# Supplementary material for: Investigating the genetic effects of metformin-related targets on IgA nephropathy using Mendelian randomization
Source: Ren Fail. 2025 Sep 3;47(1):2553843. doi: 10.1080/0886022X.2025.2553843 (PMC12409868; doi:10.1080/0886022X.2025.2553843)
Supplement: supplementary table X.xlsx [file IRNF_A_2553843_SM2775.xlsx]

## Sheet: eQTL-plasma proteins-OR-FDR
X	id.exposure	Gene	id.outcome	outcome	outcome.Gene	exposure	method	nsnp	b	se	pval	FDR	lo_ci	up_ci	or	or_lci95	or_uci95	or_Drug	b_Drug	or_lci95_Drug	or_uci95_Drug
1	eqtl-a-ENSG00000171503	ETFDH	prot-a-1	APOBEC1 complementation factor || id:prot-a-1	A1CF	ENSG00000171503 || id:eqtl-a-ENSG00000171503	MR Egger	18	0.0402349	0.085797	0.645428	0.860955	-0.127927	0.208397	1.04106	0.879917	1.2317	0.960564	-0.0402349	0.811885	1.13647
2	eqtl-a-ENSG00000171503	ETFDH	prot-a-1	APOBEC1 complementation factor || id:prot-a-1	A1CF	ENSG00000171503 || id:eqtl-a-ENSG00000171503	Weighted median	18	0.0516394	0.0514916	0.315923	0.727669	-0.0492841	0.152563	1.053	0.951911	1.16482	0.949671	-0.0516394	0.858505	1.05052
3	eqtl-a-ENSG00000171503	ETFDH	prot-a-1	APOBEC1 complementation factor || id:prot-a-1	A1CF	ENSG00000171503 || id:eqtl-a-ENSG00000171503	Inverse variance weighted	18	0.043888	0.0381731	0.250263	0.565679	-0.0309313	0.118707	1.04487	0.969542	1.12604	0.957061	-0.043888	0.888068	1.03141
4	eqtl-a-ENSG00000171503	ETFDH	prot-a-1	APOBEC1 complementation factor || id:prot-a-1	A1CF	ENSG00000171503 || id:eqtl-a-ENSG00000171503	Simple mode	18	0.0793167	0.0720245	0.286138	0.942985	-0.0618513	0.220485	1.08255	0.940023	1.24668	0.923747	-0.0793167	0.80213	1.0638
5	eqtl-a-ENSG00000171503	ETFDH	prot-a-1	APOBEC1 complementation factor || id:prot-a-1	A1CF	ENSG00000171503 || id:eqtl-a-ENSG00000171503	Weighted mode	18	0.0545453	0.0548113	0.333619	0.75825	-0.0528849	0.161976	1.05606	0.948489	1.17583	0.946916	-0.0545453	0.850462	1.05431
6	eqtl-a-ENSG00000171503	ETFDH	prot-a-10	Histo-blood group ABO system transferase || id:prot-a-10	ABO	ENSG00000171503 || id:eqtl-a-ENSG00000171503	MR Egger	16	-0.0294762	0.105712	0.784447	0.92347	-0.236671	0.177719	0.970954	0.789251	1.19449	1.02991	0.0294762	0.837178	1.26702
7	eqtl-a-ENSG00000171503	ETFDH	prot-a-10	Histo-blood group ABO system transferase || id:prot-a-10	ABO	ENSG00000171503 || id:eqtl-a-ENSG00000171503	Weighted median	16	-0.0577634	0.0597616	0.333762	0.737471	-0.174896	0.0593694	0.943873	0.839544	1.06117	1.05946	0.0577634	0.942359	1.19112
8	eqtl-a-ENSG00000171503	ETFDH	prot-a-10	Histo-blood group ABO system transferase || id:prot-a-10	ABO	ENSG00000171503 || id:eqtl-a-ENSG00000171503	Inverse variance weighted	16	-0.0259257	0.0447224	0.562115	0.812037	-0.113582	0.0617302	0.974407	0.892631	1.06368	1.02626	0.0259257	0.940136	1.12028
9	eqtl-a-ENSG00000171503	ETFDH	prot-a-10	Histo-blood group ABO system transferase || id:prot-a-10	ABO	ENSG00000171503 || id:eqtl-a-ENSG00000171503	Simple mode	16	-0.0602357	0.0916591	0.521028	0.981195	-0.239887	0.119416	0.941543	0.786716	1.12684	1.06209	0.0602357	0.887438	1.27111
10	eqtl-a-ENSG00000171503	ETFDH	prot-a-10	Histo-blood group ABO system transferase || id:prot-a-10	ABO	ENSG00000171503 || id:eqtl-a-ENSG00000171503	Weighted mode	16	-0.00943602	0.0654437	0.887273	0.970293	-0.137706	0.118834	0.990608	0.871355	1.12618	1.00948	0.00943602	0.887956	1.14764
11	eqtl-a-ENSG00000171503	ETFDH	prot-a-100	Angiopoietin-related protein 7 || id:prot-a-100	ANGPTL7	ENSG00000171503 || id:eqtl-a-ENSG00000171503	MR Egger	19	0.0518561	0.0809917	0.530536	0.80988	-0.106888	0.2106	1.05322	0.898627	1.23442	0.949465	-0.0518561	0.810098	1.11281
12	eqtl-a-ENSG00000171503	ETFDH	prot-a-100	Angiopoietin-related protein 7 || id:prot-a-100	ANGPTL7	ENSG00000171503 || id:eqtl-a-ENSG00000171503	Weighted median	19	0.0359052	0.0550164	0.513997	0.847155	-0.071927	0.143737	1.03656	0.930599	1.15458	0.964732	-0.0359052	0.866115	1.07458
13	eqtl-a-ENSG00000171503	ETFDH	prot-a-100	Angiopoietin-related protein 7 || id:prot-a-100	ANGPTL7	ENSG00000171503 || id:eqtl-a-ENSG00000171503	Inverse variance weighted	19	0.0589266	0.0385434	0.126305	0.398624	-0.0166185	0.134472	1.0607	0.983519	1.14393	0.942776	-0.0589266	0.874178	1.01676
14	eqtl-a-ENSG00000171503	ETFDH	prot-a-100	Angiopoietin-related protein 7 || id:prot-a-100	ANGPTL7	ENSG00000171503 || id:eqtl-a-ENSG00000171503	Simple mode	19	0.0254552	0.0891144	0.77841	0.988961	-0.149209	0.200119	1.02578	0.861389	1.22155	0.974866	-0.0254552	0.818633	1.16092
15	eqtl-a-ENSG00000171503	ETFDH	prot-a-100	Angiopoietin-related protein 7 || id:prot-a-100	ANGPTL7	ENSG00000171503 || id:eqtl-a-ENSG00000171503	Weighted mode	19	0.0461458	0.0532117	0.39724	0.804155	-0.0581491	0.150441	1.04723	0.943509	1.16235	0.954903	-0.0461458	0.860329	1.05987
16	eqtl-a-ENSG00000171503	ETFDH	prot-a-1000	RNA-binding protein EWS || id:prot-a-1000	EWSR1	ENSG00000171503 || id:eqtl-a-ENSG00000171503	MR Egger	19	-0.168854	0.0734618	0.0344879	0.336422	-0.312839	-0.0248692	0.844632	0.731367	0.975438	1.18395	0.168854	1.02518	1.3673
17	eqtl-a-ENSG00000171503	ETFDH	prot-a-1000	RNA-binding protein EWS || id:prot-a-1000	EWSR1	ENSG00000171503 || id:eqtl-a-ENSG00000171503	Weighted median	19	-0.0732349	0.0427902	0.0869909	0.477093	-0.157104	0.0106338	0.929383	0.854616	1.01069	1.07598	0.0732349	0.989423	1.17012
18	eqtl-a-ENSG00000171503	ETFDH	prot-a-1000	RNA-binding protein EWS || id:prot-a-1000	EWSR1	ENSG00000171503 || id:eqtl-a-ENSG00000171503	Inverse variance weighted	19	-0.0430764	0.0338311	0.20292	0.512265	-0.109385	0.0232326	0.957838	0.896385	1.0235	1.04402	0.0430764	0.977035	1.11559
19	eqtl-a-ENSG00000171503	ETFDH	prot-a-1000	RNA-binding protein EWS || id:prot-a-1000	EWSR1	ENSG00000171503 || id:eqtl-a-ENSG00000171503	Simple mode	19	-0.0536685	0.0581049	0.367886	0.968453	-0.167554	0.060217	0.947746	0.845731	1.06207	1.05513	0.0536685	0.94156	1.18241
20	eqtl-a-ENSG00000171503	ETFDH	prot-a-1000	RNA-binding protein EWS || id:prot-a-1000	EWSR1	ENSG00000171503 || id:eqtl-a-ENSG00000171503	Weighted mode	19	-0.0710154	0.0388881	0.0844631	0.536525	-0.147236	0.00520532	0.931448	0.86309	1.00522	1.0736	0.0710154	0.994808	1.15863
21	eqtl-a-ENSG00000171503	ETFDH	prot-a-1001	Exosome complex component CSL4 || id:prot-a-1001	EXOSC1	ENSG00000171503 || id:eqtl-a-ENSG00000171503	MR Egger	26	0.0953253	0.0755909	0.219406	0.599681	-0.052833	0.243483	1.10002	0.948538	1.27569	0.909077	-0.0953253	0.783892	1.05425
22	eqtl-a-ENSG00000171503	ETFDH	prot-a-1001	Exosome complex component CSL4 || id:prot-a-1001	EXOSC1	ENSG00000171503 || id:eqtl-a-ENSG00000171503	Weighted median	26	-0.0725713	0.0456137	0.11161	0.514934	-0.161974	0.0168315	0.929999	0.850463	1.01697	1.07527	0.0725713	0.983309	1.17583
23	eqtl-a-ENSG00000171503	ETFDH	prot-a-1001	Exosome complex component CSL4 || id:prot-a-1001	EXOSC1	ENSG00000171503 || id:eqtl-a-ENSG00000171503	Inverse variance weighted	26	-0.0382771	0.033441	0.252368	0.56714	-0.103821	0.0272672	0.962446	0.901386	1.02764	1.03902	0.0382771	0.973101	1.1094
24	eqtl-a-ENSG00000171503	ETFDH	prot-a-1001	Exosome complex component CSL4 || id:prot-a-1001	EXOSC1	ENSG00000171503 || id:eqtl-a-ENSG00000171503	Simple mode	26	-0.0760882	0.073019	0.307369	0.949771	-0.219205	0.067029	0.926734	0.803157	1.06933	1.07906	0.0760882	0.935168	1.24509
25	eqtl-a-ENSG00000171503	ETFDH	prot-a-1001	Exosome complex component CSL4 || id:prot-a-1001	EXOSC1	ENSG00000171503 || id:eqtl-a-ENSG00000171503	Weighted mode	26	-0.045197	0.0506948	0.381135	0.795025	-0.144559	0.0541649	0.955809	0.865404	1.05566	1.04623	0.045197	0.947276	1.15553
26	eqtl-a-ENSG00000171503	ETFDH	prot-a-1002	Exosome complex component RRP40 || id:prot-a-1002	EXOSC3	ENSG00000171503 || id:eqtl-a-ENSG00000171503	MR Egger	24	-0.153014	0.0662342	0.0306399	0.328583	-0.282833	-0.0231954	0.858117	0.753645	0.977072	1.16534	0.153014	1.02347	1.32688
27	eqtl-a-ENSG00000171503	ETFDH	prot-a-1002	Exosome complex component RRP40 || id:prot-a-1002	EXOSC3	ENSG00000171503 || id:eqtl-a-ENSG00000171503	Weighted median	24	-0.0655702	0.0428228	0.125721	0.537366	-0.149503	0.0183625	0.936533	0.861136	1.01853	1.06777	0.0655702	0.981805	1.16126
28	eqtl-a-ENSG00000171503	ETFDH	prot-a-1002	Exosome complex component RRP40 || id:prot-a-1002	EXOSC3	ENSG00000171503 || id:eqtl-a-ENSG00000171503	Inverse variance weighted	24	-0.0579635	0.0318772	0.0690131	0.292587	-0.120443	0.00451592	0.943684	0.886528	1.00453	1.05968	0.0579635	0.995494	1.128
29	eqtl-a-ENSG00000171503	ETFDH	prot-a-1002	Exosome complex component RRP40 || id:prot-a-1002	EXOSC3	ENSG00000171503 || id:eqtl-a-ENSG00000171503	Simple mode	24	-0.0454167	0.0645481	0.488738	0.981195	-0.171931	0.0810976	0.955599	0.842037	1.08448	1.04646	0.0454167	0.922104	1.1876
30	eqtl-a-ENSG00000171503	ETFDH	prot-a-1002	Exosome complex component RRP40 || id:prot-a-1002	EXOSC3	ENSG00000171503 || id:eqtl-a-ENSG00000171503	Weighted mode	24	-0.0673112	0.0471413	0.16677	0.662892	-0.159708	0.0250857	0.934904	0.852393	1.0254	1.06963	0.0673112	0.975226	1.17317
31	eqtl-a-ENSG00000171503	ETFDH	prot-a-1003	Exostosin-like 2 || id:prot-a-1003	EXTL2	ENSG00000171503 || id:eqtl-a-ENSG00000171503	MR Egger	22	-0.0534289	0.0748401	0.483533	0.787452	-0.200116	0.0932577	0.947973	0.818636	1.09774	1.05488	0.0534289	0.910959	1.22154
32	eqtl-a-ENSG00000171503	ETFDH	prot-a-1003	Exostosin-like 2 || id:prot-a-1003	EXTL2	ENSG00000171503 || id:eqtl-a-ENSG00000171503	Weighted median	22	0.00145772	0.0486434	0.976093	0.993356	-0.0938833	0.0967988	1.00146	0.910389	1.10164	0.998543	-0.00145772	0.907739	1.09843
33	eqtl-a-ENSG00000171503	ETFDH	prot-a-1003	Exostosin-like 2 || id:prot-a-1003	EXTL2	ENSG00000171503 || id:eqtl-a-ENSG00000171503	Inverse variance weighted	22	0.0434115	0.0354947	0.221313	0.534438	-0.026158	0.112981	1.04437	0.974181	1.11961	0.957517	-0.0434115	0.893168	1.0265
34	eqtl-a-ENSG00000171503	ETFDH	prot-a-1003	Exostosin-like 2 || id:prot-a-1003	EXTL2	ENSG00000171503 || id:eqtl-a-ENSG00000171503	Simple mode	22	-0.0056572	0.06442	0.930854	0.994746	-0.13192	0.120606	0.994359	0.876411	1.12818	1.00567	0.0056572	0.886383	1.14102
35	eqtl-a-ENSG00000171503	ETFDH	prot-a-1003	Exostosin-like 2 || id:prot-a-1003	EXTL2	ENSG00000171503 || id:eqtl-a-ENSG00000171503	Weighted mode	22	0.00591621	0.0490928	0.905224	0.97569	-0.0903056	0.102138	1.00593	0.913652	1.10754	0.994101	-0.00591621	0.902905	1.09451
36	eqtl-a-ENSG00000171503	ETFDH	prot-a-1004	Ezrin || id:prot-a-1004	EZR	ENSG00000171503 || id:eqtl-a-ENSG00000171503	MR Egger	17	-0.107697	0.0810234	0.203645	0.594859	-0.266502	0.0511092	0.8979	0.766054	1.05244	1.11371	0.107697	0.950175	1.30539
37	eqtl-a-ENSG00000171503	ETFDH	prot-a-1004	Ezrin || id:prot-a-1004	EZR	ENSG00000171503 || id:eqtl-a-ENSG00000171503	Weighted median	17	-0.0295724	0.0476341	0.534715	0.852353	-0.122935	0.0637904	0.970861	0.884321	1.06587	1.03001	0.0295724	0.938202	1.13081
38	eqtl-a-ENSG00000171503	ETFDH	prot-a-1004	Ezrin || id:prot-a-1004	EZR	ENSG00000171503 || id:eqtl-a-ENSG00000171503	Inverse variance weighted	17	0.00482075	0.0358669	0.893081	0.969644	-0.0654783	0.0751198	1.00483	0.936619	1.07801	0.995191	-0.00482075	0.927632	1.06767
39	eqtl-a-ENSG00000171503	ETFDH	prot-a-1004	Ezrin || id:prot-a-1004	EZR	ENSG00000171503 || id:eqtl-a-ENSG00000171503	Simple mode	17	-0.0193168	0.0573942	0.740819	0.988961	-0.131809	0.0931758	0.980869	0.876508	1.09765	1.0195	0.0193168	0.911033	1.14089
40	eqtl-a-ENSG00000171503	ETFDH	prot-a-1004	Ezrin || id:prot-a-1004	EZR	ENSG00000171503 || id:eqtl-a-ENSG00000171503	Weighted mode	17	-0.0289414	0.047223	0.548577	0.861774	-0.121498	0.0636156	0.971473	0.885592	1.06568	1.02936	0.0289414	0.938366	1.12919
41	eqtl-a-ENSG00000171503	ETFDH	prot-a-1005	Coagulation factor Xa || id:prot-a-1005	F10	ENSG00000171503 || id:eqtl-a-ENSG00000171503	MR Egger	23	-0.000456002	0.0736913	0.995121	0.998458	-0.144891	0.143979	0.999544	0.865117	1.15486	1.00046	0.000456002	0.865906	1.15591
42	eqtl-a-ENSG00000171503	ETFDH	prot-a-1005	Coagulation factor Xa || id:prot-a-1005	F10	ENSG00000171503 || id:eqtl-a-ENSG00000171503	Weighted median	23	0.00966331	0.0450126	0.830017	0.952215	-0.0785614	0.0978881	1.00971	0.924445	1.10284	0.990383	-0.00966331	0.90675	1.08173
43	eqtl-a-ENSG00000171503	ETFDH	prot-a-1005	Coagulation factor Xa || id:prot-a-1005	F10	ENSG00000171503 || id:eqtl-a-ENSG00000171503	Inverse variance weighted	23	-0.0266222	0.0342742	0.437311	0.737978	-0.0937997	0.0405553	0.973729	0.910465	1.04139	1.02698	0.0266222	0.960256	1.09834
44	eqtl-a-ENSG00000171503	ETFDH	prot-a-1005	Coagulation factor Xa || id:prot-a-1005	F10	ENSG00000171503 || id:eqtl-a-ENSG00000171503	Simple mode	23	-0.00908561	0.0662516	0.892169	0.991721	-0.138939	0.120767	0.990956	0.870281	1.12836	1.00913	0.00908561	0.88624	1.14905
45	eqtl-a-ENSG00000171503	ETFDH	prot-a-1005	Coagulation factor Xa || id:prot-a-1005	F10	ENSG00000171503 || id:eqtl-a-ENSG00000171503	Weighted mode	23	0.00590695	0.0435692	0.893389	0.973423	-0.0794887	0.0913026	1.00592	0.923588	1.0956	0.99411	-0.00590695	0.912742	1.08273
46	eqtl-a-ENSG00000171503	ETFDH	prot-a-1006	Coagulation Factor X || id:prot-a-1006	F10	ENSG00000171503 || id:eqtl-a-ENSG00000171503	MR Egger	19	-0.0631153	0.0685272	0.369923	0.714072	-0.197429	0.071198	0.938835	0.820839	1.07379	1.06515	0.0631153	0.931277	1.21827
47	eqtl-a-ENSG00000171503	ETFDH	prot-a-1006	Coagulation Factor X || id:prot-a-1006	F10	ENSG00000171503 || id:eqtl-a-ENSG00000171503	Weighted median	19	-0.0467034	0.0508543	0.358421	0.754599	-0.146378	0.052971	0.95437	0.863831	1.0544	1.04781	0.0467034	0.948408	1.15763
48	eqtl-a-ENSG00000171503	ETFDH	prot-a-1006	Coagulation Factor X || id:prot-a-1006	F10	ENSG00000171503 || id:eqtl-a-ENSG00000171503	Inverse variance weighted	19	-0.0688313	0.0374885	0.0663482	0.287701	-0.142309	0.00464617	0.933484	0.867353	1.00466	1.07126	0.0688313	0.995365	1.15293
49	eqtl-a-ENSG00000171503	ETFDH	prot-a-1006	Coagulation Factor X || id:prot-a-1006	F10	ENSG00000171503 || id:eqtl-a-ENSG00000171503	Simple mode	19	-0.0767832	0.0714005	0.296405	0.94944	-0.216728	0.0631617	0.926091	0.805149	1.0652	1.07981	0.0767832	0.938792	1.24201
50	eqtl-a-ENSG00000171503	ETFDH	prot-a-1006	Coagulation Factor X || id:prot-a-1006	F10	ENSG00000171503 || id:eqtl-a-ENSG00000171503	Weighted mode	19	-0.0459798	0.0461715	0.332524	0.75825	-0.136476	0.0445164	0.955061	0.872427	1.04552	1.04705	0.0459798	0.95646	1.14623
51	eqtl-a-ENSG00000171503	ETFDH	prot-a-1007	Prothrombin || id:prot-a-1007	F2	ENSG00000171503 || id:eqtl-a-ENSG00000171503	MR Egger	20	-0.15956	0.0690986	0.0330097	0.331439	-0.294994	-0.0241269	0.852519	0.744536	0.976162	1.17299	0.15956	1.02442	1.34312
52	eqtl-a-ENSG00000171503	ETFDH	prot-a-1007	Prothrombin || id:prot-a-1007	F2	ENSG00000171503 || id:eqtl-a-ENSG00000171503	Weighted median	20	-0.024257	0.0504791	0.630847	0.891168	-0.123196	0.0746821	0.976035	0.88409	1.07754	1.02455	0.024257	0.928038	1.13111
53	eqtl-a-ENSG00000171503	ETFDH	prot-a-1007	Prothrombin || id:prot-a-1007	F2	ENSG00000171503 || id:eqtl-a-ENSG00000171503	Inverse variance weighted	20	0.00160482	0.0364621	0.964894	0.994644	-0.0698609	0.0730705	1.00161	0.932524	1.07581	0.998396	-0.00160482	0.929535	1.07236
54	eqtl-a-ENSG00000171503	ETFDH	prot-a-1007	Prothrombin || id:prot-a-1007	F2	ENSG00000171503 || id:eqtl-a-ENSG00000171503	Simple mode	20	0.0225105	0.0795822	0.780344	0.989741	-0.133471	0.178492	1.02277	0.875053	1.19541	0.977741	-0.0225105	0.836531	1.14279
55	eqtl-a-ENSG00000171503	ETFDH	prot-a-1007	Prothrombin || id:prot-a-1007	F2	ENSG00000171503 || id:eqtl-a-ENSG00000171503	Weighted mode	20	-0.0359805	0.0459634	0.443388	0.823474	-0.126069	0.0541077	0.964659	0.881554	1.0556	1.03664	0.0359805	0.94733	1.13436
56	eqtl-a-ENSG00000171503	ETFDH	prot-a-1008	Tissue Factor || id:prot-a-1008	F3	ENSG00000171503 || id:eqtl-a-ENSG00000171503	MR Egger	16	-0.0135213	0.0967282	0.890819	0.966798	-0.203109	0.176066	0.98657	0.81619	1.19252	1.01361	0.0135213	0.838563	1.22521
57	eqtl-a-ENSG00000171503	ETFDH	prot-a-1008	Tissue Factor || id:prot-a-1008	F3	ENSG00000171503 || id:eqtl-a-ENSG00000171503	Weighted median	16	-0.0209449	0.056569	0.711193	0.921564	-0.13182	0.0899304	0.979273	0.876499	1.0941	1.02117	0.0209449	0.913995	1.1409
58	eqtl-a-ENSG00000171503	ETFDH	prot-a-1008	Tissue Factor || id:prot-a-1008	F3	ENSG00000171503 || id:eqtl-a-ENSG00000171503	Inverse variance weighted	16	-0.0775675	0.0424081	0.0673885	0.289693	-0.160687	0.00555232	0.925365	0.851558	1.00557	1.08066	0.0775675	0.994463	1.17432
59	eqtl-a-ENSG00000171503	ETFDH	prot-a-1008	Tissue Factor || id:prot-a-1008	F3	ENSG00000171503 || id:eqtl-a-ENSG00000171503	Simple mode	16	-0.00990537	0.0808953	0.904171	0.993127	-0.16846	0.148649	0.990144	0.844965	1.16027	1.00995	0.00990537	0.861871	1.18348
60	eqtl-a-ENSG00000171503	ETFDH	prot-a-1008	Tissue Factor || id:prot-a-1008	F3	ENSG00000171503 || id:eqtl-a-ENSG00000171503	Weighted mode	16	-0.0248632	0.0619607	0.693877	0.921882	-0.146306	0.0965799	0.975443	0.863893	1.1014	1.02517	0.0248632	0.907937	1.15755
61	eqtl-a-ENSG00000171503	ETFDH	prot-a-1009	Coagulation Factor VIII || id:prot-a-1009	F8	ENSG00000171503 || id:eqtl-a-ENSG00000171503	MR Egger	15	0.0698413	0.122926	0.579611	0.837523	-0.171094	0.310777	1.07234	0.842742	1.36448	0.932542	-0.0698413	0.732878	1.1866
62	eqtl-a-ENSG00000171503	ETFDH	prot-a-1009	Coagulation Factor VIII || id:prot-a-1009	F8	ENSG00000171503 || id:eqtl-a-ENSG00000171503	Weighted median	15	-0.101697	0.0686137	0.138295	0.56034	-0.23618	0.0327856	0.903303	0.789638	1.03333	1.10705	0.101697	0.967746	1.2664
63	eqtl-a-ENSG00000171503	ETFDH	prot-a-1009	Coagulation Factor VIII || id:prot-a-1009	F8	ENSG00000171503 || id:eqtl-a-ENSG00000171503	Inverse variance weighted	15	-0.0520108	0.0586001	0.37478	0.687519	-0.166867	0.0628454	0.949319	0.846312	1.06486	1.05339	0.0520108	0.939089	1.1816
64	eqtl-a-ENSG00000171503	ETFDH	prot-a-1009	Coagulation Factor VIII || id:prot-a-1009	F8	ENSG00000171503 || id:eqtl-a-ENSG00000171503	Simple mode	15	-0.0736057	0.0991933	0.470328	0.981195	-0.268025	0.120813	0.929038	0.764889	1.12841	1.07638	0.0736057	0.8862	1.30738
65	eqtl-a-ENSG00000171503	ETFDH	prot-a-1009	Coagulation Factor VIII || id:prot-a-1009	F8	ENSG00000171503 || id:eqtl-a-ENSG00000171503	Weighted mode	15	-0.0487879	0.0688512	0.490205	0.833822	-0.183736	0.0861605	0.952383	0.832155	1.08998	1.05	0.0487879	0.917447	1.2017
66	eqtl-a-ENSG00000171503	ETFDH	prot-a-101	Ankyrin-2 || id:prot-a-101	ANK2	ENSG00000171503 || id:eqtl-a-ENSG00000171503	MR Egger	27	0.0299101	0.0722435	0.682392	0.876273	-0.111687	0.171507	1.03036	0.894324	1.18709	0.970533	-0.0299101	0.842394	1.11816
67	eqtl-a-ENSG00000171503	ETFDH	prot-a-101	Ankyrin-2 || id:prot-a-101	ANK2	ENSG00000171503 || id:eqtl-a-ENSG00000171503	Weighted median	27	0.0575914	0.046232	0.212873	0.644823	-0.0330234	0.148206	1.05928	0.967516	1.15975	0.944036	-0.0575914	0.862253	1.03357
68	eqtl-a-ENSG00000171503	ETFDH	prot-a-101	Ankyrin-2 || id:prot-a-101	ANK2	ENSG00000171503 || id:eqtl-a-ENSG00000171503	Inverse variance weighted	27	0.00366809	0.0335198	0.912861	0.980348	-0.0620307	0.0693669	1.00367	0.939854	1.07183	0.996339	-0.00366809	0.932984	1.064
69	eqtl-a-ENSG00000171503	ETFDH	prot-a-101	Ankyrin-2 || id:prot-a-101	ANK2	ENSG00000171503 || id:eqtl-a-ENSG00000171503	Simple mode	27	0.0515785	0.0779349	0.513913	0.981195	-0.101174	0.204331	1.05293	0.903776	1.2267	0.949729	-0.0515785	0.815193	1.10647
70	eqtl-a-ENSG00000171503	ETFDH	prot-a-101	Ankyrin-2 || id:prot-a-101	ANK2	ENSG00000171503 || id:eqtl-a-ENSG00000171503	Weighted mode	27	0.0197401	0.056114	0.727835	0.932494	-0.0902434	0.129724	1.01994	0.913709	1.13851	0.980453	-0.0197401	0.878338	1.09444
71	eqtl-a-ENSG00000171503	ETFDH	prot-a-1010	Fatty-acid amide hydrolase 2 || id:prot-a-1010	FAAH2	ENSG00000171503 || id:eqtl-a-ENSG00000171503	MR Egger	20	-0.0449207	0.0743989	0.553523	0.81992	-0.190742	0.100901	0.956073	0.826345	1.10617	1.04594	0.0449207	0.904022	1.21015
72	eqtl-a-ENSG00000171503	ETFDH	prot-a-1010	Fatty-acid amide hydrolase 2 || id:prot-a-1010	FAAH2	ENSG00000171503 || id:eqtl-a-ENSG00000171503	Weighted median	20	-0.0154394	0.0523243	0.767939	0.937776	-0.117995	0.0871162	0.984679	0.8887	1.09102	1.01556	0.0154394	0.916571	1.12524
73	eqtl-a-ENSG00000171503	ETFDH	prot-a-1010	Fatty-acid amide hydrolase 2 || id:prot-a-1010	FAAH2	ENSG00000171503 || id:eqtl-a-ENSG00000171503	Inverse variance weighted	20	-0.0376721	0.0369385	0.307796	0.622086	-0.110072	0.0347275	0.963029	0.89577	1.03534	1.03839	0.0376721	0.965869	1.11636
74	eqtl-a-ENSG00000171503	ETFDH	prot-a-1010	Fatty-acid amide hydrolase 2 || id:prot-a-1010	FAAH2	ENSG00000171503 || id:eqtl-a-ENSG00000171503	Simple mode	20	-0.0194705	0.0826618	0.816307	0.991721	-0.181488	0.142547	0.980718	0.834029	1.15321	1.01966	0.0194705	0.867147	1.199
75	eqtl-a-ENSG00000171503	ETFDH	prot-a-1010	Fatty-acid amide hydrolase 2 || id:prot-a-1010	FAAH2	ENSG00000171503 || id:eqtl-a-ENSG00000171503	Weighted mode	20	-0.0132165	0.0586069	0.82399	0.958396	-0.128086	0.101653	0.98687	0.879778	1.107	1.0133	0.0132165	0.903343	1.13665
76	eqtl-a-ENSG00000171503	ETFDH	prot-a-1011	Fatty acid-binding protein, liver || id:prot-a-1011	FABP1	ENSG00000171503 || id:eqtl-a-ENSG00000171503	MR Egger	21	-0.0327685	0.0795225	0.684903	0.877452	-0.188633	0.123096	0.967763	0.828091	1.13099	1.03331	0.0327685	0.884179	1.2076
77	eqtl-a-ENSG00000171503	ETFDH	prot-a-1011	Fatty acid-binding protein, liver || id:prot-a-1011	FABP1	ENSG00000171503 || id:eqtl-a-ENSG00000171503	Weighted median	21	0.0891752	0.0490875	0.0692695	0.441659	-0.0070363	0.185387	1.09327	0.992988	1.20368	0.914685	-0.0891752	0.830783	1.00706
78	eqtl-a-ENSG00000171503	ETFDH	prot-a-1011	Fatty acid-binding protein, liver || id:prot-a-1011	FABP1	ENSG00000171503 || id:eqtl-a-ENSG00000171503	Inverse variance weighted	21	0.0514614	0.0384021	0.180223	0.487217	-0.0238067	0.126729	1.05281	0.976474	1.13511	0.94984	-0.0514614	0.880972	1.02409
79	eqtl-a-ENSG00000171503	ETFDH	prot-a-1011	Fatty acid-binding protein, liver || id:prot-a-1011	FABP1	ENSG00000171503 || id:eqtl-a-ENSG00000171503	Simple mode	21	0.0529949	0.0808149	0.519454	0.981195	-0.105402	0.211392	1.05442	0.899962	1.2354	0.948385	-0.0529949	0.809457	1.11116
80	eqtl-a-ENSG00000171503	ETFDH	prot-a-1011	Fatty acid-binding protein, liver || id:prot-a-1011	FABP1	ENSG00000171503 || id:eqtl-a-ENSG00000171503	Weighted mode	21	0.0642656	0.0566682	0.270176	0.717728	-0.046804	0.175335	1.06638	0.954274	1.19165	0.937756	-0.0642656	0.839176	1.04792
81	eqtl-a-ENSG00000171503	ETFDH	prot-a-1012	Fatty acid-binding protein, heart || id:prot-a-1012	FABP3	ENSG00000171503 || id:eqtl-a-ENSG00000171503	MR Egger	22	-0.0277374	0.0933563	0.769444	0.916836	-0.210716	0.155241	0.972644	0.810004	1.16794	1.02813	0.0277374	0.856209	1.23456
82	eqtl-a-ENSG00000171503	ETFDH	prot-a-1012	Fatty acid-binding protein, heart || id:prot-a-1012	FABP3	ENSG00000171503 || id:eqtl-a-ENSG00000171503	Weighted median	22	0.0221264	0.0582473	0.704042	0.919025	-0.0920382	0.136291	1.02237	0.91207	1.14602	0.978117	-0.0221264	0.872589	1.09641
83	eqtl-a-ENSG00000171503	ETFDH	prot-a-1012	Fatty acid-binding protein, heart || id:prot-a-1012	FABP3	ENSG00000171503 || id:eqtl-a-ENSG00000171503	Inverse variance weighted	22	0.00602083	0.039529	0.878939	0.968847	-0.071456	0.0834977	1.00604	0.931037	1.08708	0.993997	-0.00602083	0.919893	1.07407
84	eqtl-a-ENSG00000171503	ETFDH	prot-a-1012	Fatty acid-binding protein, heart || id:prot-a-1012	FABP3	ENSG00000171503 || id:eqtl-a-ENSG00000171503	Simple mode	22	0.0928907	0.097336	0.350774	0.968453	-0.0978878	0.283669	1.09734	0.906751	1.32799	0.911293	-0.0928907	0.753016	1.10284
85	eqtl-a-ENSG00000171503	ETFDH	prot-a-1012	Fatty acid-binding protein, heart || id:prot-a-1012	FABP3	ENSG00000171503 || id:eqtl-a-ENSG00000171503	Weighted mode	22	0.044974	0.0626432	0.480706	0.82763	-0.0778067	0.167755	1.046	0.925143	1.18265	0.956022	-0.044974	0.845561	1.08091
86	eqtl-a-ENSG00000171503	ETFDH	prot-a-1013	Fatty acid-binding protein, adipocyte || id:prot-a-1013	FABP4	ENSG00000171503 || id:eqtl-a-ENSG00000171503	MR Egger	24	0.100352	0.067366	0.150513	0.5452	-0.0316854	0.232389	1.10556	0.968811	1.26161	0.904519	-0.100352	0.792637	1.03219
87	eqtl-a-ENSG00000171503	ETFDH	prot-a-1013	Fatty acid-binding protein, adipocyte || id:prot-a-1013	FABP4	ENSG00000171503 || id:eqtl-a-ENSG00000171503	Weighted median	24	0.00623756	0.0432567	0.885344	0.963927	-0.0785455	0.0910206	1.00626	0.92446	1.09529	0.993782	-0.00623756	0.912999	1.08171
88	eqtl-a-ENSG00000171503	ETFDH	prot-a-1013	Fatty acid-binding protein, adipocyte || id:prot-a-1013	FABP4	ENSG00000171503 || id:eqtl-a-ENSG00000171503	Inverse variance weighted	24	-0.00512179	0.0311312	0.86932	0.967838	-0.0661389	0.0558954	0.994891	0.936001	1.05749	1.00513	0.00512179	0.945638	1.06838
89	eqtl-a-ENSG00000171503	ETFDH	prot-a-1013	Fatty acid-binding protein, adipocyte || id:prot-a-1013	FABP4	ENSG00000171503 || id:eqtl-a-ENSG00000171503	Simple mode	24	-0.01768	0.0596771	0.769689	0.988961	-0.134647	0.0992871	0.982475	0.874024	1.10438	1.01784	0.01768	0.905483	1.14413
90	eqtl-a-ENSG00000171503	ETFDH	prot-a-1013	Fatty acid-binding protein, adipocyte || id:prot-a-1013	FABP4	ENSG00000171503 || id:eqtl-a-ENSG00000171503	Weighted mode	24	0.00659436	0.0439457	0.882028	0.967707	-0.0795391	0.0927279	1.00662	0.923542	1.09716	0.993427	-0.00659436	0.911442	1.08279
91	eqtl-a-ENSG00000171503	ETFDH	prot-a-1014	Fatty acid-binding protein, epidermal || id:prot-a-1014	FABP5	ENSG00000171503 || id:eqtl-a-ENSG00000171503	MR Egger	20	-0.0325062	0.0940347	0.733588	0.899547	-0.216814	0.151802	0.968016	0.80508	1.16393	1.03304	0.0325062	0.859159	1.24211
92	eqtl-a-ENSG00000171503	ETFDH	prot-a-1014	Fatty acid-binding protein, epidermal || id:prot-a-1014	FABP5	ENSG00000171503 || id:eqtl-a-ENSG00000171503	Weighted median	20	-0.103311	0.0629283	0.100647	0.498568	-0.226651	0.0200285	0.901846	0.797199	1.02023	1.10884	0.103311	0.980171	1.25439
93	eqtl-a-ENSG00000171503	ETFDH	prot-a-1014	Fatty acid-binding protein, epidermal || id:prot-a-1014	FABP5	ENSG00000171503 || id:eqtl-a-ENSG00000171503	Inverse variance weighted	20	-0.0763114	0.0435709	0.0798718	0.317547	-0.16171	0.00908758	0.926528	0.850688	1.00913	1.0793	0.0763114	0.990954	1.17552
94	eqtl-a-ENSG00000171503	ETFDH	prot-a-1014	Fatty acid-binding protein, epidermal || id:prot-a-1014	FABP5	ENSG00000171503 || id:eqtl-a-ENSG00000171503	Simple mode	20	-0.175166	0.0955543	0.0824956	0.942985	-0.362453	0.0121201	0.839317	0.695967	1.01219	1.19144	0.175166	0.987953	1.43685
95	eqtl-a-ENSG00000171503	ETFDH	prot-a-1014	Fatty acid-binding protein, epidermal || id:prot-a-1014	FABP5	ENSG00000171503 || id:eqtl-a-ENSG00000171503	Weighted mode	20	-0.116385	0.0608425	0.0709549	0.51153	-0.235636	0.00286616	0.890132	0.790068	1.00287	1.12343	0.116385	0.997138	1.26571
96	eqtl-a-ENSG00000171503	ETFDH	prot-a-1016	FAS-associated factor 2 || id:prot-a-1016	FAF2	ENSG00000171503 || id:eqtl-a-ENSG00000171503	MR Egger	24	0.146063	0.0716277	0.0536209	0.388007	0.00567318	0.286454	1.15727	1.00569	1.3317	0.864103	-0.146063	0.750922	0.994343
97	eqtl-a-ENSG00000171503	ETFDH	prot-a-1016	FAS-associated factor 2 || id:prot-a-1016	FAF2	ENSG00000171503 || id:eqtl-a-ENSG00000171503	Weighted median	24	0.0492939	0.0445629	0.268656	0.690358	-0.0380495	0.136637	1.05053	0.962665	1.14641	0.951901	-0.0492939	0.872287	1.03878
98	eqtl-a-ENSG00000171503	ETFDH	prot-a-1016	FAS-associated factor 2 || id:prot-a-1016	FAF2	ENSG00000171503 || id:eqtl-a-ENSG00000171503	Inverse variance weighted	24	0.0627186	0.0340024	0.065105	0.284504	-0.00392602	0.129363	1.06473	0.996082	1.1381	0.939208	-0.0627186	0.878655	1.00393
99	eqtl-a-ENSG00000171503	ETFDH	prot-a-1016	FAS-associated factor 2 || id:prot-a-1016	FAF2	ENSG00000171503 || id:eqtl-a-ENSG00000171503	Simple mode	24	0.0283608	0.0717302	0.696205	0.985215	-0.11223	0.168952	1.02877	0.893838	1.18406	0.972038	-0.0283608	0.844549	1.11877
100	eqtl-a-ENSG00000171503	ETFDH	prot-a-1016	FAS-associated factor 2 || id:prot-a-1016	FAF2	ENSG00000171503 || id:eqtl-a-ENSG00000171503	Weighted mode	24	0.061699	0.0478299	0.209882	0.68383	-0.0320476	0.155446	1.06364	0.968461	1.16818	0.940166	-0.061699	0.856034	1.03257
101	eqtl-a-ENSG00000171503	ETFDH	prot-a-1018	Fumarylacetoacetase || id:prot-a-1018	FAH	ENSG00000171503 || id:eqtl-a-ENSG00000171503	MR Egger	19	0.134322	0.0836997	0.126952	0.515386	-0.0297298	0.298373	1.14376	0.970708	1.34766	0.874309	-0.134322	0.742024	1.03018
102	eqtl-a-ENSG00000171503	ETFDH	prot-a-1018	Fumarylacetoacetase || id:prot-a-1018	FAH	ENSG00000171503 || id:eqtl-a-ENSG00000171503	Weighted median	19	0.0480629	0.0526518	0.361324	0.755473	-0.0551347	0.151261	1.04924	0.946358	1.1633	0.953074	-0.0480629	0.859624	1.05668
103	eqtl-a-ENSG00000171503	ETFDH	prot-a-1018	Fumarylacetoacetase || id:prot-a-1018	FAH	ENSG00000171503 || id:eqtl-a-ENSG00000171503	Inverse variance weighted	19	0.0722641	0.0374283	0.053516	0.260933	-0.00109539	0.145624	1.07494	0.998905	1.15676	0.930285	-0.0722641	0.864483	1.0011
104	eqtl-a-ENSG00000171503	ETFDH	prot-a-1018	Fumarylacetoacetase || id:prot-a-1018	FAH	ENSG00000171503 || id:eqtl-a-ENSG00000171503	Simple mode	19	0.0308014	0.0772572	0.694814	0.985213	-0.120623	0.182225	1.03128	0.886368	1.19988	0.969668	-0.0308014	0.833413	1.1282
105	eqtl-a-ENSG00000171503	ETFDH	prot-a-1018	Fumarylacetoacetase || id:prot-a-1018	FAH	ENSG00000171503 || id:eqtl-a-ENSG00000171503	Weighted mode	19	0.082011	0.0626688	0.207119	0.68383	-0.0408198	0.204842	1.08547	0.960002	1.22733	0.921262	-0.082011	0.814776	1.04166
106	eqtl-a-ENSG00000171503	ETFDH	prot-a-1019	Fas apoptotic inhibitory molecule 3 || id:prot-a-1019	FCMR	ENSG00000171503 || id:eqtl-a-ENSG00000171503	MR Egger	16	-0.082405	0.0874529	0.362027	0.71159	-0.253813	0.0890026	0.920899	0.775837	1.09308	1.0859	0.082405	0.914843	1.28893
107	eqtl-a-ENSG00000171503	ETFDH	prot-a-1019	Fas apoptotic inhibitory molecule 3 || id:prot-a-1019	FCMR	ENSG00000171503 || id:eqtl-a-ENSG00000171503	Weighted median	16	0.056131	0.05891	0.340678	0.738494	-0.0593326	0.171595	1.05774	0.942393	1.1872	0.945415	-0.056131	0.842321	1.06113
108	eqtl-a-ENSG00000171503	ETFDH	prot-a-1019	Fas apoptotic inhibitory molecule 3 || id:prot-a-1019	FCMR	ENSG00000171503 || id:eqtl-a-ENSG00000171503	Inverse variance weighted	16	0.00984079	0.0457183	0.829574	0.949535	-0.0797671	0.0994487	1.00989	0.923331	1.10456	0.990207	-0.00984079	0.905336	1.08303
109	eqtl-a-ENSG00000171503	ETFDH	prot-a-1019	Fas apoptotic inhibitory molecule 3 || id:prot-a-1019	FCMR	ENSG00000171503 || id:eqtl-a-ENSG00000171503	Simple mode	16	0.0373854	0.10581	0.728761	0.987659	-0.170002	0.244773	1.03809	0.843663	1.27733	0.963305	-0.0373854	0.782882	1.18531
110	eqtl-a-ENSG00000171503	ETFDH	prot-a-1019	Fas apoptotic inhibitory molecule 3 || id:prot-a-1019	FCMR	ENSG00000171503 || id:eqtl-a-ENSG00000171503	Weighted mode	16	0.0205726	0.0617502	0.743626	0.935238	-0.100458	0.141603	1.02079	0.904423	1.15212	0.979638	-0.0205726	0.867966	1.10568
111	eqtl-a-ENSG00000171503	ETFDH	prot-a-102	Ankyrin repeat domain-containing protein 27 || id:prot-a-102	ANKRD27	ENSG00000171503 || id:eqtl-a-ENSG00000171503	MR Egger	18	0.0923757	0.0991493	0.365347	0.713058	-0.101957	0.286708	1.09678	0.903068	1.33204	0.911763	-0.0923757	0.750731	1.10734
112	eqtl-a-ENSG00000171503	ETFDH	prot-a-102	Ankyrin repeat domain-containing protein 27 || id:prot-a-102	ANKRD27	ENSG00000171503 || id:eqtl-a-ENSG00000171503	Weighted median	18	0.138656	0.0573653	0.0156461	0.259931	0.0262198	0.251092	1.14873	1.02657	1.28543	0.870528	-0.138656	0.777951	0.974121
113	eqtl-a-ENSG00000171503	ETFDH	prot-a-102	Ankyrin repeat domain-containing protein 27 || id:prot-a-102	ANKRD27	ENSG00000171503 || id:eqtl-a-ENSG00000171503	Inverse variance weighted	18	0.175448	0.0481204	0.000266332	0.0122595	0.081132	0.269764	1.19178	1.08451	1.30966	0.839081	-0.175448	0.76356	0.922072
114	eqtl-a-ENSG00000171503	ETFDH	prot-a-102	Ankyrin repeat domain-containing protein 27 || id:prot-a-102	ANKRD27	ENSG00000171503 || id:eqtl-a-ENSG00000171503	Simple mode	18	0.135904	0.0859425	0.132225	0.942985	-0.0325428	0.304352	1.14557	0.967981	1.35575	0.872926	-0.135904	0.737601	1.03308
115	eqtl-a-ENSG00000171503	ETFDH	prot-a-102	Ankyrin repeat domain-containing protein 27 || id:prot-a-102	ANKRD27	ENSG00000171503 || id:eqtl-a-ENSG00000171503	Weighted mode	18	0.148496	0.0547475	0.0147876	0.340823	0.041191	0.255801	1.16009	1.04205	1.2915	0.862003	-0.148496	0.774296	0.959646
116	eqtl-a-ENSG00000171503	ETFDH	prot-a-1020	Protein FAM107A || id:prot-a-1020	FAM107A	ENSG00000171503 || id:eqtl-a-ENSG00000171503	MR Egger	22	-0.0411728	0.0670966	0.546373	0.818367	-0.172682	0.0903364	0.959663	0.841405	1.09454	1.04203	0.0411728	0.913624	1.18849
117	eqtl-a-ENSG00000171503	ETFDH	prot-a-1020	Protein FAM107A || id:prot-a-1020	FAM107A	ENSG00000171503 || id:eqtl-a-ENSG00000171503	Weighted median	22	0.0146338	0.0437117	0.73779	0.932096	-0.071041	0.100309	1.01474	0.931424	1.10551	0.985473	-0.0146338	0.904558	1.07363
118	eqtl-a-ENSG00000171503	ETFDH	prot-a-1020	Protein FAM107A || id:prot-a-1020	FAM107A	ENSG00000171503 || id:eqtl-a-ENSG00000171503	Inverse variance weighted	22	-0.00871676	0.0316891	0.783261	0.93591	-0.0708274	0.0533939	0.991321	0.931623	1.05485	1.00875	0.00871676	0.948007	1.0734
119	eqtl-a-ENSG00000171503	ETFDH	prot-a-1020	Protein FAM107A || id:prot-a-1020	FAM107A	ENSG00000171503 || id:eqtl-a-ENSG00000171503	Simple mode	22	0.0458026	0.0615381	0.464945	0.981195	-0.0748122	0.166417	1.04687	0.927918	1.18107	0.955231	-0.0458026	0.846693	1.07768
120	eqtl-a-ENSG00000171503	ETFDH	prot-a-1020	Protein FAM107A || id:prot-a-1020	FAM107A	ENSG00000171503 || id:eqtl-a-ENSG00000171503	Weighted mode	22	0.0155224	0.0480483	0.749846	0.935785	-0.0786523	0.109697	1.01564	0.924361	1.11594	0.984597	-0.0155224	0.896106	1.08183
121	eqtl-a-ENSG00000171503	ETFDH	prot-a-1021	Protein FAM107B || id:prot-a-1021	FAM107B	ENSG00000171503 || id:eqtl-a-ENSG00000171503	MR Egger	12	-0.15879	0.153685	0.325843	0.681206	-0.460013	0.142433	0.853175	0.631275	1.15308	1.17209	0.15879	0.867246	1.58409
122	eqtl-a-ENSG00000171503	ETFDH	prot-a-1021	Protein FAM107B || id:prot-a-1021	FAM107B	ENSG00000171503 || id:eqtl-a-ENSG00000171503	Weighted median	12	-0.0759518	0.0711561	0.285793	0.705221	-0.215418	0.0635141	0.926861	0.806205	1.06557	1.07891	0.0759518	0.938461	1.24038
123	eqtl-a-ENSG00000171503	ETFDH	prot-a-1021	Protein FAM107B || id:prot-a-1021	FAM107B	ENSG00000171503 || id:eqtl-a-ENSG00000171503	Inverse variance weighted	12	-0.0337531	0.0523188	0.518835	0.787958	-0.136298	0.0687918	0.96681	0.872583	1.07121	1.03433	0.0337531	0.933521	1.14602
124	eqtl-a-ENSG00000171503	ETFDH	prot-a-1021	Protein FAM107B || id:prot-a-1021	FAM107B	ENSG00000171503 || id:eqtl-a-ENSG00000171503	Simple mode	12	-0.0950035	0.0955624	0.341515	0.964628	-0.282306	0.0922988	0.90937	0.754043	1.09669	1.09966	0.0950035	0.911833	1.32618
125	eqtl-a-ENSG00000171503	ETFDH	prot-a-1021	Protein FAM107B || id:prot-a-1021	FAM107B	ENSG00000171503 || id:eqtl-a-ENSG00000171503	Weighted mode	12	-0.0847193	0.0683579	0.241007	0.701539	-0.218701	0.0492622	0.91877	0.803562	1.0505	1.08841	0.0847193	0.951932	1.24446
126	eqtl-a-ENSG00000171503	ETFDH	prot-a-1023	Protein FAM134B || id:prot-a-1023	RETREG1	ENSG00000171503 || id:eqtl-a-ENSG00000171503	MR Egger	24	0.105967	0.0681361	0.13416	0.52403	-0.0275793	0.239514	1.11179	0.972797	1.27063	0.899454	-0.105967	0.78701	1.02796
127	eqtl-a-ENSG00000171503	ETFDH	prot-a-1023	Protein FAM134B || id:prot-a-1023	RETREG1	ENSG00000171503 || id:eqtl-a-ENSG00000171503	Weighted median	24	0.0716994	0.0464119	0.122383	0.534514	-0.019268	0.162667	1.07433	0.980916	1.17664	0.930811	-0.0716994	0.849874	1.01945
128	eqtl-a-ENSG00000171503	ETFDH	prot-a-1023	Protein FAM134B || id:prot-a-1023	RETREG1	ENSG00000171503 || id:eqtl-a-ENSG00000171503	Inverse variance weighted	24	0.0533412	0.034616	0.123332	0.392562	-0.0145062	0.121189	1.05479	0.985598	1.12884	0.948057	-0.0533412	0.885867	1.01461
129	eqtl-a-ENSG00000171503	ETFDH	prot-a-1023	Protein FAM134B || id:prot-a-1023	RETREG1	ENSG00000171503 || id:eqtl-a-ENSG00000171503	Simple mode	24	0.00801049	0.084397	0.925205	0.994746	-0.157408	0.173429	1.00804	0.854356	1.18938	0.992022	-0.00801049	0.840777	1.17047
130	eqtl-a-ENSG00000171503	ETFDH	prot-a-1023	Protein FAM134B || id:prot-a-1023	RETREG1	ENSG00000171503 || id:eqtl-a-ENSG00000171503	Weighted mode	24	0.0642666	0.0473442	0.187814	0.676183	-0.0285279	0.157061	1.06638	0.971875	1.17007	0.937755	-0.0642666	0.854652	1.02894
131	eqtl-a-ENSG00000171503	ETFDH	prot-a-1024	Protein FAM150B || id:prot-a-1024	ALKAL2	ENSG00000171503 || id:eqtl-a-ENSG00000171503	MR Egger	23	-0.0121956	0.0920852	0.895899	0.967327	-0.192683	0.168291	0.987878	0.824744	1.18328	1.01227	0.0121956	0.845107	1.2125
132	eqtl-a-ENSG00000171503	ETFDH	prot-a-1024	Protein FAM150B || id:prot-a-1024	ALKAL2	ENSG00000171503 || id:eqtl-a-ENSG00000171503	Weighted median	23	-0.0543553	0.0575547	0.34496	0.740933	-0.167163	0.058452	0.947096	0.846062	1.06019	1.05586	0.0543553	0.943224	1.18195
133	eqtl-a-ENSG00000171503	ETFDH	prot-a-1024	Protein FAM150B || id:prot-a-1024	ALKAL2	ENSG00000171503 || id:eqtl-a-ENSG00000171503	Inverse variance weighted	23	-0.0384131	0.0425198	0.366306	0.678629	-0.121752	0.0449258	0.962315	0.885368	1.04595	1.03916	0.0384131	0.956068	1.12947
134	eqtl-a-ENSG00000171503	ETFDH	prot-a-1024	Protein FAM150B || id:prot-a-1024	ALKAL2	ENSG00000171503 || id:eqtl-a-ENSG00000171503	Simple mode	23	-0.0701707	0.0886151	0.436898	0.979511	-0.243856	0.103515	0.932235	0.7836	1.10906	1.07269	0.0701707	0.901663	1.27616
135	eqtl-a-ENSG00000171503	ETFDH	prot-a-1024	Protein FAM150B || id:prot-a-1024	ALKAL2	ENSG00000171503 || id:eqtl-a-ENSG00000171503	Weighted mode	23	-0.0613058	0.0646023	0.352944	0.773632	-0.187926	0.0653148	0.940536	0.828676	1.0675	1.06322	0.0613058	0.936773	1.20674
136	eqtl-a-ENSG00000171503	ETFDH	prot-a-1025	Protein FAM151A || id:prot-a-1025	FAM151A	ENSG00000171503 || id:eqtl-a-ENSG00000171503	MR Egger	16	0.110106	0.0737039	0.157397	0.548501	-0.0343538	0.254565	1.1164	0.96623	1.2899	0.895739	-0.110106	0.775253	1.03495
137	eqtl-a-ENSG00000171503	ETFDH	prot-a-1025	Protein FAM151A || id:prot-a-1025	FAM151A	ENSG00000171503 || id:eqtl-a-ENSG00000171503	Weighted median	16	0.0267959	0.0528426	0.612092	0.884541	-0.0767755	0.130367	1.02716	0.926098	1.13925	0.97356	-0.0267959	0.877773	1.0798
138	eqtl-a-ENSG00000171503	ETFDH	prot-a-1025	Protein FAM151A || id:prot-a-1025	FAM151A	ENSG00000171503 || id:eqtl-a-ENSG00000171503	Inverse variance weighted	16	0.032297	0.0397842	0.416903	0.722697	-0.04568	0.110274	1.03282	0.955348	1.11658	0.968219	-0.032297	0.895589	1.04674
139	eqtl-a-ENSG00000171503	ETFDH	prot-a-1025	Protein FAM151A || id:prot-a-1025	FAM151A	ENSG00000171503 || id:eqtl-a-ENSG00000171503	Simple mode	16	0.061293	0.0728964	0.41365	0.977599	-0.0815839	0.20417	1.06321	0.921655	1.22651	0.940548	-0.061293	0.815324	1.085
140	eqtl-a-ENSG00000171503	ETFDH	prot-a-1025	Protein FAM151A || id:prot-a-1025	FAM151A	ENSG00000171503 || id:eqtl-a-ENSG00000171503	Weighted mode	16	0.0334454	0.0504867	0.517726	0.849973	-0.0655085	0.132399	1.03401	0.936591	1.14156	0.967108	-0.0334454	0.875991	1.0677
141	eqtl-a-ENSG00000171503	ETFDH	prot-a-1026	Membrane protein FAM159B || id:prot-a-1026	SHISAL2B	ENSG00000171503 || id:eqtl-a-ENSG00000171503	MR Egger	25	-0.0323791	0.0649499	0.622848	0.856417	-0.159681	0.0949227	0.968139	0.852416	1.09957	1.03291	0.0323791	0.909443	1.17314
142	eqtl-a-ENSG00000171503	ETFDH	prot-a-1026	Membrane protein FAM159B || id:prot-a-1026	SHISAL2B	ENSG00000171503 || id:eqtl-a-ENSG00000171503	Weighted median	25	0.0202731	0.0465138	0.662944	0.9017	-0.0708939	0.11144	1.02048	0.931561	1.11789	0.979931	-0.0202731	0.894545	1.07347
143	eqtl-a-ENSG00000171503	ETFDH	prot-a-1026	Membrane protein FAM159B || id:prot-a-1026	SHISAL2B	ENSG00000171503 || id:eqtl-a-ENSG00000171503	Inverse variance weighted	25	-0.0082744	0.0329848	0.801926	0.940182	-0.0729246	0.0563758	0.99176	0.929671	1.058	1.00831	0.0082744	0.945184	1.07565
144	eqtl-a-ENSG00000171503	ETFDH	prot-a-1026	Membrane protein FAM159B || id:prot-a-1026	SHISAL2B	ENSG00000171503 || id:eqtl-a-ENSG00000171503	Simple mode	25	0.0484463	0.0718062	0.506326	0.981195	-0.0922939	0.189186	1.04964	0.911837	1.20827	0.952709	-0.0484463	0.827632	1.09669
145	eqtl-a-ENSG00000171503	ETFDH	prot-a-1026	Membrane protein FAM159B || id:prot-a-1026	SHISAL2B	ENSG00000171503 || id:eqtl-a-ENSG00000171503	Weighted mode	25	0.021973	0.0463799	0.639951	0.901051	-0.0689315	0.112878	1.02222	0.933391	1.11949	0.978267	-0.021973	0.89326	1.07136
146	eqtl-a-ENSG00000171503	ETFDH	prot-a-1027	Protein FAM163A || id:prot-a-1027	FAM163A	ENSG00000171503 || id:eqtl-a-ENSG00000171503	MR Egger	20	-0.120777	0.104092	0.261091	0.633537	-0.324798	0.0832441	0.886232	0.722673	1.08681	1.12837	0.120777	0.920127	1.38375
147	eqtl-a-ENSG00000171503	ETFDH	prot-a-1027	Protein FAM163A || id:prot-a-1027	FAM163A	ENSG00000171503 || id:eqtl-a-ENSG00000171503	Weighted median	20	-0.0728163	0.0545451	0.181885	0.613942	-0.179725	0.0340921	0.929772	0.8355	1.03468	1.07553	0.0728163	0.966482	1.19689
148	eqtl-a-ENSG00000171503	ETFDH	prot-a-1027	Protein FAM163A || id:prot-a-1027	FAM163A	ENSG00000171503 || id:eqtl-a-ENSG00000171503	Inverse variance weighted	20	-0.069016	0.0404029	0.0876002	0.333037	-0.148206	0.0101737	0.933312	0.862254	1.01023	1.07145	0.069016	0.989878	1.15975
149	eqtl-a-ENSG00000171503	ETFDH	prot-a-1027	Protein FAM163A || id:prot-a-1027	FAM163A	ENSG00000171503 || id:eqtl-a-ENSG00000171503	Simple mode	20	-0.0818925	0.0770131	0.300948	0.94944	-0.232838	0.0690532	0.921371	0.792282	1.07149	1.08534	0.0818925	0.933277	1.26218
150	eqtl-a-ENSG00000171503	ETFDH	prot-a-1027	Protein FAM163A || id:prot-a-1027	FAM163A	ENSG00000171503 || id:eqtl-a-ENSG00000171503	Weighted mode	20	-0.0754411	0.0654263	0.263182	0.717222	-0.203677	0.0527944	0.927334	0.815726	1.05421	1.07836	0.0754411	0.948575	1.2259
151	eqtl-a-ENSG00000171503	ETFDH	prot-a-1028	Protein FAM163B || id:prot-a-1028	FAM163B	ENSG00000171503 || id:eqtl-a-ENSG00000171503	MR Egger	11	0.0205686	0.124674	0.872606	0.956186	-0.223792	0.264929	1.02078	0.799481	1.30334	0.979642	-0.0205686	0.76726	1.25081
152	eqtl-a-ENSG00000171503	ETFDH	prot-a-1028	Protein FAM163B || id:prot-a-1028	FAM163B	ENSG00000171503 || id:eqtl-a-ENSG00000171503	Weighted median	11	-0.0439164	0.0675295	0.51548	0.847155	-0.176274	0.0884415	0.957034	0.838388	1.09247	1.04489	0.0439164	0.915357	1.19277
153	eqtl-a-ENSG00000171503	ETFDH	prot-a-1028	Protein FAM163B || id:prot-a-1028	FAM163B	ENSG00000171503 || id:eqtl-a-ENSG00000171503	Inverse variance weighted	11	-0.00586196	0.059266	0.92121	0.983884	-0.122023	0.110299	0.994155	0.885128	1.11661	1.00588	0.00586196	0.895566	1.12978
154	eqtl-a-ENSG00000171503	ETFDH	prot-a-1028	Protein FAM163B || id:prot-a-1028	FAM163B	ENSG00000171503 || id:eqtl-a-ENSG00000171503	Simple mode	11	-0.123046	0.124988	0.348108	0.968453	-0.368022	0.121931	0.884223	0.692102	1.12968	1.13094	0.123046	0.88521	1.44487
155	eqtl-a-ENSG00000171503	ETFDH	prot-a-1028	Protein FAM163B || id:prot-a-1028	FAM163B	ENSG00000171503 || id:eqtl-a-ENSG00000171503	Weighted mode	11	-0.0847182	0.0766465	0.294908	0.73207	-0.234945	0.0655089	0.918771	0.790614	1.0677	1.08841	0.0847182	0.936591	1.26484
156	eqtl-a-ENSG00000171503	ETFDH	prot-a-103	Ankyrin repeat domain-containing protein 46 || id:prot-a-103	ANKRD46	ENSG00000171503 || id:eqtl-a-ENSG00000171503	MR Egger	15	-0.215761	0.162884	0.20811	0.597456	-0.535014	0.103492	0.805928	0.585661	1.10904	1.24081	0.215761	0.901683	1.70747
157	eqtl-a-ENSG00000171503	ETFDH	prot-a-103	Ankyrin repeat domain-containing protein 46 || id:prot-a-103	ANKRD46	ENSG00000171503 || id:eqtl-a-ENSG00000171503	Weighted median	15	0.0146008	0.0677533	0.829378	0.952215	-0.118196	0.147397	1.01471	0.888522	1.15881	0.985505	-0.0146008	0.862951	1.12546
158	eqtl-a-ENSG00000171503	ETFDH	prot-a-103	Ankyrin repeat domain-containing protein 46 || id:prot-a-103	ANKRD46	ENSG00000171503 || id:eqtl-a-ENSG00000171503	Inverse variance weighted	15	0.0616203	0.0548552	0.261299	0.578565	-0.0458959	0.169137	1.06356	0.955141	1.18428	0.94024	-0.0616203	0.844394	1.04697
159	eqtl-a-ENSG00000171503	ETFDH	prot-a-103	Ankyrin repeat domain-containing protein 46 || id:prot-a-103	ANKRD46	ENSG00000171503 || id:eqtl-a-ENSG00000171503	Simple mode	15	0.0276132	0.0879165	0.758088	0.988961	-0.144703	0.199929	1.028	0.865279	1.22132	0.972765	-0.0276132	0.818788	1.1557
160	eqtl-a-ENSG00000171503	ETFDH	prot-a-103	Ankyrin repeat domain-containing protein 46 || id:prot-a-103	ANKRD46	ENSG00000171503 || id:eqtl-a-ENSG00000171503	Weighted mode	15	-0.000400018	0.0646414	0.99515	0.99907	-0.127097	0.126297	0.9996	0.880648	1.13462	1.0004	0.000400018	0.881353	1.13553
161	eqtl-a-ENSG00000171503	ETFDH	prot-a-1031	Protein FAM171B || id:prot-a-1031	FAM171B	ENSG00000171503 || id:eqtl-a-ENSG00000171503	MR Egger	19	-0.163653	0.0893753	0.0846745	0.436745	-0.338828	0.011523	0.849037	0.712605	1.01159	1.17781	0.163653	0.988543	1.4033
162	eqtl-a-ENSG00000171503	ETFDH	prot-a-1031	Protein FAM171B || id:prot-a-1031	FAM171B	ENSG00000171503 || id:eqtl-a-ENSG00000171503	Weighted median	19	-0.000664335	0.0541791	0.990217	0.995208	-0.106855	0.105527	0.999336	0.898656	1.1113	1.00066	0.000664335	0.89985	1.11277
163	eqtl-a-ENSG00000171503	ETFDH	prot-a-1031	Protein FAM171B || id:prot-a-1031	FAM171B	ENSG00000171503 || id:eqtl-a-ENSG00000171503	Inverse variance weighted	19	-0.0137655	0.0409239	0.736593	0.91163	-0.0939763	0.0664454	0.986329	0.910304	1.0687	1.01386	0.0137655	0.935714	1.09853
164	eqtl-a-ENSG00000171503	ETFDH	prot-a-1031	Protein FAM171B || id:prot-a-1031	FAM171B	ENSG00000171503 || id:eqtl-a-ENSG00000171503	Simple mode	19	0.0524585	0.0786107	0.513033	0.981195	-0.101618	0.206535	1.05386	0.903374	1.22941	0.948894	-0.0524585	0.813398	1.10696
165	eqtl-a-ENSG00000171503	ETFDH	prot-a-1031	Protein FAM171B || id:prot-a-1031	FAM171B	ENSG00000171503 || id:eqtl-a-ENSG00000171503	Weighted mode	19	0.0199493	0.0580158	0.734937	0.933151	-0.0937617	0.13366	1.02015	0.9105	1.143	0.980248	-0.0199493	0.874887	1.0983
166	eqtl-a-ENSG00000171503	ETFDH	prot-a-1032	Protein FAM172A || id:prot-a-1032	ARB2A	ENSG00000171503 || id:eqtl-a-ENSG00000171503	MR Egger	17	-0.0162223	0.0764348	0.834779	0.940738	-0.166034	0.13359	0.983909	0.847017	1.14292	1.01635	0.0162223	0.874949	1.18061
167	eqtl-a-ENSG00000171503	ETFDH	prot-a-1032	Protein FAM172A || id:prot-a-1032	ARB2A	ENSG00000171503 || id:eqtl-a-ENSG00000171503	Weighted median	17	-0.0278543	0.046701	0.550882	0.85801	-0.119388	0.0636797	0.97253	0.887463	1.06575	1.02825	0.0278543	0.938306	1.12681
168	eqtl-a-ENSG00000171503	ETFDH	prot-a-1032	Protein FAM172A || id:prot-a-1032	ARB2A	ENSG00000171503 || id:eqtl-a-ENSG00000171503	Inverse variance weighted	17	-0.032989	0.0349179	0.344783	0.659295	-0.101428	0.0354501	0.967549	0.903546	1.03609	1.03354	0.032989	0.965171	1.10675
169	eqtl-a-ENSG00000171503	ETFDH	prot-a-1032	Protein FAM172A || id:prot-a-1032	ARB2A	ENSG00000171503 || id:eqtl-a-ENSG00000171503	Simple mode	17	-0.0336747	0.0647844	0.610323	0.984538	-0.160652	0.0933028	0.966886	0.851588	1.09779	1.03425	0.0336747	0.910918	1.17428
170	eqtl-a-ENSG00000171503	ETFDH	prot-a-1032	Protein FAM172A || id:prot-a-1032	ARB2A	ENSG00000171503 || id:eqtl-a-ENSG00000171503	Weighted mode	17	0.00492637	0.0458222	0.915721	0.980374	-0.0848852	0.0947379	1.00494	0.918618	1.09937	0.995086	-0.00492637	0.909611	1.08859
171	eqtl-a-ENSG00000171503	ETFDH	prot-a-1033	Protein FAM173A || id:prot-a-1033	ANTKMT	ENSG00000171503 || id:eqtl-a-ENSG00000171503	MR Egger	22	0.0396532	0.0775708	0.614818	0.853136	-0.112386	0.191692	1.04045	0.8937	1.2113	0.961123	-0.0396532	0.825561	1.11894
172	eqtl-a-ENSG00000171503	ETFDH	prot-a-1033	Protein FAM173A || id:prot-a-1033	ANTKMT	ENSG00000171503 || id:eqtl-a-ENSG00000171503	Weighted median	22	-0.0819254	0.0518833	0.114328	0.519178	-0.183617	0.0197658	0.921341	0.832255	1.01996	1.08537	0.0819254	0.980428	1.20156
173	eqtl-a-ENSG00000171503	ETFDH	prot-a-1033	Protein FAM173A || id:prot-a-1033	ANTKMT	ENSG00000171503 || id:eqtl-a-ENSG00000171503	Inverse variance weighted	22	-0.117324	0.0392303	0.00278393	0.0507955	-0.194215	-0.0404323	0.889297	0.823481	0.960374	1.12448	0.117324	1.04126	1.21436
174	eqtl-a-ENSG00000171503	ETFDH	prot-a-1033	Protein FAM173A || id:prot-a-1033	ANTKMT	ENSG00000171503 || id:eqtl-a-ENSG00000171503	Simple mode	22	-0.0880819	0.0712185	0.229821	0.942985	-0.22767	0.0515064	0.915686	0.796387	1.05286	1.09208	0.0880819	0.949798	1.25567
175	eqtl-a-ENSG00000171503	ETFDH	prot-a-1033	Protein FAM173A || id:prot-a-1033	ANTKMT	ENSG00000171503 || id:eqtl-a-ENSG00000171503	Weighted mode	22	-0.0792007	0.0470808	0.107336	0.596933	-0.171479	0.0130777	0.923855	0.842418	1.01316	1.08242	0.0792007	0.987007	1.18706
176	eqtl-a-ENSG00000171503	ETFDH	prot-a-1034	Membrane protein FAM174A || id:prot-a-1034	FAM174A	ENSG00000171503 || id:eqtl-a-ENSG00000171503	MR Egger	13	0.0734577	0.112605	0.527575	0.807832	-0.147249	0.294164	1.07622	0.863079	1.342	0.929175	-0.0734577	0.745154	1.15864
177	eqtl-a-ENSG00000171503	ETFDH	prot-a-1034	Membrane protein FAM174A || id:prot-a-1034	FAM174A	ENSG00000171503 || id:eqtl-a-ENSG00000171503	Weighted median	13	0.083809	0.0748538	0.262869	0.687717	-0.0629045	0.230522	1.08742	0.939033	1.25926	0.919607	-0.083809	0.794119	1.06493
178	eqtl-a-ENSG00000171503	ETFDH	prot-a-1034	Membrane protein FAM174A || id:prot-a-1034	FAM174A	ENSG00000171503 || id:eqtl-a-ENSG00000171503	Inverse variance weighted	13	0.136953	0.0569831	0.0162434	0.140059	0.0252663	0.24864	1.14677	1.02559	1.28228	0.872011	-0.136953	0.779861	0.97505
179	eqtl-a-ENSG00000171503	ETFDH	prot-a-1034	Membrane protein FAM174A || id:prot-a-1034	FAM174A	ENSG00000171503 || id:eqtl-a-ENSG00000171503	Simple mode	13	0.0552063	0.105742	0.611115	0.984538	-0.152049	0.262461	1.05676	0.858946	1.30013	0.94629	-0.0552063	0.769156	1.16422
180	eqtl-a-ENSG00000171503	ETFDH	prot-a-1034	Membrane protein FAM174A || id:prot-a-1034	FAM174A	ENSG00000171503 || id:eqtl-a-ENSG00000171503	Weighted mode	13	0.0748541	0.0703504	0.308263	0.739634	-0.0630327	0.212741	1.07773	0.938913	1.23706	0.927879	-0.0748541	0.808366	1.06506
181	eqtl-a-ENSG00000171503	ETFDH	prot-a-1035	Membrane protein FAM174B || id:prot-a-1035	FAM174B	ENSG00000171503 || id:eqtl-a-ENSG00000171503	MR Egger	22	0.201717	0.0853426	0.0283324	0.322506	0.0344457	0.368989	1.2235	1.03505	1.44627	0.817326	-0.201717	0.691433	0.966141
182	eqtl-a-ENSG00000171503	ETFDH	prot-a-1035	Membrane protein FAM174B || id:prot-a-1035	FAM174B	ENSG00000171503 || id:eqtl-a-ENSG00000171503	Weighted median	22	0.0795428	0.0516398	0.123477	0.534514	-0.0216711	0.180757	1.08279	0.978562	1.19812	0.923538	-0.0795428	0.834638	1.02191
183	eqtl-a-ENSG00000171503	ETFDH	prot-a-1035	Membrane protein FAM174B || id:prot-a-1035	FAM174B	ENSG00000171503 || id:eqtl-a-ENSG00000171503	Inverse variance weighted	22	0.0374794	0.0435054	0.388969	0.698639	-0.0477912	0.12275	1.03819	0.953333	1.1306	0.963214	-0.0374794	0.884485	1.04895
184	eqtl-a-ENSG00000171503	ETFDH	prot-a-1035	Membrane protein FAM174B || id:prot-a-1035	FAM174B	ENSG00000171503 || id:eqtl-a-ENSG00000171503	Simple mode	22	0.0402226	0.0788158	0.615138	0.984538	-0.114256	0.194701	1.04104	0.892029	1.21495	0.960576	-0.0402226	0.82308	1.12104
185	eqtl-a-ENSG00000171503	ETFDH	prot-a-1035	Membrane protein FAM174B || id:prot-a-1035	FAM174B	ENSG00000171503 || id:eqtl-a-ENSG00000171503	Weighted mode	22	0.0870371	0.0539377	0.121528	0.621996	-0.0186808	0.192755	1.09094	0.981493	1.21259	0.916643	-0.0870371	0.824684	1.01886
186	eqtl-a-ENSG00000171503	ETFDH	prot-a-1036	BRISC complex subunit Abro1 || id:prot-a-1036	ABRAXAS2	ENSG00000171503 || id:eqtl-a-ENSG00000171503	MR Egger	19	0.176019	0.089851	0.066723	0.411619	-8.91892e-05	0.352127	1.19246	0.999911	1.42209	0.838602	-0.176019	0.703191	1.00009
187	eqtl-a-ENSG00000171503	ETFDH	prot-a-1036	BRISC complex subunit Abro1 || id:prot-a-1036	ABRAXAS2	ENSG00000171503 || id:eqtl-a-ENSG00000171503	Weighted median	19	0.0739528	0.0582559	0.204281	0.642797	-0.0402288	0.188134	1.07676	0.96057	1.207	0.928716	-0.0739528	0.828503	1.04105
188	eqtl-a-ENSG00000171503	ETFDH	prot-a-1036	BRISC complex subunit Abro1 || id:prot-a-1036	ABRAXAS2	ENSG00000171503 || id:eqtl-a-ENSG00000171503	Inverse variance weighted	19	0.0451457	0.0431375	0.295306	0.611588	-0.0394039	0.129695	1.04618	0.961362	1.13848	0.955858	-0.0451457	0.878363	1.04019
189	eqtl-a-ENSG00000171503	ETFDH	prot-a-1036	BRISC complex subunit Abro1 || id:prot-a-1036	ABRAXAS2	ENSG00000171503 || id:eqtl-a-ENSG00000171503	Simple mode	19	0.117176	0.0790859	0.155732	0.942985	-0.0378321	0.272185	1.12432	0.962875	1.31283	0.889428	-0.117176	0.761714	1.03856
190	eqtl-a-ENSG00000171503	ETFDH	prot-a-1036	BRISC complex subunit Abro1 || id:prot-a-1036	ABRAXAS2	ENSG00000171503 || id:eqtl-a-ENSG00000171503	Weighted mode	19	0.0962354	0.0631565	0.144945	0.634776	-0.0275514	0.220022	1.10102	0.972825	1.2461	0.90825	-0.0962354	0.802501	1.02793
191	eqtl-a-ENSG00000171503	ETFDH	prot-a-1037	Protein FAM177A1 || id:prot-a-1037	FAM177A1	ENSG00000171503 || id:eqtl-a-ENSG00000171503	MR Egger	21	0.00128431	0.0778889	0.987016	0.99634	-0.151378	0.153947	1.00129	0.859523	1.16643	0.998717	-0.00128431	0.857318	1.16344
192	eqtl-a-ENSG00000171503	ETFDH	prot-a-1037	Protein FAM177A1 || id:prot-a-1037	FAM177A1	ENSG00000171503 || id:eqtl-a-ENSG00000171503	Weighted median	21	0.0359743	0.0521541	0.49034	0.836341	-0.0662478	0.138196	1.03663	0.935899	1.1482	0.964665	-0.0359743	0.870928	1.06849
193	eqtl-a-ENSG00000171503	ETFDH	prot-a-1037	Protein FAM177A1 || id:prot-a-1037	FAM177A1	ENSG00000171503 || id:eqtl-a-ENSG00000171503	Inverse variance weighted	21	0.0073435	0.0387366	0.849642	0.958827	-0.0685803	0.0832673	1.00737	0.933719	1.08683	0.992683	-0.0073435	0.920105	1.07099
194	eqtl-a-ENSG00000171503	ETFDH	prot-a-1037	Protein FAM177A1 || id:prot-a-1037	FAM177A1	ENSG00000171503 || id:eqtl-a-ENSG00000171503	Simple mode	21	0.0268333	0.0833742	0.750912	0.988961	-0.13658	0.190247	1.0272	0.872337	1.20955	0.973523	-0.0268333	0.826755	1.14635
195	eqtl-a-ENSG00000171503	ETFDH	prot-a-1037	Protein FAM177A1 || id:prot-a-1037	FAM177A1	ENSG00000171503 || id:eqtl-a-ENSG00000171503	Weighted mode	21	0.0344404	0.0533805	0.526139	0.85208	-0.0701854	0.139066	1.03504	0.932221	1.1492	0.966146	-0.0344404	0.87017	1.07271
196	eqtl-a-ENSG00000171503	ETFDH	prot-a-1038	Protein FAM189A2 || id:prot-a-1038	ENTREP1	ENSG00000171503 || id:eqtl-a-ENSG00000171503	MR Egger	20	-0.0570451	0.0774001	0.470611	0.777508	-0.208749	0.094659	0.944551	0.811599	1.09928	1.0587	0.0570451	0.909683	1.23214
197	eqtl-a-ENSG00000171503	ETFDH	prot-a-1038	Protein FAM189A2 || id:prot-a-1038	ENTREP1	ENSG00000171503 || id:eqtl-a-ENSG00000171503	Weighted median	20	-0.0517083	0.0464605	0.265729	0.688957	-0.142771	0.0393543	0.949606	0.866953	1.04014	1.05307	0.0517083	0.96141	1.15347
198	eqtl-a-ENSG00000171503	ETFDH	prot-a-1038	Protein FAM189A2 || id:prot-a-1038	ENTREP1	ENSG00000171503 || id:eqtl-a-ENSG00000171503	Inverse variance weighted	20	-0.058365	0.0312089	0.0614646	0.277379	-0.119534	0.00280449	0.943306	0.887333	1.00281	1.0601	0.058365	0.997199	1.12697
199	eqtl-a-ENSG00000171503	ETFDH	prot-a-1038	Protein FAM189A2 || id:prot-a-1038	ENTREP1	ENSG00000171503 || id:eqtl-a-ENSG00000171503	Simple mode	20	0.0128508	0.071064	0.858413	0.991721	-0.126435	0.152136	1.01293	0.881232	1.16432	0.987231	-0.0128508	0.858871	1.13478
200	eqtl-a-ENSG00000171503	ETFDH	prot-a-1038	Protein FAM189A2 || id:prot-a-1038	ENTREP1	ENSG00000171503 || id:eqtl-a-ENSG00000171503	Weighted mode	20	-0.0384538	0.0554608	0.496478	0.836715	-0.147157	0.0702493	0.962276	0.863159	1.07278	1.0392	0.0384538	0.932161	1.15854
201	eqtl-a-ENSG00000171503	ETFDH	prot-a-104	Acidic leucine-rich nuclear phosphoprotein 32 family member A || id:prot-a-104	ANP32A	ENSG00000171503 || id:eqtl-a-ENSG00000171503	MR Egger	22	-0.113584	0.0731386	0.136105	0.526054	-0.256936	0.0297676	0.892629	0.773418	1.03022	1.12029	0.113584	0.970671	1.29296
202	eqtl-a-ENSG00000171503	ETFDH	prot-a-104	Acidic leucine-rich nuclear phosphoprotein 32 family member A || id:prot-a-104	ANP32A	ENSG00000171503 || id:eqtl-a-ENSG00000171503	Weighted median	22	-0.0281919	0.0422805	0.504911	0.846327	-0.111062	0.0546778	0.972202	0.894884	1.0562	1.02859	0.0281919	0.94679	1.11746
203	eqtl-a-ENSG00000171503	ETFDH	prot-a-104	Acidic leucine-rich nuclear phosphoprotein 32 family member A || id:prot-a-104	ANP32A	ENSG00000171503 || id:eqtl-a-ENSG00000171503	Inverse variance weighted	22	-0.0012363	0.0368635	0.973246	0.997244	-0.0734887	0.0710161	0.998764	0.929147	1.0736	1.00124	0.0012363	0.931447	1.07626
204	eqtl-a-ENSG00000171503	ETFDH	prot-a-104	Acidic leucine-rich nuclear phosphoprotein 32 family member A || id:prot-a-104	ANP32A	ENSG00000171503 || id:eqtl-a-ENSG00000171503	Simple mode	22	-0.0603785	0.0596924	0.323293	0.95775	-0.177376	0.0566185	0.941408	0.837465	1.05825	1.06224	0.0603785	0.944954	1.19408
205	eqtl-a-ENSG00000171503	ETFDH	prot-a-104	Acidic leucine-rich nuclear phosphoprotein 32 family member A || id:prot-a-104	ANP32A	ENSG00000171503 || id:eqtl-a-ENSG00000171503	Weighted mode	22	-0.0366638	0.040065	0.370524	0.790657	-0.115191	0.0418636	0.964	0.891196	1.04275	1.03734	0.0366638	0.959001	1.12209
206	eqtl-a-ENSG00000171503	ETFDH	prot-a-1040	Protein FAM19A2 || id:prot-a-1040	TAFA2	ENSG00000171503 || id:eqtl-a-ENSG00000171503	MR Egger	22	0.0330768	0.0856105	0.703307	0.88594	-0.13472	0.200873	1.03363	0.873961	1.22247	0.967464	-0.0330768	0.818016	1.14422
207	eqtl-a-ENSG00000171503	ETFDH	prot-a-1040	Protein FAM19A2 || id:prot-a-1040	TAFA2	ENSG00000171503 || id:eqtl-a-ENSG00000171503	Weighted median	22	-0.0372407	0.052621	0.479121	0.836341	-0.140378	0.0658964	0.963444	0.86903	1.06812	1.03794	0.0372407	0.936228	1.15071
208	eqtl-a-ENSG00000171503	ETFDH	prot-a-1040	Protein FAM19A2 || id:prot-a-1040	TAFA2	ENSG00000171503 || id:eqtl-a-ENSG00000171503	Inverse variance weighted	22	-0.0342973	0.0404468	0.39646	0.705017	-0.113573	0.0449784	0.966284	0.892639	1.04601	1.03489	0.0342973	0.956018	1.12027
209	eqtl-a-ENSG00000171503	ETFDH	prot-a-1040	Protein FAM19A2 || id:prot-a-1040	TAFA2	ENSG00000171503 || id:eqtl-a-ENSG00000171503	Simple mode	22	-0.0305196	0.0750978	0.688561	0.985213	-0.177711	0.116672	0.969941	0.837184	1.12375	1.03099	0.0305196	0.889877	1.19448
210	eqtl-a-ENSG00000171503	ETFDH	prot-a-1040	Protein FAM19A2 || id:prot-a-1040	TAFA2	ENSG00000171503 || id:eqtl-a-ENSG00000171503	Weighted mode	22	-0.0339592	0.0541995	0.537701	0.856447	-0.14019	0.0722718	0.966611	0.869193	1.07495	1.03454	0.0339592	0.930278	1.15049
211	eqtl-a-ENSG00000171503	ETFDH	prot-a-1041	Protein FAM19A3 || id:prot-a-1041	TAFA3	ENSG00000171503 || id:eqtl-a-ENSG00000171503	MR Egger	17	-0.0798702	0.0905384	0.391604	0.735055	-0.257326	0.0975852	0.923236	0.773117	1.10251	1.08315	0.0798702	0.907025	1.29347
212	eqtl-a-ENSG00000171503	ETFDH	prot-a-1041	Protein FAM19A3 || id:prot-a-1041	TAFA3	ENSG00000171503 || id:eqtl-a-ENSG00000171503	Weighted median	17	0.0327464	0.0578877	0.571605	0.864738	-0.0807134	0.146206	1.03329	0.922458	1.15743	0.967784	-0.0327464	0.86398	1.08406
213	eqtl-a-ENSG00000171503	ETFDH	prot-a-1041	Protein FAM19A3 || id:prot-a-1041	TAFA3	ENSG00000171503 || id:eqtl-a-ENSG00000171503	Inverse variance weighted	17	0.0338864	0.0459899	0.461229	0.748778	-0.0562537	0.124027	1.03447	0.945299	1.13205	0.966681	-0.0338864	0.883356	1.05787
214	eqtl-a-ENSG00000171503	ETFDH	prot-a-1041	Protein FAM19A3 || id:prot-a-1041	TAFA3	ENSG00000171503 || id:eqtl-a-ENSG00000171503	Simple mode	17	-0.0287073	0.0966147	0.770189	0.988961	-0.218072	0.160658	0.971701	0.804067	1.17428	1.02912	0.0287073	0.851584	1.24368
215	eqtl-a-ENSG00000171503	ETFDH	prot-a-1041	Protein FAM19A3 || id:prot-a-1041	TAFA3	ENSG00000171503 || id:eqtl-a-ENSG00000171503	Weighted mode	17	0.0317679	0.0598783	0.603024	0.878817	-0.0855937	0.149129	1.03228	0.917967	1.16082	0.968731	-0.0317679	0.861458	1.08936
216	eqtl-a-ENSG00000171503	ETFDH	prot-a-1042	Protein FAM19A4 || id:prot-a-1042	TAFA4	ENSG00000171503 || id:eqtl-a-ENSG00000171503	MR Egger	19	0.0198918	0.0866121	0.821093	0.935629	-0.149868	0.189651	1.02009	0.860822	1.20883	0.980305	-0.0198918	0.827247	1.16168
217	eqtl-a-ENSG00000171503	ETFDH	prot-a-1042	Protein FAM19A4 || id:prot-a-1042	TAFA4	ENSG00000171503 || id:eqtl-a-ENSG00000171503	Weighted median	19	0.058868	0.0538909	0.274678	0.697273	-0.0467582	0.164494	1.06064	0.954318	1.1788	0.942831	-0.058868	0.848323	1.04787
218	eqtl-a-ENSG00000171503	ETFDH	prot-a-1042	Protein FAM19A4 || id:prot-a-1042	TAFA4	ENSG00000171503 || id:eqtl-a-ENSG00000171503	Inverse variance weighted	19	0.0755269	0.038595	0.0503583	0.253149	-0.000119338	0.151173	1.07845	0.999881	1.1632	0.927255	-0.0755269	0.859699	1.00012
219	eqtl-a-ENSG00000171503	ETFDH	prot-a-1042	Protein FAM19A4 || id:prot-a-1042	TAFA4	ENSG00000171503 || id:eqtl-a-ENSG00000171503	Simple mode	19	0.13123	0.083317	0.132653	0.942985	-0.0320712	0.294532	1.14023	0.968438	1.3425	0.877016	-0.13123	0.74488	1.03259
220	eqtl-a-ENSG00000171503	ETFDH	prot-a-1042	Protein FAM19A4 || id:prot-a-1042	TAFA4	ENSG00000171503 || id:eqtl-a-ENSG00000171503	Weighted mode	19	0.0607084	0.0499236	0.239683	0.701539	-0.0371419	0.158559	1.06259	0.963539	1.17182	0.941098	-0.0607084	0.853373	1.03784
221	eqtl-a-ENSG00000171503	ETFDH	prot-a-1043	Protein FAM19A5 || id:prot-a-1043	TAFA5	ENSG00000171503 || id:eqtl-a-ENSG00000171503	MR Egger	19	-0.0746781	0.0741938	0.328274	0.682893	-0.220098	0.0707417	0.928042	0.80244	1.0733	1.07754	0.0746781	0.931703	1.2462
222	eqtl-a-ENSG00000171503	ETFDH	prot-a-1043	Protein FAM19A5 || id:prot-a-1043	TAFA5	ENSG00000171503 || id:eqtl-a-ENSG00000171503	Weighted median	19	-0.00562873	0.0496662	0.909768	0.971458	-0.102975	0.0917171	0.994387	0.90215	1.09605	1.00564	0.00562873	0.912363	1.10846
223	eqtl-a-ENSG00000171503	ETFDH	prot-a-1043	Protein FAM19A5 || id:prot-a-1043	TAFA5	ENSG00000171503 || id:eqtl-a-ENSG00000171503	Inverse variance weighted	19	0.0132027	0.0388431	0.733934	0.91155	-0.0629298	0.0893352	1.01329	0.939009	1.09345	0.986884	-0.0132027	0.914539	1.06495
224	eqtl-a-ENSG00000171503	ETFDH	prot-a-1043	Protein FAM19A5 || id:prot-a-1043	TAFA5	ENSG00000171503 || id:eqtl-a-ENSG00000171503	Simple mode	19	-0.0197251	0.0690437	0.778378	0.988961	-0.155051	0.115601	0.980468	0.856372	1.12255	1.01992	0.0197251	0.890831	1.16772
225	eqtl-a-ENSG00000171503	ETFDH	prot-a-1043	Protein FAM19A5 || id:prot-a-1043	TAFA5	ENSG00000171503 || id:eqtl-a-ENSG00000171503	Weighted mode	19	-0.011627	0.0489238	0.814832	0.957033	-0.107518	0.0842637	0.98844	0.898061	1.08792	1.01169	0.011627	0.919189	1.11351
226	eqtl-a-ENSG00000171503	ETFDH	prot-a-1044	Protein FAM209B || id:prot-a-1044	FAM209B	ENSG00000171503 || id:eqtl-a-ENSG00000171503	MR Egger	22	0.191479	0.0703308	0.013114	0.245162	0.0536303	0.329327	1.21104	1.05509	1.39003	0.825737	-0.191479	0.719408	0.947782
227	eqtl-a-ENSG00000171503	ETFDH	prot-a-1044	Protein FAM209B || id:prot-a-1044	FAM209B	ENSG00000171503 || id:eqtl-a-ENSG00000171503	Weighted median	22	0.0190373	0.0479997	0.691653	0.913664	-0.0750421	0.113117	1.01922	0.927704	1.11976	0.981143	-0.0190373	0.893046	1.07793
228	eqtl-a-ENSG00000171503	ETFDH	prot-a-1044	Protein FAM209B || id:prot-a-1044	FAM209B	ENSG00000171503 || id:eqtl-a-ENSG00000171503	Inverse variance weighted	22	0.000709166	0.0403776	0.985987	0.999597	-0.078431	0.0798493	1.00071	0.924566	1.08312	0.999291	-0.000709166	0.923255	1.08159
229	eqtl-a-ENSG00000171503	ETFDH	prot-a-1044	Protein FAM209B || id:prot-a-1044	FAM209B	ENSG00000171503 || id:eqtl-a-ENSG00000171503	Simple mode	22	-0.0198314	0.06479	0.762552	0.988961	-0.14682	0.107157	0.980364	0.863449	1.11311	1.02003	0.0198314	0.898385	1.15815
230	eqtl-a-ENSG00000171503	ETFDH	prot-a-1044	Protein FAM209B || id:prot-a-1044	FAM209B	ENSG00000171503 || id:eqtl-a-ENSG00000171503	Weighted mode	22	0.0254683	0.0476285	0.598455	0.87847	-0.0678835	0.11882	1.0258	0.934369	1.12617	0.974853	-0.0254683	0.887968	1.07024
231	eqtl-a-ENSG00000171503	ETFDH	prot-a-1045	Pseudokinase FAM20A || id:prot-a-1045	FAM20A	ENSG00000171503 || id:eqtl-a-ENSG00000171503	MR Egger	17	0.286064	0.08662	0.00483392	0.21832	0.116289	0.455839	1.33118	1.12332	1.5775	0.751215	-0.286064	0.633916	0.890218
232	eqtl-a-ENSG00000171503	ETFDH	prot-a-1045	Pseudokinase FAM20A || id:prot-a-1045	FAM20A	ENSG00000171503 || id:eqtl-a-ENSG00000171503	Weighted median	17	0.153424	0.0495032	0.0019399	0.109973	0.0563981	0.250451	1.16582	1.05802	1.2846	0.857766	-0.153424	0.77845	0.945163
233	eqtl-a-ENSG00000171503	ETFDH	prot-a-1045	Pseudokinase FAM20A || id:prot-a-1045	FAM20A	ENSG00000171503 || id:eqtl-a-ENSG00000171503	Inverse variance weighted	17	0.134233	0.043626	0.00209161	0.044059	0.0487262	0.21974	1.14366	1.04993	1.24575	0.874386	-0.134233	0.802727	0.952442
234	eqtl-a-ENSG00000171503	ETFDH	prot-a-1045	Pseudokinase FAM20A || id:prot-a-1045	FAM20A	ENSG00000171503 || id:eqtl-a-ENSG00000171503	Simple mode	17	0.101124	0.0725412	0.182371	0.942985	-0.0410568	0.243305	1.10641	0.959775	1.27546	0.903821	-0.101124	0.784033	1.04191
235	eqtl-a-ENSG00000171503	ETFDH	prot-a-1045	Pseudokinase FAM20A || id:prot-a-1045	FAM20A	ENSG00000171503 || id:eqtl-a-ENSG00000171503	Weighted mode	17	0.153425	0.0540948	0.0119158	0.331387	0.047399	0.259451	1.16582	1.04854	1.29622	0.857765	-0.153425	0.771475	0.953707
236	eqtl-a-ENSG00000171503	ETFDH	prot-a-1046	Glycosaminoglycan xylosylkinase || id:prot-a-1046	FAM20B	ENSG00000171503 || id:eqtl-a-ENSG00000171503	MR Egger	22	0.151347	0.0697472	0.0422314	0.358772	0.0146426	0.288052	1.1634	1.01475	1.33383	0.859549	-0.151347	0.749723	0.985464
237	eqtl-a-ENSG00000171503	ETFDH	prot-a-1046	Glycosaminoglycan xylosylkinase || id:prot-a-1046	FAM20B	ENSG00000171503 || id:eqtl-a-ENSG00000171503	Weighted median	22	0.056921	0.0447482	0.203362	0.642797	-0.0307854	0.144627	1.05857	0.969684	1.15561	0.944669	-0.056921	0.865345	1.03126
238	eqtl-a-ENSG00000171503	ETFDH	prot-a-1046	Glycosaminoglycan xylosylkinase || id:prot-a-1046	FAM20B	ENSG00000171503 || id:eqtl-a-ENSG00000171503	Inverse variance weighted	22	0.0552071	0.0347323	0.111947	0.373405	-0.0128682	0.123282	1.05676	0.987214	1.1312	0.946289	-0.0552071	0.884014	1.01295
239	eqtl-a-ENSG00000171503	ETFDH	prot-a-1046	Glycosaminoglycan xylosylkinase || id:prot-a-1046	FAM20B	ENSG00000171503 || id:eqtl-a-ENSG00000171503	Simple mode	22	0.00936837	0.0790515	0.90679	0.993814	-0.145573	0.164309	1.00941	0.864527	1.17858	0.990675	-0.00936837	0.848479	1.1567
240	eqtl-a-ENSG00000171503	ETFDH	prot-a-1046	Glycosaminoglycan xylosylkinase || id:prot-a-1046	FAM20B	ENSG00000171503 || id:eqtl-a-ENSG00000171503	Weighted mode	22	0.0685932	0.045065	0.142902	0.634776	-0.0197341	0.15692	1.071	0.980459	1.1699	0.933706	-0.0685932	0.854772	1.01993
241	eqtl-a-ENSG00000171503	ETFDH	prot-a-1047	Redox-regulatory protein FAM213A || id:prot-a-1047	PRXL2A	ENSG00000171503 || id:eqtl-a-ENSG00000171503	MR Egger	18	0.0641459	0.102031	0.538422	0.814725	-0.135834	0.264126	1.06625	0.872988	1.30229	0.937868	-0.0641459	0.767877	1.14549
242	eqtl-a-ENSG00000171503	ETFDH	prot-a-1047	Redox-regulatory protein FAM213A || id:prot-a-1047	PRXL2A	ENSG00000171503 || id:eqtl-a-ENSG00000171503	Weighted median	18	-0.00849084	0.0539571	0.874959	0.962917	-0.114247	0.097265	0.991545	0.892038	1.10215	1.00853	0.00849084	0.907315	1.12103
243	eqtl-a-ENSG00000171503	ETFDH	prot-a-1047	Redox-regulatory protein FAM213A || id:prot-a-1047	PRXL2A	ENSG00000171503 || id:eqtl-a-ENSG00000171503	Inverse variance weighted	18	0.0275338	0.0526705	0.601145	0.834484	-0.0757004	0.130768	1.02792	0.927094	1.1397	0.972842	-0.0275338	0.877421	1.07864
244	eqtl-a-ENSG00000171503	ETFDH	prot-a-1047	Redox-regulatory protein FAM213A || id:prot-a-1047	PRXL2A	ENSG00000171503 || id:eqtl-a-ENSG00000171503	Simple mode	18	0.0387867	0.0856004	0.656197	0.985213	-0.12899	0.206563	1.03955	0.878983	1.22945	0.961956	-0.0387867	0.813375	1.13768
245	eqtl-a-ENSG00000171503	ETFDH	prot-a-1047	Redox-regulatory protein FAM213A || id:prot-a-1047	PRXL2A	ENSG00000171503 || id:eqtl-a-ENSG00000171503	Weighted mode	18	0.00021806	0.0497765	0.996556	0.99907	-0.0973439	0.09778	1.00022	0.907244	1.10272	0.999782	-0.00021806	0.906848	1.10224
246	eqtl-a-ENSG00000171503	ETFDH	prot-a-1048	Protein FAM24B || id:prot-a-1048	FAM24B	ENSG00000171503 || id:eqtl-a-ENSG00000171503	MR Egger	17	0.14682	0.0750846	0.069429	0.417566	-0.000345484	0.293986	1.15815	0.999655	1.34177	0.863449	-0.14682	0.745287	1.00035
247	eqtl-a-ENSG00000171503	ETFDH	prot-a-1048	Protein FAM24B || id:prot-a-1048	FAM24B	ENSG00000171503 || id:eqtl-a-ENSG00000171503	Weighted median	17	0.140611	0.050468	0.00533382	0.162556	0.0416941	0.239529	1.15098	1.04258	1.27065	0.868827	-0.140611	0.786999	0.959163
248	eqtl-a-ENSG00000171503	ETFDH	prot-a-1048	Protein FAM24B || id:prot-a-1048	FAM24B	ENSG00000171503 || id:eqtl-a-ENSG00000171503	Inverse variance weighted	17	0.112872	0.042295	0.00761483	0.0933753	0.0299739	0.19577	1.11949	1.03043	1.21625	0.893265	-0.112872	0.822201	0.970471
249	eqtl-a-ENSG00000171503	ETFDH	prot-a-1048	Protein FAM24B || id:prot-a-1048	FAM24B	ENSG00000171503 || id:eqtl-a-ENSG00000171503	Simple mode	17	0.156886	0.0761381	0.0559921	0.942985	0.00765537	0.306117	1.16986	1.00768	1.35814	0.854801	-0.156886	0.736301	0.992374
250	eqtl-a-ENSG00000171503	ETFDH	prot-a-1048	Protein FAM24B || id:prot-a-1048	FAM24B	ENSG00000171503 || id:eqtl-a-ENSG00000171503	Weighted mode	17	0.127877	0.0449026	0.0116323	0.331387	0.0398675	0.215886	1.13641	1.04067	1.24096	0.879962	-0.127877	0.805827	0.960917
251	eqtl-a-ENSG00000171503	ETFDH	prot-a-105	Acidic leucine-rich nuclear phosphoprotein 32 family member B || id:prot-a-105	ANP32B	ENSG00000171503 || id:eqtl-a-ENSG00000171503	MR Egger	18	0.0140018	0.071715	0.847661	0.946723	-0.12656	0.154563	1.0141	0.881122	1.16715	0.986096	-0.0140018	0.856789	1.13492
252	eqtl-a-ENSG00000171503	ETFDH	prot-a-105	Acidic leucine-rich nuclear phosphoprotein 32 family member B || id:prot-a-105	ANP32B	ENSG00000171503 || id:eqtl-a-ENSG00000171503	Weighted median	18	-0.0418721	0.0491142	0.393911	0.789934	-0.138136	0.0543917	0.958992	0.87098	1.0559	1.04276	0.0418721	0.947061	1.14813
253	eqtl-a-ENSG00000171503	ETFDH	prot-a-105	Acidic leucine-rich nuclear phosphoprotein 32 family member B || id:prot-a-105	ANP32B	ENSG00000171503 || id:eqtl-a-ENSG00000171503	Inverse variance weighted	18	0.000235518	0.0336729	0.994419	0.999597	-0.0657634	0.0662344	1.00024	0.936352	1.06848	0.999765	-0.000235518	0.935911	1.06797
254	eqtl-a-ENSG00000171503	ETFDH	prot-a-105	Acidic leucine-rich nuclear phosphoprotein 32 family member B || id:prot-a-105	ANP32B	ENSG00000171503 || id:eqtl-a-ENSG00000171503	Simple mode	18	-0.0101359	0.0852765	0.90678	0.993814	-0.177278	0.157006	0.989915	0.837547	1.17	1.01019	0.0101359	0.854699	1.19396
255	eqtl-a-ENSG00000171503	ETFDH	prot-a-105	Acidic leucine-rich nuclear phosphoprotein 32 family member B || id:prot-a-105	ANP32B	ENSG00000171503 || id:eqtl-a-ENSG00000171503	Weighted mode	18	-0.0548351	0.0557154	0.338819	0.761249	-0.164037	0.0543672	0.946641	0.84871	1.05587	1.05637	0.0548351	0.947084	1.17826
256	eqtl-a-ENSG00000171503	ETFDH	prot-a-1050	Protein FAM3B || id:prot-a-1050	FAM3B	ENSG00000171503 || id:eqtl-a-ENSG00000171503	MR Egger	15	-0.167946	0.128028	0.212284	0.597946	-0.418881	0.082989	0.845399	0.657782	1.08653	1.18287	0.167946	0.920361	1.52026
257	eqtl-a-ENSG00000171503	ETFDH	prot-a-1050	Protein FAM3B || id:prot-a-1050	FAM3B	ENSG00000171503 || id:eqtl-a-ENSG00000171503	Weighted median	15	-0.197044	0.0733937	0.00725829	0.179478	-0.340896	-0.0531925	0.821154	0.711133	0.948198	1.2178	0.197044	1.05463	1.40621
258	eqtl-a-ENSG00000171503	ETFDH	prot-a-1050	Protein FAM3B || id:prot-a-1050	FAM3B	ENSG00000171503 || id:eqtl-a-ENSG00000171503	Inverse variance weighted	15	-0.146853	0.0542525	0.00679243	0.0868502	-0.253188	-0.0405186	0.863421	0.776322	0.960291	1.15818	0.146853	1.04135	1.28813
259	eqtl-a-ENSG00000171503	ETFDH	prot-a-1050	Protein FAM3B || id:prot-a-1050	FAM3B	ENSG00000171503 || id:eqtl-a-ENSG00000171503	Simple mode	15	-0.181559	0.11467	0.135673	0.942985	-0.406312	0.0431951	0.833969	0.666102	1.04414	1.19908	0.181559	0.957725	1.50127
260	eqtl-a-ENSG00000171503	ETFDH	prot-a-1050	Protein FAM3B || id:prot-a-1050	FAM3B	ENSG00000171503 || id:eqtl-a-ENSG00000171503	Weighted mode	15	-0.195798	0.0836882	0.0346424	0.428452	-0.359826	-0.0317688	0.822179	0.697797	0.968731	1.21628	0.195798	1.03228	1.43308
261	eqtl-a-ENSG00000171503	ETFDH	prot-a-1051	Protein FAM3D || id:prot-a-1051	FAM3D	ENSG00000171503 || id:eqtl-a-ENSG00000171503	MR Egger	20	-0.0111699	0.082771	0.894149	0.967327	-0.173401	0.151061	0.988892	0.8408	1.16307	1.01123	0.0111699	0.859795	1.18934
262	eqtl-a-ENSG00000171503	ETFDH	prot-a-1051	Protein FAM3D || id:prot-a-1051	FAM3D	ENSG00000171503 || id:eqtl-a-ENSG00000171503	Weighted median	20	-0.0522114	0.0512025	0.307869	0.722909	-0.152568	0.0481455	0.949128	0.8585	1.04932	1.0536	0.0522114	0.952995	1.16482
263	eqtl-a-ENSG00000171503	ETFDH	prot-a-1051	Protein FAM3D || id:prot-a-1051	FAM3D	ENSG00000171503 || id:eqtl-a-ENSG00000171503	Inverse variance weighted	20	-0.0706862	0.0370073	0.0561254	0.265288	-0.14322	0.00184811	0.931754	0.866563	1.00185	1.07324	0.0706862	0.998154	1.15398
264	eqtl-a-ENSG00000171503	ETFDH	prot-a-1051	Protein FAM3D || id:prot-a-1051	FAM3D	ENSG00000171503 || id:eqtl-a-ENSG00000171503	Simple mode	20	-0.127327	0.08295	0.141271	0.942985	-0.289909	0.0352547	0.880445	0.748332	1.03588	1.13579	0.127327	0.96536	1.33631
265	eqtl-a-ENSG00000171503	ETFDH	prot-a-1051	Protein FAM3D || id:prot-a-1051	FAM3D	ENSG00000171503 || id:eqtl-a-ENSG00000171503	Weighted mode	20	-0.0623063	0.0580611	0.296661	0.732365	-0.176106	0.0514936	0.939595	0.838529	1.05284	1.06429	0.0623063	0.94981	1.19256
266	eqtl-a-ENSG00000171503	ETFDH	prot-a-1052	MIP18 family protein FAM96A || id:prot-a-1052	CIAO2A	ENSG00000171503 || id:eqtl-a-ENSG00000171503	MR Egger	22	0.0425866	0.0626974	0.504771	0.796187	-0.0803003	0.165474	1.04351	0.922839	1.17995	0.958307	-0.0425866	0.847492	1.08361
267	eqtl-a-ENSG00000171503	ETFDH	prot-a-1052	MIP18 family protein FAM96A || id:prot-a-1052	CIAO2A	ENSG00000171503 || id:eqtl-a-ENSG00000171503	Weighted median	22	0.0746046	0.0436542	0.0874531	0.477161	-0.0109577	0.160167	1.07746	0.989102	1.17371	0.92811	-0.0746046	0.852002	1.01102
268	eqtl-a-ENSG00000171503	ETFDH	prot-a-1052	MIP18 family protein FAM96A || id:prot-a-1052	CIAO2A	ENSG00000171503 || id:eqtl-a-ENSG00000171503	Inverse variance weighted	22	0.0951022	0.0335204	0.00455197	0.0692774	0.0294021	0.160802	1.09977	1.02984	1.17445	0.90928	-0.0951022	0.85146	0.971026
269	eqtl-a-ENSG00000171503	ETFDH	prot-a-1052	MIP18 family protein FAM96A || id:prot-a-1052	CIAO2A	ENSG00000171503 || id:eqtl-a-ENSG00000171503	Simple mode	22	0.0850398	0.0674245	0.221047	0.942985	-0.0471121	0.217192	1.08876	0.95398	1.24258	0.918476	-0.0850398	0.804776	1.04824
270	eqtl-a-ENSG00000171503	ETFDH	prot-a-1052	MIP18 family protein FAM96A || id:prot-a-1052	CIAO2A	ENSG00000171503 || id:eqtl-a-ENSG00000171503	Weighted mode	22	0.0661087	0.0458838	0.16439	0.661097	-0.0238236	0.156041	1.06834	0.976458	1.16887	0.936029	-0.0661087	0.855524	1.02411
271	eqtl-a-ENSG00000171503	ETFDH	prot-a-1053	E3 ubiquitin-protein ligase FANCL || id:prot-a-1053	FANCL	ENSG00000171503 || id:eqtl-a-ENSG00000171503	MR Egger	23	0.0834853	0.0621886	0.193782	0.589335	-0.0384043	0.205375	1.08707	0.962324	1.22799	0.919905	-0.0834853	0.814342	1.03915
272	eqtl-a-ENSG00000171503	ETFDH	prot-a-1053	E3 ubiquitin-protein ligase FANCL || id:prot-a-1053	FANCL	ENSG00000171503 || id:eqtl-a-ENSG00000171503	Weighted median	23	0.0372603	0.0425244	0.380916	0.777108	-0.0460875	0.120608	1.03796	0.954958	1.12818	0.963425	-0.0372603	0.886381	1.04717
273	eqtl-a-ENSG00000171503	ETFDH	prot-a-1053	E3 ubiquitin-protein ligase FANCL || id:prot-a-1053	FANCL	ENSG00000171503 || id:eqtl-a-ENSG00000171503	Inverse variance weighted	23	0.0405724	0.0319922	0.204728	0.51242	-0.0221324	0.103277	1.04141	0.978111	1.1088	0.96024	-0.0405724	0.901877	1.02238
274	eqtl-a-ENSG00000171503	ETFDH	prot-a-1053	E3 ubiquitin-protein ligase FANCL || id:prot-a-1053	FANCL	ENSG00000171503 || id:eqtl-a-ENSG00000171503	Simple mode	23	0.0306249	0.0571149	0.597203	0.983937	-0.0813204	0.14257	1.0311	0.921898	1.15323	0.969839	-0.0306249	0.867127	1.08472
275	eqtl-a-ENSG00000171503	ETFDH	prot-a-1053	E3 ubiquitin-protein ligase FANCL || id:prot-a-1053	FANCL	ENSG00000171503 || id:eqtl-a-ENSG00000171503	Weighted mode	23	0.042834	0.0407767	0.304913	0.738764	-0.0370884	0.122756	1.04376	0.963591	1.13061	0.95807	-0.042834	0.884479	1.03778
276	eqtl-a-ENSG00000171503	ETFDH	prot-a-1054	Prolyl endopeptidase FAP || id:prot-a-1054	FAP	ENSG00000171503 || id:eqtl-a-ENSG00000171503	MR Egger	21	0.0834189	0.0710163	0.254649	0.629657	-0.0557731	0.222611	1.087	0.945754	1.24933	0.919966	-0.0834189	0.800426	1.05736
277	eqtl-a-ENSG00000171503	ETFDH	prot-a-1054	Prolyl endopeptidase FAP || id:prot-a-1054	FAP	ENSG00000171503 || id:eqtl-a-ENSG00000171503	Weighted median	21	0.0115708	0.0455876	0.799638	0.942175	-0.0777808	0.100922	1.01164	0.925167	1.10619	0.988496	-0.0115708	0.904003	1.08089
278	eqtl-a-ENSG00000171503	ETFDH	prot-a-1054	Prolyl endopeptidase FAP || id:prot-a-1054	FAP	ENSG00000171503 || id:eqtl-a-ENSG00000171503	Inverse variance weighted	21	0.00212865	0.0367091	0.953759	0.992637	-0.0698212	0.0740785	1.00213	0.932561	1.07689	0.997874	-0.00212865	0.928599	1.07232
279	eqtl-a-ENSG00000171503	ETFDH	prot-a-1054	Prolyl endopeptidase FAP || id:prot-a-1054	FAP	ENSG00000171503 || id:eqtl-a-ENSG00000171503	Simple mode	21	0.0528163	0.0655861	0.430119	0.979264	-0.0757325	0.181365	1.05424	0.927064	1.19885	0.948554	-0.0528163	0.834131	1.07867
280	eqtl-a-ENSG00000171503	ETFDH	prot-a-1054	Prolyl endopeptidase FAP || id:prot-a-1054	FAP	ENSG00000171503 || id:eqtl-a-ENSG00000171503	Weighted mode	21	0.0268942	0.0420017	0.529238	0.853628	-0.0554292	0.109218	1.02726	0.946079	1.11541	0.973464	-0.0268942	0.896535	1.05699
281	eqtl-a-ENSG00000171503	ETFDH	prot-a-1055	Phenylalanine--tRNA ligase, mitochondrial || id:prot-a-1055	FARS2	ENSG00000171503 || id:eqtl-a-ENSG00000171503	MR Egger	21	-0.0185651	0.0843156	0.828076	0.938841	-0.183824	0.146694	0.981606	0.832082	1.158	1.01874	0.0185651	0.863559	1.2018
282	eqtl-a-ENSG00000171503	ETFDH	prot-a-1055	Phenylalanine--tRNA ligase, mitochondrial || id:prot-a-1055	FARS2	ENSG00000171503 || id:eqtl-a-ENSG00000171503	Weighted median	21	-0.0402169	0.0595331	0.499334	0.841695	-0.156902	0.0764681	0.960581	0.854788	1.07947	1.04104	0.0402169	0.926383	1.16988
283	eqtl-a-ENSG00000171503	ETFDH	prot-a-1055	Phenylalanine--tRNA ligase, mitochondrial || id:prot-a-1055	FARS2	ENSG00000171503 || id:eqtl-a-ENSG00000171503	Inverse variance weighted	21	-0.000297775	0.0416085	0.99429	0.999597	-0.0818504	0.0812549	0.999702	0.92141	1.08465	1.0003	0.000297775	0.921959	1.08529
284	eqtl-a-ENSG00000171503	ETFDH	prot-a-1055	Phenylalanine--tRNA ligase, mitochondrial || id:prot-a-1055	FARS2	ENSG00000171503 || id:eqtl-a-ENSG00000171503	Simple mode	21	-0.0655757	0.08604	0.454864	0.980368	-0.234214	0.103063	0.936528	0.791192	1.10856	1.06777	0.0655757	0.90207	1.26392
285	eqtl-a-ENSG00000171503	ETFDH	prot-a-1055	Phenylalanine--tRNA ligase, mitochondrial || id:prot-a-1055	FARS2	ENSG00000171503 || id:eqtl-a-ENSG00000171503	Weighted mode	21	-0.0426865	0.0583896	0.473219	0.82763	-0.15713	0.0717571	0.958212	0.854593	1.07439	1.04361	0.0426865	0.930757	1.17015
286	eqtl-a-ENSG00000171503	ETFDH	prot-a-1058	Tumor necrosis factor receptor superfamily member 6 || id:prot-a-1058	FAS	ENSG00000171503 || id:eqtl-a-ENSG00000171503	MR Egger	19	-0.147924	0.0878541	0.110503	0.488911	-0.320118	0.0242704	0.862497	0.726064	1.02457	1.15942	0.147924	0.976022	1.37729
287	eqtl-a-ENSG00000171503	ETFDH	prot-a-1058	Tumor necrosis factor receptor superfamily member 6 || id:prot-a-1058	FAS	ENSG00000171503 || id:eqtl-a-ENSG00000171503	Weighted median	19	-0.0476798	0.0510747	0.350546	0.74516	-0.147786	0.0524265	0.953439	0.862616	1.05383	1.04883	0.0476798	0.948924	1.15926
288	eqtl-a-ENSG00000171503	ETFDH	prot-a-1058	Tumor necrosis factor receptor superfamily member 6 || id:prot-a-1058	FAS	ENSG00000171503 || id:eqtl-a-ENSG00000171503	Inverse variance weighted	19	-0.0862192	0.0393747	0.0285454	0.18578	-0.163394	-0.00904471	0.917393	0.849257	0.990996	1.09005	0.0862192	1.00909	1.1775
289	eqtl-a-ENSG00000171503	ETFDH	prot-a-1058	Tumor necrosis factor receptor superfamily member 6 || id:prot-a-1058	FAS	ENSG00000171503 || id:eqtl-a-ENSG00000171503	Simple mode	19	-0.0705505	0.0886894	0.4367	0.979511	-0.244382	0.103281	0.931881	0.783189	1.1088	1.0731	0.0705505	0.901874	1.27683
290	eqtl-a-ENSG00000171503	ETFDH	prot-a-1058	Tumor necrosis factor receptor superfamily member 6 || id:prot-a-1058	FAS	ENSG00000171503 || id:eqtl-a-ENSG00000171503	Weighted mode	19	-0.0542207	0.0639661	0.407765	0.810896	-0.179594	0.071153	0.947223	0.835609	1.07375	1.05572	0.0542207	0.931319	1.19673
291	eqtl-a-ENSG00000171503	ETFDH	prot-a-1059	Tumor necrosis factor ligand superfamily member 6, soluble form || id:prot-a-1059	FASLG	ENSG00000171503 || id:eqtl-a-ENSG00000171503	MR Egger	22	-0.12428	0.0670449	0.0785954	0.431569	-0.255687	0.00712838	0.883133	0.774384	1.00715	1.13233	0.12428	0.992897	1.29135
292	eqtl-a-ENSG00000171503	ETFDH	prot-a-1059	Tumor necrosis factor ligand superfamily member 6, soluble form || id:prot-a-1059	FASLG	ENSG00000171503 || id:eqtl-a-ENSG00000171503	Weighted median	22	-0.101526	0.0426249	0.0172265	0.269851	-0.185071	-0.0179808	0.903458	0.831046	0.98218	1.10686	0.101526	1.01814	1.2033
293	eqtl-a-ENSG00000171503	ETFDH	prot-a-1059	Tumor necrosis factor ligand superfamily member 6, soluble form || id:prot-a-1059	FASLG	ENSG00000171503 || id:eqtl-a-ENSG00000171503	Inverse variance weighted	22	-0.101171	0.0316439	0.00138787	0.0329394	-0.163193	-0.0391486	0.903779	0.849428	0.961608	1.10647	0.101171	1.03992	1.17726
294	eqtl-a-ENSG00000171503	ETFDH	prot-a-1059	Tumor necrosis factor ligand superfamily member 6, soluble form || id:prot-a-1059	FASLG	ENSG00000171503 || id:eqtl-a-ENSG00000171503	Simple mode	22	-0.179906	0.0558471	0.00409479	0.851972	-0.289367	-0.0704461	0.835348	0.748738	0.931978	1.19711	0.179906	1.07299	1.33558
295	eqtl-a-ENSG00000171503	ETFDH	prot-a-1059	Tumor necrosis factor ligand superfamily member 6, soluble form || id:prot-a-1059	FASLG	ENSG00000171503 || id:eqtl-a-ENSG00000171503	Weighted mode	22	-0.111074	0.0433093	0.0180577	0.352249	-0.19596	-0.0261876	0.894873	0.822045	0.974152	1.11748	0.111074	1.02653	1.21648
296	eqtl-a-ENSG00000171503	ETFDH	prot-a-106	Annexin A10 || id:prot-a-106	ANXA10	ENSG00000171503 || id:eqtl-a-ENSG00000171503	MR Egger	14	-0.0664584	0.0962261	0.502927	0.796187	-0.255062	0.122145	0.935702	0.774869	1.12992	1.06872	0.0664584	0.88502	1.29054
297	eqtl-a-ENSG00000171503	ETFDH	prot-a-106	Annexin A10 || id:prot-a-106	ANXA10	ENSG00000171503 || id:eqtl-a-ENSG00000171503	Weighted median	14	0.0221337	0.0601169	0.712741	0.92237	-0.0956954	0.139963	1.02238	0.908741	1.15023	0.978109	-0.0221337	0.869391	1.10042
298	eqtl-a-ENSG00000171503	ETFDH	prot-a-106	Annexin A10 || id:prot-a-106	ANXA10	ENSG00000171503 || id:eqtl-a-ENSG00000171503	Inverse variance weighted	14	0.0596301	0.0462969	0.197749	0.506996	-0.0311119	0.150372	1.06144	0.969367	1.16227	0.942113	-0.0596301	0.860388	1.0316
299	eqtl-a-ENSG00000171503	ETFDH	prot-a-106	Annexin A10 || id:prot-a-106	ANXA10	ENSG00000171503 || id:eqtl-a-ENSG00000171503	Simple mode	14	0.0422653	0.0872943	0.636319	0.985213	-0.128831	0.213362	1.04317	0.879122	1.23783	0.958615	-0.0422653	0.807864	1.1375
300	eqtl-a-ENSG00000171503	ETFDH	prot-a-106	Annexin A10 || id:prot-a-106	ANXA10	ENSG00000171503 || id:eqtl-a-ENSG00000171503	Weighted mode	14	0.0156851	0.0592874	0.795496	0.947563	-0.100518	0.131888	1.01581	0.904369	1.14098	0.984437	-0.0156851	0.876439	1.10574
301	eqtl-a-ENSG00000171503	ETFDH	prot-a-1060	Fetal and adult testis-expressed transcript protein || id:prot-a-1060	FATE1	ENSG00000171503 || id:eqtl-a-ENSG00000171503	MR Egger	23	0.174238	0.0656994	0.0149097	0.253466	0.0454668	0.303008	1.19034	1.04652	1.35393	0.840097	-0.174238	0.738593	0.955551
302	eqtl-a-ENSG00000171503	ETFDH	prot-a-1060	Fetal and adult testis-expressed transcript protein || id:prot-a-1060	FATE1	ENSG00000171503 || id:eqtl-a-ENSG00000171503	Weighted median	23	0.0710287	0.0456165	0.11945	0.531838	-0.0183796	0.160437	1.07361	0.981788	1.17402	0.931435	-0.0710287	0.851771	1.01855
303	eqtl-a-ENSG00000171503	ETFDH	prot-a-1060	Fetal and adult testis-expressed transcript protein || id:prot-a-1060	FATE1	ENSG00000171503 || id:eqtl-a-ENSG00000171503	Inverse variance weighted	23	0.0724148	0.033044	0.028418	0.18578	0.00764858	0.137181	1.0751	1.00768	1.14704	0.930145	-0.0724148	0.871812	0.992381
304	eqtl-a-ENSG00000171503	ETFDH	prot-a-1060	Fetal and adult testis-expressed transcript protein || id:prot-a-1060	FATE1	ENSG00000171503 || id:eqtl-a-ENSG00000171503	Simple mode	23	-0.00530264	0.0725039	0.942359	0.995772	-0.14741	0.136805	0.994711	0.86294	1.1466	1.00532	0.00530264	0.87214	1.15883
305	eqtl-a-ENSG00000171503	ETFDH	prot-a-1060	Fetal and adult testis-expressed transcript protein || id:prot-a-1060	FATE1	ENSG00000171503 || id:eqtl-a-ENSG00000171503	Weighted mode	23	0.0716596	0.0505026	0.169932	0.662892	-0.0273254	0.170645	1.07429	0.973045	1.18607	0.930848	-0.0716596	0.843121	1.0277
306	eqtl-a-ENSG00000171503	ETFDH	prot-a-1061	Fatty acid hydroxylase domain-containing protein 2 || id:prot-a-1061	FAXDC2	ENSG00000171503 || id:eqtl-a-ENSG00000171503	MR Egger	18	0.085979	0.0801919	0.299552	0.66451	-0.0711971	0.243155	1.08978	0.931278	1.27527	0.917614	-0.085979	0.78415	1.07379
307	eqtl-a-ENSG00000171503	ETFDH	prot-a-1061	Fatty acid hydroxylase domain-containing protein 2 || id:prot-a-1061	FAXDC2	ENSG00000171503 || id:eqtl-a-ENSG00000171503	Weighted median	18	0.0533764	0.0437381	0.222327	0.652256	-0.0323502	0.139103	1.05483	0.968167	1.14924	0.948023	-0.0533764	0.870138	1.03288
308	eqtl-a-ENSG00000171503	ETFDH	prot-a-1061	Fatty acid hydroxylase domain-containing protein 2 || id:prot-a-1061	FAXDC2	ENSG00000171503 || id:eqtl-a-ENSG00000171503	Inverse variance weighted	18	0.0591186	0.0368928	0.109058	0.367788	-0.0131913	0.131428	1.0609	0.986895	1.14046	0.942595	-0.0591186	0.876842	1.01328
309	eqtl-a-ENSG00000171503	ETFDH	prot-a-1061	Fatty acid hydroxylase domain-containing protein 2 || id:prot-a-1061	FAXDC2	ENSG00000171503 || id:eqtl-a-ENSG00000171503	Simple mode	18	0.0671716	0.0542249	0.232267	0.942985	-0.0391092	0.173452	1.06948	0.961646	1.1894	0.935035	-0.0671716	0.840757	1.03988
310	eqtl-a-ENSG00000171503	ETFDH	prot-a-1061	Fatty acid hydroxylase domain-containing protein 2 || id:prot-a-1061	FAXDC2	ENSG00000171503 || id:eqtl-a-ENSG00000171503	Weighted mode	18	0.052759	0.0451227	0.258442	0.710064	-0.0356814	0.141199	1.05418	0.964948	1.15165	0.948609	-0.052759	0.868316	1.03633
311	eqtl-a-ENSG00000171503	ETFDH	prot-a-1062	Fibulin-1 || id:prot-a-1062	FBLN1	ENSG00000171503 || id:eqtl-a-ENSG00000171503	MR Egger	26	0.192726	0.0668463	0.00817799	0.22743	0.0617071	0.323744	1.21255	1.06365	1.38229	0.824708	-0.192726	0.723435	0.940158
312	eqtl-a-ENSG00000171503	ETFDH	prot-a-1062	Fibulin-1 || id:prot-a-1062	FBLN1	ENSG00000171503 || id:eqtl-a-ENSG00000171503	Weighted median	26	0.168342	0.0431177	9.45176e-05	0.0342102	0.0838316	0.252853	1.18334	1.08745	1.28769	0.845065	-0.168342	0.776582	0.919586
313	eqtl-a-ENSG00000171503	ETFDH	prot-a-1062	Fibulin-1 || id:prot-a-1062	FBLN1	ENSG00000171503 || id:eqtl-a-ENSG00000171503	Inverse variance weighted	26	0.158735	0.0321267	7.77555e-07	0.000232645	0.0957671	0.221704	1.17203	1.1005	1.2482	0.853222	-0.158735	0.801153	0.908676
314	eqtl-a-ENSG00000171503	ETFDH	prot-a-1062	Fibulin-1 || id:prot-a-1062	FBLN1	ENSG00000171503 || id:eqtl-a-ENSG00000171503	Simple mode	26	0.198269	0.0602149	0.00295815	0.851972	0.0802479	0.31629	1.21929	1.08356	1.37203	0.820149	-0.198269	0.728848	0.922887
315	eqtl-a-ENSG00000171503	ETFDH	prot-a-1062	Fibulin-1 || id:prot-a-1062	FBLN1	ENSG00000171503 || id:eqtl-a-ENSG00000171503	Weighted mode	26	0.177303	0.0452362	0.000609082	0.186856	0.0886399	0.265966	1.19399	1.09269	1.30469	0.837526	-0.177303	0.766465	0.915175
316	eqtl-a-ENSG00000171503	ETFDH	prot-a-1063	Fructose-1,6-bisphosphatase 1 || id:prot-a-1063	FBP1	ENSG00000171503 || id:eqtl-a-ENSG00000171503	MR Egger	15	0.0665553	0.083779	0.441216	0.758588	-0.0976516	0.230762	1.06882	0.906965	1.25956	0.935611	-0.0665553	0.793928	1.10258
317	eqtl-a-ENSG00000171503	ETFDH	prot-a-1063	Fructose-1,6-bisphosphatase 1 || id:prot-a-1063	FBP1	ENSG00000171503 || id:eqtl-a-ENSG00000171503	Weighted median	15	-0.00788281	0.0516628	0.878728	0.962917	-0.109142	0.0933762	0.992148	0.896603	1.09787	1.00791	0.00788281	0.910851	1.11532
318	eqtl-a-ENSG00000171503	ETFDH	prot-a-1063	Fructose-1,6-bisphosphatase 1 || id:prot-a-1063	FBP1	ENSG00000171503 || id:eqtl-a-ENSG00000171503	Inverse variance weighted	15	-0.0589192	0.0371923	0.113154	0.375447	-0.131816	0.0139778	0.942783	0.876502	1.01408	1.06069	0.0589192	0.986119	1.1409
319	eqtl-a-ENSG00000171503	ETFDH	prot-a-1063	Fructose-1,6-bisphosphatase 1 || id:prot-a-1063	FBP1	ENSG00000171503 || id:eqtl-a-ENSG00000171503	Simple mode	15	-0.2098	0.0869276	0.0300805	0.942985	-0.380178	-0.0394217	0.810747	0.68374	0.961345	1.23343	0.2098	1.04021	1.46254
320	eqtl-a-ENSG00000171503	ETFDH	prot-a-1063	Fructose-1,6-bisphosphatase 1 || id:prot-a-1063	FBP1	ENSG00000171503 || id:eqtl-a-ENSG00000171503	Weighted mode	15	0.00728715	0.0542218	0.895003	0.973759	-0.0989875	0.113562	1.00731	0.905754	1.12026	0.992739	-0.00728715	0.892649	1.10405
321	eqtl-a-ENSG00000171503	ETFDH	prot-a-1064	Fructose-1,6-bisphosphatase isozyme 2 || id:prot-a-1064	FBP2	ENSG00000171503 || id:eqtl-a-ENSG00000171503	MR Egger	21	-0.00998941	0.0753688	0.89595	0.967327	-0.157712	0.137733	0.99006	0.854095	1.14767	1.01004	0.00998941	0.871331	1.17083
322	eqtl-a-ENSG00000171503	ETFDH	prot-a-1064	Fructose-1,6-bisphosphatase isozyme 2 || id:prot-a-1064	FBP2	ENSG00000171503 || id:eqtl-a-ENSG00000171503	Weighted median	21	-0.0110166	0.0466322	0.813243	0.945676	-0.102416	0.0803826	0.989044	0.902654	1.0837	1.01108	0.0110166	0.922763	1.10784
323	eqtl-a-ENSG00000171503	ETFDH	prot-a-1064	Fructose-1,6-bisphosphatase isozyme 2 || id:prot-a-1064	FBP2	ENSG00000171503 || id:eqtl-a-ENSG00000171503	Inverse variance weighted	21	-0.0244346	0.0349035	0.483888	0.763399	-0.0928455	0.0439762	0.975861	0.911334	1.04496	1.02474	0.0244346	0.956977	1.09729
324	eqtl-a-ENSG00000171503	ETFDH	prot-a-1064	Fructose-1,6-bisphosphatase isozyme 2 || id:prot-a-1064	FBP2	ENSG00000171503 || id:eqtl-a-ENSG00000171503	Simple mode	21	-0.0854261	0.0655102	0.207039	0.942985	-0.213826	0.0429739	0.918121	0.807489	1.04391	1.08918	0.0854261	0.957936	1.23841
325	eqtl-a-ENSG00000171503	ETFDH	prot-a-1064	Fructose-1,6-bisphosphatase isozyme 2 || id:prot-a-1064	FBP2	ENSG00000171503 || id:eqtl-a-ENSG00000171503	Weighted mode	21	-0.0270277	0.0526355	0.613236	0.880046	-0.130193	0.0761379	0.973334	0.877926	1.07911	1.0274	0.0270277	0.926688	1.13905
326	eqtl-a-ENSG00000171503	ETFDH	prot-a-1065	F-box/LRR-repeat protein 4 || id:prot-a-1065	FBXL4	ENSG00000171503 || id:eqtl-a-ENSG00000171503	MR Egger	18	0.027806	0.0800932	0.732988	0.89918	-0.129177	0.184789	1.0282	0.878819	1.20296	0.972577	-0.027806	0.83128	1.13789
327	eqtl-a-ENSG00000171503	ETFDH	prot-a-1065	F-box/LRR-repeat protein 4 || id:prot-a-1065	FBXL4	ENSG00000171503 || id:eqtl-a-ENSG00000171503	Weighted median	18	0.0302136	0.0626433	0.629584	0.891067	-0.0925672	0.152994	1.03067	0.911588	1.16532	0.970238	-0.0302136	0.858134	1.09699
328	eqtl-a-ENSG00000171503	ETFDH	prot-a-1065	F-box/LRR-repeat protein 4 || id:prot-a-1065	FBXL4	ENSG00000171503 || id:eqtl-a-ENSG00000171503	Inverse variance weighted	18	0.046866	0.0412238	0.255595	0.571015	-0.0339328	0.127665	1.04798	0.966636	1.13617	0.954215	-0.046866	0.880148	1.03452
329	eqtl-a-ENSG00000171503	ETFDH	prot-a-1065	F-box/LRR-repeat protein 4 || id:prot-a-1065	FBXL4	ENSG00000171503 || id:eqtl-a-ENSG00000171503	Simple mode	18	-0.00240168	0.0961075	0.980354	0.999171	-0.190772	0.185969	0.997601	0.826321	1.20438	1.0024	0.00240168	0.830299	1.21018
330	eqtl-a-ENSG00000171503	ETFDH	prot-a-1065	F-box/LRR-repeat protein 4 || id:prot-a-1065	FBXL4	ENSG00000171503 || id:eqtl-a-ENSG00000171503	Weighted mode	18	-0.028386	0.0718869	0.697849	0.923376	-0.169284	0.112512	0.972013	0.844269	1.11909	1.02879	0.028386	0.893586	1.18446
331	eqtl-a-ENSG00000171503	ETFDH	prot-a-1068	F-box/LRR-repeat protein 5 || id:prot-a-1068	FBXL5	ENSG00000171503 || id:eqtl-a-ENSG00000171503	MR Egger	18	0.217335	0.0849763	0.0210768	0.301019	0.0507818	0.383889	1.24276	1.05209	1.46798	0.80466	-0.217335	0.681207	0.950486
332	eqtl-a-ENSG00000171503	ETFDH	prot-a-1068	F-box/LRR-repeat protein 5 || id:prot-a-1068	FBXL5	ENSG00000171503 || id:eqtl-a-ENSG00000171503	Weighted median	18	0.101884	0.0530581	0.0548287	0.403065	-0.00211007	0.205878	1.10725	0.997892	1.2286	0.903134	-0.101884	0.813933	1.00211
333	eqtl-a-ENSG00000171503	ETFDH	prot-a-1068	F-box/LRR-repeat protein 5 || id:prot-a-1068	FBXL5	ENSG00000171503 || id:eqtl-a-ENSG00000171503	Inverse variance weighted	18	0.100832	0.0375264	0.00721052	0.0899246	0.0272802	0.174384	1.10609	1.02766	1.19051	0.904085	-0.100832	0.839975	0.973089
334	eqtl-a-ENSG00000171503	ETFDH	prot-a-1068	F-box/LRR-repeat protein 5 || id:prot-a-1068	FBXL5	ENSG00000171503 || id:eqtl-a-ENSG00000171503	Simple mode	18	0.0657974	0.0727165	0.378191	0.968453	-0.0767268	0.208322	1.06801	0.926143	1.23161	0.936321	-0.0657974	0.811946	1.07975
335	eqtl-a-ENSG00000171503	ETFDH	prot-a-1068	F-box/LRR-repeat protein 5 || id:prot-a-1068	FBXL5	ENSG00000171503 || id:eqtl-a-ENSG00000171503	Weighted mode	18	0.0932371	0.0622424	0.152479	0.651741	-0.0287579	0.215232	1.09772	0.971652	1.24015	0.910977	-0.0932371	0.806354	1.02918
336	eqtl-a-ENSG00000171503	ETFDH	prot-a-1069	F-box only protein 3 || id:prot-a-1069	FBXO3	ENSG00000171503 || id:eqtl-a-ENSG00000171503	MR Egger	20	-0.0746733	0.0772671	0.346635	0.697466	-0.226117	0.0767702	0.928047	0.797625	1.07979	1.07753	0.0746733	0.926103	1.25372
337	eqtl-a-ENSG00000171503	ETFDH	prot-a-1069	F-box only protein 3 || id:prot-a-1069	FBXO3	ENSG00000171503 || id:eqtl-a-ENSG00000171503	Weighted median	20	0.0212571	0.0546319	0.697204	0.914928	-0.0858214	0.128336	1.02148	0.917758	1.13693	0.978967	-0.0212571	0.879558	1.08961
338	eqtl-a-ENSG00000171503	ETFDH	prot-a-1069	F-box only protein 3 || id:prot-a-1069	FBXO3	ENSG00000171503 || id:eqtl-a-ENSG00000171503	Inverse variance weighted	20	0.0339544	0.0382888	0.375188	0.687804	-0.0410916	0.109	1.03454	0.959741	1.11516	0.966616	-0.0339544	0.89673	1.04195
339	eqtl-a-ENSG00000171503	ETFDH	prot-a-1069	F-box only protein 3 || id:prot-a-1069	FBXO3	ENSG00000171503 || id:eqtl-a-ENSG00000171503	Simple mode	20	0.132372	0.0871606	0.1453	0.942985	-0.038463	0.303207	1.14153	0.962267	1.35419	0.876015	-0.132372	0.738446	1.03921
340	eqtl-a-ENSG00000171503	ETFDH	prot-a-1069	F-box only protein 3 || id:prot-a-1069	FBXO3	ENSG00000171503 || id:eqtl-a-ENSG00000171503	Weighted mode	20	0.0233173	0.0585595	0.694935	0.92206	-0.0914592	0.138094	1.02359	0.912599	1.14808	0.976952	-0.0233173	0.871017	1.09577
341	eqtl-a-ENSG00000171503	ETFDH	prot-a-107	Annexin A1 || id:prot-a-107	ANXA1	ENSG00000171503 || id:eqtl-a-ENSG00000171503	MR Egger	26	-0.0794235	0.0629719	0.21934	0.599681	-0.202848	0.0440014	0.923649	0.816402	1.04498	1.08266	0.0794235	0.956953	1.22489
342	eqtl-a-ENSG00000171503	ETFDH	prot-a-107	Annexin A1 || id:prot-a-107	ANXA1	ENSG00000171503 || id:eqtl-a-ENSG00000171503	Weighted median	26	-0.019786	0.0406304	0.626275	0.889158	-0.0994217	0.0598496	0.980408	0.905361	1.06168	1.01998	0.019786	0.941906	1.10453
343	eqtl-a-ENSG00000171503	ETFDH	prot-a-107	Annexin A1 || id:prot-a-107	ANXA1	ENSG00000171503 || id:eqtl-a-ENSG00000171503	Inverse variance weighted	26	-0.0126179	0.030736	0.681422	0.886399	-0.0728605	0.0476248	0.987461	0.929731	1.04878	1.0127	0.0126179	0.953491	1.07558
344	eqtl-a-ENSG00000171503	ETFDH	prot-a-107	Annexin A1 || id:prot-a-107	ANXA1	ENSG00000171503 || id:eqtl-a-ENSG00000171503	Simple mode	26	-0.00198534	0.0586704	0.973274	0.999121	-0.116979	0.113009	0.998017	0.889604	1.11964	1.00199	0.00198534	0.893143	1.1241
345	eqtl-a-ENSG00000171503	ETFDH	prot-a-107	Annexin A1 || id:prot-a-107	ANXA1	ENSG00000171503 || id:eqtl-a-ENSG00000171503	Weighted mode	26	-0.0196017	0.0435779	0.656725	0.906601	-0.105014	0.065811	0.980589	0.900312	1.06802	1.0198	0.0196017	0.936308	1.11073
346	eqtl-a-ENSG00000171503	ETFDH	prot-a-1070	High affinity immunoglobulin alpha and immunoglobulin mu Fc receptor || id:prot-a-1070	FCAMR	ENSG00000171503 || id:eqtl-a-ENSG00000171503	MR Egger	20	0.0281766	0.122375	0.820496	0.935629	-0.211679	0.268032	1.02858	0.809225	1.30739	0.972217	-0.0281766	0.764883	1.23575
347	eqtl-a-ENSG00000171503	ETFDH	prot-a-1070	High affinity immunoglobulin alpha and immunoglobulin mu Fc receptor || id:prot-a-1070	FCAMR	ENSG00000171503 || id:eqtl-a-ENSG00000171503	Weighted median	20	-0.0670371	0.0633111	0.289667	0.708654	-0.191127	0.0570527	0.935161	0.826028	1.05871	1.06934	0.0670371	0.944544	1.21061
348	eqtl-a-ENSG00000171503	ETFDH	prot-a-1070	High affinity immunoglobulin alpha and immunoglobulin mu Fc receptor || id:prot-a-1070	FCAMR	ENSG00000171503 || id:eqtl-a-ENSG00000171503	Inverse variance weighted	20	-0.0616505	0.0499563	0.21717	0.531529	-0.159565	0.0362639	0.940211	0.852515	1.03693	1.06359	0.0616505	0.964386	1.173
349	eqtl-a-ENSG00000171503	ETFDH	prot-a-1070	High affinity immunoglobulin alpha and immunoglobulin mu Fc receptor || id:prot-a-1070	FCAMR	ENSG00000171503 || id:eqtl-a-ENSG00000171503	Simple mode	20	-0.183937	0.113668	0.1221	0.942985	-0.406726	0.0388515	0.831988	0.665827	1.03962	1.20194	0.183937	0.961894	1.50189
350	eqtl-a-ENSG00000171503	ETFDH	prot-a-1070	High affinity immunoglobulin alpha and immunoglobulin mu Fc receptor || id:prot-a-1070	FCAMR	ENSG00000171503 || id:eqtl-a-ENSG00000171503	Weighted mode	20	-0.0994354	0.0799817	0.228907	0.694819	-0.256199	0.0573287	0.905348	0.773988	1.059	1.10455	0.0994354	0.944284	1.29201
351	eqtl-a-ENSG00000171503	ETFDH	prot-a-1071	Immunoglobulin alpha Fc receptor || id:prot-a-1071	FCAR	ENSG00000171503 || id:eqtl-a-ENSG00000171503	MR Egger	20	-0.189079	0.0800344	0.0296168	0.326987	-0.345947	-0.0322121	0.827721	0.70755	0.968301	1.20814	0.189079	1.03274	1.41333
352	eqtl-a-ENSG00000171503	ETFDH	prot-a-1071	Immunoglobulin alpha Fc receptor || id:prot-a-1071	FCAR	ENSG00000171503 || id:eqtl-a-ENSG00000171503	Weighted median	20	-0.0381306	0.0486554	0.433223	0.810295	-0.133495	0.0572339	0.962587	0.875032	1.0589	1.03887	0.0381306	0.944373	1.14282
353	eqtl-a-ENSG00000171503	ETFDH	prot-a-1071	Immunoglobulin alpha Fc receptor || id:prot-a-1071	FCAR	ENSG00000171503 || id:eqtl-a-ENSG00000171503	Inverse variance weighted	20	-0.0323932	0.0346408	0.349728	0.662688	-0.100289	0.0355027	0.968126	0.904576	1.03614	1.03292	0.0323932	0.96512	1.10549
354	eqtl-a-ENSG00000171503	ETFDH	prot-a-1071	Immunoglobulin alpha Fc receptor || id:prot-a-1071	FCAR	ENSG00000171503 || id:eqtl-a-ENSG00000171503	Simple mode	20	-0.0449661	0.073994	0.550582	0.981195	-0.189994	0.100062	0.95603	0.826964	1.10524	1.04599	0.0449661	0.904781	1.20924
355	eqtl-a-ENSG00000171503	ETFDH	prot-a-1071	Immunoglobulin alpha Fc receptor || id:prot-a-1071	FCAR	ENSG00000171503 || id:eqtl-a-ENSG00000171503	Weighted mode	20	-0.0497316	0.0547791	0.375325	0.791942	-0.157099	0.0576355	0.951485	0.85462	1.05933	1.05099	0.0497316	0.943994	1.17011
356	eqtl-a-ENSG00000171503	ETFDH	prot-a-1072	Low affinity immunoglobulin epsilon Fc receptor || id:prot-a-1072	FCER2	ENSG00000171503 || id:eqtl-a-ENSG00000171503	MR Egger	17	-0.160371	0.0999888	0.129583	0.516697	-0.356349	0.0356074	0.851828	0.700229	1.03625	1.17395	0.160371	0.965019	1.42811
357	eqtl-a-ENSG00000171503	ETFDH	prot-a-1072	Low affinity immunoglobulin epsilon Fc receptor || id:prot-a-1072	FCER2	ENSG00000171503 || id:eqtl-a-ENSG00000171503	Weighted median	17	0.00516536	0.0673459	0.938863	0.978432	-0.126833	0.137163	1.00518	0.880881	1.14702	0.994848	-0.00516536	0.871828	1.13523
358	eqtl-a-ENSG00000171503	ETFDH	prot-a-1072	Low affinity immunoglobulin epsilon Fc receptor || id:prot-a-1072	FCER2	ENSG00000171503 || id:eqtl-a-ENSG00000171503	Inverse variance weighted	17	0.0201509	0.0457951	0.659921	0.873666	-0.0696076	0.109909	1.02036	0.93276	1.11618	0.980051	-0.0201509	0.895915	1.07209
359	eqtl-a-ENSG00000171503	ETFDH	prot-a-1072	Low affinity immunoglobulin epsilon Fc receptor || id:prot-a-1072	FCER2	ENSG00000171503 || id:eqtl-a-ENSG00000171503	Simple mode	17	0.153616	0.12398	0.2332	0.942985	-0.0893842	0.396615	1.16604	0.914494	1.48678	0.857602	-0.153616	0.672593	1.0935
360	eqtl-a-ENSG00000171503	ETFDH	prot-a-1072	Low affinity immunoglobulin epsilon Fc receptor || id:prot-a-1072	FCER2	ENSG00000171503 || id:eqtl-a-ENSG00000171503	Weighted mode	17	-0.0213364	0.0966487	0.82807	0.958396	-0.210768	0.168095	0.97889	0.809962	1.18305	1.02157	0.0213364	0.845273	1.23463
361	eqtl-a-ENSG00000171503	ETFDH	prot-a-1073	High affinity immunoglobulin gamma Fc receptor I || id:prot-a-1073	FCGR1A	ENSG00000171503 || id:eqtl-a-ENSG00000171503	MR Egger	18	0.00483754	0.101102	0.962429	0.98887	-0.193322	0.202997	1.00485	0.824217	1.22507	0.995174	-0.00483754	0.816281	1.21327
362	eqtl-a-ENSG00000171503	ETFDH	prot-a-1073	High affinity immunoglobulin gamma Fc receptor I || id:prot-a-1073	FCGR1A	ENSG00000171503 || id:eqtl-a-ENSG00000171503	Weighted median	18	-0.0835242	0.0626246	0.182293	0.614212	-0.206268	0.03922	0.919869	0.813615	1.04	1.08711	0.0835242	0.961539	1.22908
363	eqtl-a-ENSG00000171503	ETFDH	prot-a-1073	High affinity immunoglobulin gamma Fc receptor I || id:prot-a-1073	FCGR1A	ENSG00000171503 || id:eqtl-a-ENSG00000171503	Inverse variance weighted	18	-0.113923	0.0491062	0.0203444	0.156479	-0.210171	-0.017675	0.892326	0.810445	0.98248	1.12067	0.113923	1.01783	1.23389
364	eqtl-a-ENSG00000171503	ETFDH	prot-a-1073	High affinity immunoglobulin gamma Fc receptor I || id:prot-a-1073	FCGR1A	ENSG00000171503 || id:eqtl-a-ENSG00000171503	Simple mode	18	-0.0755667	0.091627	0.420952	0.978227	-0.255156	0.104022	0.927218	0.774796	1.10963	1.0785	0.0755667	0.901205	1.29066
365	eqtl-a-ENSG00000171503	ETFDH	prot-a-1073	High affinity immunoglobulin gamma Fc receptor I || id:prot-a-1073	FCGR1A	ENSG00000171503 || id:eqtl-a-ENSG00000171503	Weighted mode	18	-0.0730849	0.0678148	0.296218	0.732365	-0.206002	0.0598321	0.929522	0.813832	1.06166	1.07582	0.0730849	0.941923	1.22876
366	eqtl-a-ENSG00000171503	ETFDH	prot-a-1074	Low affinity immunoglobulin gamma Fc region receptor II-a || id:prot-a-1074	FCGR2A	ENSG00000171503 || id:eqtl-a-ENSG00000171503	MR Egger	22	0.0165397	0.0696531	0.814717	0.935317	-0.11998	0.15306	1.01668	0.886938	1.16539	0.983596	-0.0165397	0.858078	1.12747
367	eqtl-a-ENSG00000171503	ETFDH	prot-a-1074	Low affinity immunoglobulin gamma Fc region receptor II-a || id:prot-a-1074	FCGR2A	ENSG00000171503 || id:eqtl-a-ENSG00000171503	Weighted median	22	0.0194553	0.0465356	0.675894	0.906443	-0.0717544	0.110665	1.01965	0.930759	1.11702	0.980733	-0.0194553	0.895239	1.07439
368	eqtl-a-ENSG00000171503	ETFDH	prot-a-1074	Low affinity immunoglobulin gamma Fc region receptor II-a || id:prot-a-1074	FCGR2A	ENSG00000171503 || id:eqtl-a-ENSG00000171503	Inverse variance weighted	22	0.00889657	0.0340667	0.793976	0.937508	-0.0578742	0.0756674	1.00894	0.943769	1.0786	0.991143	-0.00889657	0.927125	1.05958
369	eqtl-a-ENSG00000171503	ETFDH	prot-a-1074	Low affinity immunoglobulin gamma Fc region receptor II-a || id:prot-a-1074	FCGR2A	ENSG00000171503 || id:eqtl-a-ENSG00000171503	Simple mode	22	0.0337339	0.0686192	0.628094	0.985213	-0.10076	0.168228	1.03431	0.90415	1.18321	0.966829	-0.0337339	0.845161	1.10601
370	eqtl-a-ENSG00000171503	ETFDH	prot-a-1074	Low affinity immunoglobulin gamma Fc region receptor II-a || id:prot-a-1074	FCGR2A	ENSG00000171503 || id:eqtl-a-ENSG00000171503	Weighted mode	22	0.0197611	0.0481646	0.685754	0.920973	-0.0746416	0.114164	1.01996	0.928076	1.12094	0.980433	-0.0197611	0.892112	1.0775
371	eqtl-a-ENSG00000171503	ETFDH	prot-a-1075	Low affinity immunoglobulin gamma Fc region receptor II-b || id:prot-a-1075	FCGR2B	ENSG00000171503 || id:eqtl-a-ENSG00000171503	MR Egger	20	0.023085	0.0761394	0.765218	0.91618	-0.126148	0.172318	1.02335	0.881484	1.18806	0.977179	-0.023085	0.841711	1.13445
372	eqtl-a-ENSG00000171503	ETFDH	prot-a-1075	Low affinity immunoglobulin gamma Fc region receptor II-b || id:prot-a-1075	FCGR2B	ENSG00000171503 || id:eqtl-a-ENSG00000171503	Weighted median	20	0.0275725	0.0464868	0.553097	0.858433	-0.0635417	0.118687	1.02796	0.938435	1.12602	0.972804	-0.0275725	0.888086	1.0656
373	eqtl-a-ENSG00000171503	ETFDH	prot-a-1075	Low affinity immunoglobulin gamma Fc region receptor II-b || id:prot-a-1075	FCGR2B	ENSG00000171503 || id:eqtl-a-ENSG00000171503	Inverse variance weighted	20	0.00256125	0.0342844	0.940449	0.99062	-0.0646362	0.0697587	1.00256	0.937408	1.07225	0.997442	-0.00256125	0.932619	1.06677
374	eqtl-a-ENSG00000171503	ETFDH	prot-a-1075	Low affinity immunoglobulin gamma Fc region receptor II-b || id:prot-a-1075	FCGR2B	ENSG00000171503 || id:eqtl-a-ENSG00000171503	Simple mode	20	-0.0134842	0.0614478	0.828646	0.991721	-0.133922	0.106953	0.986606	0.874658	1.11288	1.01358	0.0134842	0.898567	1.1433
375	eqtl-a-ENSG00000171503	ETFDH	prot-a-1075	Low affinity immunoglobulin gamma Fc region receptor II-b || id:prot-a-1075	FCGR2B	ENSG00000171503 || id:eqtl-a-ENSG00000171503	Weighted mode	20	0.0152253	0.0460582	0.74459	0.935539	-0.0750488	0.105499	1.01534	0.927698	1.11127	0.98489	-0.0152253	0.899875	1.07794
376	eqtl-a-ENSG00000171503	ETFDH	prot-a-1076	Low affinity immunoglobulin gamma Fc region receptor III-B || id:prot-a-1076	FCGR3B	ENSG00000171503 || id:eqtl-a-ENSG00000171503	MR Egger	12	-0.0702754	0.0904837	0.455336	0.76753	-0.247623	0.107073	0.932137	0.780654	1.11302	1.0728	0.0702754	0.89846	1.28098
377	eqtl-a-ENSG00000171503	ETFDH	prot-a-1076	Low affinity immunoglobulin gamma Fc region receptor III-B || id:prot-a-1076	FCGR3B	ENSG00000171503 || id:eqtl-a-ENSG00000171503	Weighted median	12	0.00471287	0.052673	0.928705	0.974636	-0.0985262	0.107952	1.00472	0.906172	1.11399	0.995298	-0.00471287	0.897671	1.10354
378	eqtl-a-ENSG00000171503	ETFDH	prot-a-1076	Low affinity immunoglobulin gamma Fc region receptor III-B || id:prot-a-1076	FCGR3B	ENSG00000171503 || id:eqtl-a-ENSG00000171503	Inverse variance weighted	12	0.0172725	0.0424016	0.683748	0.886768	-0.0658347	0.10038	1.01742	0.936286	1.10559	0.982876	-0.0172725	0.904494	1.06805
379	eqtl-a-ENSG00000171503	ETFDH	prot-a-1076	Low affinity immunoglobulin gamma Fc region receptor III-B || id:prot-a-1076	FCGR3B	ENSG00000171503 || id:eqtl-a-ENSG00000171503	Simple mode	12	-0.0129593	0.0686222	0.853649	0.991721	-0.147459	0.12154	0.987124	0.862898	1.12923	1.01304	0.0129593	0.885555	1.15889
380	eqtl-a-ENSG00000171503	ETFDH	prot-a-1076	Low affinity immunoglobulin gamma Fc region receptor III-B || id:prot-a-1076	FCGR3B	ENSG00000171503 || id:eqtl-a-ENSG00000171503	Weighted mode	12	0.00244713	0.0567901	0.966401	0.993165	-0.108861	0.113756	1.00245	0.896855	1.12048	0.997556	-0.00244713	0.892476	1.11501
381	eqtl-a-ENSG00000171503	ETFDH	prot-a-1077	Ficolin-1 || id:prot-a-1077	FCN1	ENSG00000171503 || id:eqtl-a-ENSG00000171503	MR Egger	23	0.128958	0.0886327	0.160463	0.551211	-0.0447619	0.302678	1.13764	0.956225	1.35348	0.879011	-0.128958	0.738837	1.04578
382	eqtl-a-ENSG00000171503	ETFDH	prot-a-1077	Ficolin-1 || id:prot-a-1077	FCN1	ENSG00000171503 || id:eqtl-a-ENSG00000171503	Weighted median	23	0.0153097	0.0459127	0.738793	0.932096	-0.0746791	0.105298	1.01543	0.928041	1.11104	0.984807	-0.0153097	0.900056	1.07754
383	eqtl-a-ENSG00000171503	ETFDH	prot-a-1077	Ficolin-1 || id:prot-a-1077	FCN1	ENSG00000171503 || id:eqtl-a-ENSG00000171503	Inverse variance weighted	23	-0.00418723	0.0454302	0.926564	0.985875	-0.0932304	0.084856	0.995822	0.910984	1.08856	1.0042	0.00418723	0.918645	1.09771
384	eqtl-a-ENSG00000171503	ETFDH	prot-a-1077	Ficolin-1 || id:prot-a-1077	FCN1	ENSG00000171503 || id:eqtl-a-ENSG00000171503	Simple mode	23	0.0240118	0.0605002	0.695274	0.985213	-0.0945686	0.142592	1.0243	0.909765	1.15326	0.976274	-0.0240118	0.867108	1.09918
385	eqtl-a-ENSG00000171503	ETFDH	prot-a-1077	Ficolin-1 || id:prot-a-1077	FCN1	ENSG00000171503 || id:eqtl-a-ENSG00000171503	Weighted mode	23	0.0140326	0.0513327	0.787123	0.945551	-0.0865796	0.114645	1.01413	0.917063	1.12147	0.986065	-0.0140326	0.891683	1.09044
386	eqtl-a-ENSG00000171503	ETFDH	prot-a-1078	Ficolin-2 || id:prot-a-1078	FCN2	ENSG00000171503 || id:eqtl-a-ENSG00000171503	MR Egger	21	-0.0811096	0.0981118	0.418665	0.747403	-0.273409	0.11119	0.922093	0.760782	1.11761	1.08449	0.0811096	0.894769	1.31444
387	eqtl-a-ENSG00000171503	ETFDH	prot-a-1078	Ficolin-2 || id:prot-a-1078	FCN2	ENSG00000171503 || id:eqtl-a-ENSG00000171503	Weighted median	21	-0.0352373	0.0551754	0.523057	0.847543	-0.143381	0.0729065	0.965376	0.866424	1.07563	1.03587	0.0352373	0.929688	1.15417
388	eqtl-a-ENSG00000171503	ETFDH	prot-a-1078	Ficolin-2 || id:prot-a-1078	FCN2	ENSG00000171503 || id:eqtl-a-ENSG00000171503	Inverse variance weighted	21	-0.0105199	0.0421913	0.8031	0.940302	-0.0932149	0.0721752	0.989535	0.910998	1.07484	1.01058	0.0105199	0.930368	1.0977
389	eqtl-a-ENSG00000171503	ETFDH	prot-a-1078	Ficolin-2 || id:prot-a-1078	FCN2	ENSG00000171503 || id:eqtl-a-ENSG00000171503	Simple mode	21	0.00490413	0.0856855	0.954927	0.995772	-0.163039	0.172848	1.00492	0.849558	1.18869	0.995108	-0.00490413	0.841266	1.17708
390	eqtl-a-ENSG00000171503	ETFDH	prot-a-1078	Ficolin-2 || id:prot-a-1078	FCN2	ENSG00000171503 || id:eqtl-a-ENSG00000171503	Weighted mode	21	-0.0318025	0.0615768	0.611191	0.880046	-0.152493	0.088888	0.968698	0.858565	1.09296	1.03231	0.0318025	0.914948	1.16473
391	eqtl-a-ENSG00000171503	ETFDH	prot-a-1079	Fc receptor-like protein 1 || id:prot-a-1079	FCRL1	ENSG00000171503 || id:eqtl-a-ENSG00000171503	MR Egger	19	-0.0896077	0.0777901	0.265298	0.637569	-0.242076	0.0628609	0.91429	0.784996	1.06488	1.09375	0.0896077	0.939074	1.27389
392	eqtl-a-ENSG00000171503	ETFDH	prot-a-1079	Fc receptor-like protein 1 || id:prot-a-1079	FCRL1	ENSG00000171503 || id:eqtl-a-ENSG00000171503	Weighted median	19	0.00971812	0.0520361	0.851851	0.956824	-0.0922725	0.111709	1.00977	0.911857	1.11819	0.990329	-0.00971812	0.894305	1.09666
393	eqtl-a-ENSG00000171503	ETFDH	prot-a-1079	Fc receptor-like protein 1 || id:prot-a-1079	FCRL1	ENSG00000171503 || id:eqtl-a-ENSG00000171503	Inverse variance weighted	19	-0.00256522	0.0400106	0.94888	0.992327	-0.0809859	0.0758555	0.997438	0.922207	1.07881	1.00257	0.00256522	0.92695	1.08436
394	eqtl-a-ENSG00000171503	ETFDH	prot-a-1079	Fc receptor-like protein 1 || id:prot-a-1079	FCRL1	ENSG00000171503 || id:eqtl-a-ENSG00000171503	Simple mode	19	0.0101739	0.0900418	0.911289	0.994746	-0.166308	0.186656	1.01023	0.846785	1.20521	0.989878	-0.0101739	0.829729	1.18094
395	eqtl-a-ENSG00000171503	ETFDH	prot-a-1079	Fc receptor-like protein 1 || id:prot-a-1079	FCRL1	ENSG00000171503 || id:eqtl-a-ENSG00000171503	Weighted mode	19	0.0101739	0.0479887	0.834485	0.958396	-0.0838841	0.104232	1.01023	0.919538	1.10986	0.989878	-0.0101739	0.901016	1.0875
396	eqtl-a-ENSG00000171503	ETFDH	prot-a-1080	Fc receptor-like protein 2 || id:prot-a-1080	FCRL2	ENSG00000171503 || id:eqtl-a-ENSG00000171503	MR Egger	18	0.177639	0.0707758	0.0232079	0.305309	0.0389184	0.31636	1.19439	1.03969	1.37212	0.837245	-0.177639	0.728797	0.961829
397	eqtl-a-ENSG00000171503	ETFDH	prot-a-1080	Fc receptor-like protein 2 || id:prot-a-1080	FCRL2	ENSG00000171503 || id:eqtl-a-ENSG00000171503	Weighted median	18	0.09049	0.0457423	0.0478996	0.381159	0.000835166	0.180145	1.09471	1.00084	1.19739	0.913483	-0.09049	0.835149	0.999165
398	eqtl-a-ENSG00000171503	ETFDH	prot-a-1080	Fc receptor-like protein 2 || id:prot-a-1080	FCRL2	ENSG00000171503 || id:eqtl-a-ENSG00000171503	Inverse variance weighted	18	0.0720538	0.0337334	0.0326812	0.198212	0.00593635	0.138171	1.07471	1.00595	1.14817	0.930481	-0.0720538	0.870949	0.994081
399	eqtl-a-ENSG00000171503	ETFDH	prot-a-1080	Fc receptor-like protein 2 || id:prot-a-1080	FCRL2	ENSG00000171503 || id:eqtl-a-ENSG00000171503	Simple mode	18	0.0775442	0.0608075	0.219377	0.942985	-0.0416385	0.196727	1.08063	0.959217	1.21741	0.925386	-0.0775442	0.821415	1.04252
400	eqtl-a-ENSG00000171503	ETFDH	prot-a-1080	Fc receptor-like protein 2 || id:prot-a-1080	FCRL2	ENSG00000171503 || id:eqtl-a-ENSG00000171503	Weighted mode	18	0.0750158	0.0512862	0.161795	0.660239	-0.0255052	0.175537	1.0779	0.974817	1.19189	0.927729	-0.0750158	0.839007	1.02583
401	eqtl-a-ENSG00000171503	ETFDH	prot-a-1081	Fc receptor-like protein 3 || id:prot-a-1081	FCRL3	ENSG00000171503 || id:eqtl-a-ENSG00000171503	MR Egger	22	-0.0586902	0.0725634	0.428141	0.751674	-0.200915	0.0835342	0.942999	0.817982	1.08712	1.06045	0.0586902	0.91986	1.22252
402	eqtl-a-ENSG00000171503	ETFDH	prot-a-1081	Fc receptor-like protein 3 || id:prot-a-1081	FCRL3	ENSG00000171503 || id:eqtl-a-ENSG00000171503	Weighted median	22	0.0645006	0.0511988	0.207739	0.642797	-0.0358491	0.16485	1.06663	0.964786	1.17922	0.937536	-0.0645006	0.848021	1.0365
403	eqtl-a-ENSG00000171503	ETFDH	prot-a-1081	Fc receptor-like protein 3 || id:prot-a-1081	FCRL3	ENSG00000171503 || id:eqtl-a-ENSG00000171503	Inverse variance weighted	22	0.0292666	0.0337362	0.385662	0.695771	-0.0368564	0.0953896	1.0297	0.963814	1.10009	0.971158	-0.0292666	0.909019	1.03754
404	eqtl-a-ENSG00000171503	ETFDH	prot-a-1081	Fc receptor-like protein 3 || id:prot-a-1081	FCRL3	ENSG00000171503 || id:eqtl-a-ENSG00000171503	Simple mode	22	0.124126	0.0975546	0.217149	0.942985	-0.0670812	0.315333	1.13216	0.935119	1.37072	0.883269	-0.124126	0.729546	1.06938
405	eqtl-a-ENSG00000171503	ETFDH	prot-a-1081	Fc receptor-like protein 3 || id:prot-a-1081	FCRL3	ENSG00000171503 || id:eqtl-a-ENSG00000171503	Weighted mode	22	0.126548	0.0674159	0.074465	0.516211	-0.00558756	0.258683	1.1349	0.994428	1.29522	0.881132	-0.126548	0.772068	1.0056
406	eqtl-a-ENSG00000171503	ETFDH	prot-a-1082	Fc receptor-like protein 4 || id:prot-a-1082	FCRL4	ENSG00000171503 || id:eqtl-a-ENSG00000171503	MR Egger	19	-0.0392139	0.0763184	0.613992	0.853136	-0.188798	0.11037	0.961545	0.827954	1.11669	1.03999	0.0392139	0.895503	1.2078
407	eqtl-a-ENSG00000171503	ETFDH	prot-a-1082	Fc receptor-like protein 4 || id:prot-a-1082	FCRL4	ENSG00000171503 || id:eqtl-a-ENSG00000171503	Weighted median	19	-0.0248011	0.0480645	0.605857	0.882468	-0.119008	0.0694053	0.975504	0.887801	1.07187	1.02511	0.0248011	0.932948	1.12638
408	eqtl-a-ENSG00000171503	ETFDH	prot-a-1082	Fc receptor-like protein 4 || id:prot-a-1082	FCRL4	ENSG00000171503 || id:eqtl-a-ENSG00000171503	Inverse variance weighted	19	0.0454073	0.0356439	0.202693	0.512265	-0.0244547	0.115269	1.04645	0.975842	1.12218	0.955608	-0.0454073	0.891126	1.02476
409	eqtl-a-ENSG00000171503	ETFDH	prot-a-1082	Fc receptor-like protein 4 || id:prot-a-1082	FCRL4	ENSG00000171503 || id:eqtl-a-ENSG00000171503	Simple mode	19	0.0142878	0.0760436	0.853065	0.991721	-0.134758	0.163333	1.01439	0.873928	1.17743	0.985814	-0.0142878	0.849308	1.14426
410	eqtl-a-ENSG00000171503	ETFDH	prot-a-1082	Fc receptor-like protein 4 || id:prot-a-1082	FCRL4	ENSG00000171503 || id:eqtl-a-ENSG00000171503	Weighted mode	19	0.011664	0.0510597	0.82188	0.958284	-0.0884131	0.111741	1.01173	0.915383	1.11822	0.988404	-0.011664	0.894276	1.09244
411	eqtl-a-ENSG00000171503	ETFDH	prot-a-1083	Fc receptor-like protein 5 || id:prot-a-1083	FCRL5	ENSG00000171503 || id:eqtl-a-ENSG00000171503	MR Egger	16	-0.0655151	0.114375	0.57586	0.835282	-0.289691	0.158661	0.936585	0.748495	1.17194	1.06771	0.0655151	0.853286	1.33601
412	eqtl-a-ENSG00000171503	ETFDH	prot-a-1083	Fc receptor-like protein 5 || id:prot-a-1083	FCRL5	ENSG00000171503 || id:eqtl-a-ENSG00000171503	Weighted median	16	0.0956608	0.0682234	0.160864	0.593492	-0.0380571	0.229379	1.10039	0.962658	1.25782	0.908772	-0.0956608	0.795027	1.03879
413	eqtl-a-ENSG00000171503	ETFDH	prot-a-1083	Fc receptor-like protein 5 || id:prot-a-1083	FCRL5	ENSG00000171503 || id:eqtl-a-ENSG00000171503	Inverse variance weighted	16	0.0994988	0.0505633	0.0490902	0.248946	0.000394771	0.198603	1.10462	1.00039	1.2197	0.905291	-0.0994988	0.819875	0.999605
414	eqtl-a-ENSG00000171503	ETFDH	prot-a-1083	Fc receptor-like protein 5 || id:prot-a-1083	FCRL5	ENSG00000171503 || id:eqtl-a-ENSG00000171503	Simple mode	16	0.228805	0.121213	0.0785788	0.942985	-0.0087731	0.466384	1.2571	0.991265	1.59422	0.795483	-0.228805	0.627266	1.00881
415	eqtl-a-ENSG00000171503	ETFDH	prot-a-1083	Fc receptor-like protein 5 || id:prot-a-1083	FCRL5	ENSG00000171503 || id:eqtl-a-ENSG00000171503	Weighted mode	16	0.0646879	0.0884542	0.475857	0.82763	-0.108682	0.238058	1.06683	0.897015	1.26878	0.93736	-0.0646879	0.788157	1.11481
416	eqtl-a-ENSG00000171503	ETFDH	prot-a-1084	Fc receptor-like protein 6 || id:prot-a-1084	FCRL6	ENSG00000171503 || id:eqtl-a-ENSG00000171503	MR Egger	22	-0.0128073	0.099848	0.899218	0.967594	-0.208509	0.182895	0.987274	0.811793	1.20069	1.01289	0.0128073	0.832856	1.23184
417	eqtl-a-ENSG00000171503	ETFDH	prot-a-1084	Fc receptor-like protein 6 || id:prot-a-1084	FCRL6	ENSG00000171503 || id:eqtl-a-ENSG00000171503	Weighted median	22	-0.0433268	0.0620886	0.485289	0.836341	-0.165021	0.078367	0.957598	0.847876	1.08152	1.04428	0.0433268	0.924625	1.17942
418	eqtl-a-ENSG00000171503	ETFDH	prot-a-1084	Fc receptor-like protein 6 || id:prot-a-1084	FCRL6	ENSG00000171503 || id:eqtl-a-ENSG00000171503	Inverse variance weighted	22	0.0328454	0.0426229	0.440942	0.738275	-0.0506955	0.116386	1.03339	0.950568	1.12343	0.967688	-0.0328454	0.890131	1.052
419	eqtl-a-ENSG00000171503	ETFDH	prot-a-1084	Fc receptor-like protein 6 || id:prot-a-1084	FCRL6	ENSG00000171503 || id:eqtl-a-ENSG00000171503	Simple mode	22	0.195016	0.119562	0.11778	0.942985	-0.0393258	0.429357	1.21533	0.961437	1.53627	0.822822	-0.195016	0.650927	1.04011
420	eqtl-a-ENSG00000171503	ETFDH	prot-a-1084	Fc receptor-like protein 6 || id:prot-a-1084	FCRL6	ENSG00000171503 || id:eqtl-a-ENSG00000171503	Weighted mode	22	-0.0740833	0.0841018	0.388356	0.800053	-0.238923	0.0907564	0.928594	0.787476	1.095	1.0769	0.0740833	0.91324	1.26988
421	eqtl-a-ENSG00000171503	ETFDH	prot-a-1085	Flap endonuclease 1 || id:prot-a-1085	FEN1	ENSG00000171503 || id:eqtl-a-ENSG00000171503	MR Egger	22	0.0978121	0.0770372	0.218776	0.599681	-0.0531808	0.248805	1.10276	0.948209	1.28249	0.906819	-0.0978121	0.779732	1.05462
422	eqtl-a-ENSG00000171503	ETFDH	prot-a-1085	Flap endonuclease 1 || id:prot-a-1085	FEN1	ENSG00000171503 || id:eqtl-a-ENSG00000171503	Weighted median	22	0.0163328	0.0544861	0.764359	0.937776	-0.0904599	0.123126	1.01647	0.913511	1.13103	0.9838	-0.0163328	0.884153	1.09468
423	eqtl-a-ENSG00000171503	ETFDH	prot-a-1085	Flap endonuclease 1 || id:prot-a-1085	FEN1	ENSG00000171503 || id:eqtl-a-ENSG00000171503	Inverse variance weighted	22	-0.0141486	0.041108	0.73071	0.910765	-0.0947202	0.0664231	0.985951	0.909627	1.06868	1.01425	0.0141486	0.935735	1.09935
424	eqtl-a-ENSG00000171503	ETFDH	prot-a-1085	Flap endonuclease 1 || id:prot-a-1085	FEN1	ENSG00000171503 || id:eqtl-a-ENSG00000171503	Simple mode	22	0.0354284	0.0751559	0.642217	0.985213	-0.111877	0.182734	1.03606	0.894154	1.2005	0.965192	-0.0354284	0.83299	1.11838
425	eqtl-a-ENSG00000171503	ETFDH	prot-a-1085	Flap endonuclease 1 || id:prot-a-1085	FEN1	ENSG00000171503 || id:eqtl-a-ENSG00000171503	Weighted mode	22	0.0216286	0.0510952	0.676381	0.916679	-0.078518	0.121775	1.02186	0.924485	1.1295	0.978604	-0.0216286	0.885347	1.08168
426	eqtl-a-ENSG00000171503	ETFDH	prot-a-1086	D-dimer || id:prot-a-1086	FGA;FGB;FGG	ENSG00000171503 || id:eqtl-a-ENSG00000171503	MR Egger	18	0.00935452	0.0671747	0.890985	0.966798	-0.122308	0.141017	1.0094	0.884876	1.15144	0.990689	-0.00935452	0.868475	1.1301
427	eqtl-a-ENSG00000171503	ETFDH	prot-a-1086	D-dimer || id:prot-a-1086	FGA;FGB;FGG	ENSG00000171503 || id:eqtl-a-ENSG00000171503	Weighted median	18	-0.0200471	0.0438896	0.647842	0.900299	-0.106071	0.0659765	0.980153	0.899361	1.0682	1.02025	0.0200471	0.936153	1.1119
428	eqtl-a-ENSG00000171503	ETFDH	prot-a-1086	D-dimer || id:prot-a-1086	FGA;FGB;FGG	ENSG00000171503 || id:eqtl-a-ENSG00000171503	Inverse variance weighted	18	-0.0449917	0.0322746	0.163309	0.462793	-0.10825	0.0182664	0.956005	0.897403	1.01843	1.04602	0.0449917	0.981899	1.11433
429	eqtl-a-ENSG00000171503	ETFDH	prot-a-1086	D-dimer || id:prot-a-1086	FGA;FGB;FGG	ENSG00000171503 || id:eqtl-a-ENSG00000171503	Simple mode	18	0.0203201	0.0661773	0.762531	0.988961	-0.109387	0.150028	1.02053	0.896383	1.16187	0.979885	-0.0203201	0.860684	1.11559
430	eqtl-a-ENSG00000171503	ETFDH	prot-a-1086	D-dimer || id:prot-a-1086	FGA;FGB;FGG	ENSG00000171503 || id:eqtl-a-ENSG00000171503	Weighted mode	18	-0.0108255	0.0493722	0.829056	0.958396	-0.107595	0.0859441	0.989233	0.897991	1.08975	1.01088	0.0108255	0.917646	1.1136
431	eqtl-a-ENSG00000171503	ETFDH	prot-a-1087	Fibroblast growth factor 10 || id:prot-a-1087	FGF10	ENSG00000171503 || id:eqtl-a-ENSG00000171503	MR Egger	21	0.115065	0.117371	0.339231	0.693766	-0.114983	0.345113	1.12195	0.891382	1.41215	0.891308	-0.115065	0.70814	1.12185
432	eqtl-a-ENSG00000171503	ETFDH	prot-a-1087	Fibroblast growth factor 10 || id:prot-a-1087	FGF10	ENSG00000171503 || id:eqtl-a-ENSG00000171503	Weighted median	21	0.0398688	0.0544173	0.463772	0.835507	-0.066789	0.146527	1.04067	0.935393	1.15781	0.960915	-0.0398688	0.863703	1.06907
433	eqtl-a-ENSG00000171503	ETFDH	prot-a-1087	Fibroblast growth factor 10 || id:prot-a-1087	FGF10	ENSG00000171503 || id:eqtl-a-ENSG00000171503	Inverse variance weighted	21	0.0756591	0.0523673	0.148521	0.439104	-0.0269809	0.178299	1.07859	0.97338	1.19518	0.927132	-0.0756591	0.836692	1.02735
434	eqtl-a-ENSG00000171503	ETFDH	prot-a-1087	Fibroblast growth factor 10 || id:prot-a-1087	FGF10	ENSG00000171503 || id:eqtl-a-ENSG00000171503	Simple mode	21	0.0740867	0.0891451	0.415741	0.977906	-0.100638	0.248811	1.0769	0.90426	1.2825	0.928591	-0.0740867	0.779727	1.10588
435	eqtl-a-ENSG00000171503	ETFDH	prot-a-1087	Fibroblast growth factor 10 || id:prot-a-1087	FGF10	ENSG00000171503 || id:eqtl-a-ENSG00000171503	Weighted mode	21	0.0453962	0.0624312	0.475566	0.82763	-0.0769689	0.167761	1.04644	0.925919	1.18265	0.955619	-0.0453962	0.845556	1.08001
436	eqtl-a-ENSG00000171503	ETFDH	prot-a-1088	Fibroblast growth factor 1 || id:prot-a-1088	FGF1	ENSG00000171503 || id:eqtl-a-ENSG00000171503	MR Egger	21	0.117793	0.088734	0.200077	0.590367	-0.0561252	0.291712	1.12501	0.945421	1.33872	0.88888	-0.117793	0.746984	1.05773
437	eqtl-a-ENSG00000171503	ETFDH	prot-a-1088	Fibroblast growth factor 1 || id:prot-a-1088	FGF1	ENSG00000171503 || id:eqtl-a-ENSG00000171503	Weighted median	21	0.106721	0.0531572	0.0446798	0.367258	0.00253327	0.21091	1.11262	1.00254	1.2348	0.898776	-0.106721	0.809847	0.99747
438	eqtl-a-ENSG00000171503	ETFDH	prot-a-1088	Fibroblast growth factor 1 || id:prot-a-1088	FGF1	ENSG00000171503 || id:eqtl-a-ENSG00000171503	Inverse variance weighted	21	0.100101	0.038867	0.01001	0.1055	0.0239221	0.176281	1.10528	1.02421	1.19277	0.904746	-0.100101	0.838382	0.976362
439	eqtl-a-ENSG00000171503	ETFDH	prot-a-1088	Fibroblast growth factor 1 || id:prot-a-1088	FGF1	ENSG00000171503 || id:eqtl-a-ENSG00000171503	Simple mode	21	0.11619	0.0807246	0.165524	0.942985	-0.0420305	0.27441	1.12321	0.958841	1.31575	0.890306	-0.11619	0.760021	1.04293
440	eqtl-a-ENSG00000171503	ETFDH	prot-a-1088	Fibroblast growth factor 1 || id:prot-a-1088	FGF1	ENSG00000171503 || id:eqtl-a-ENSG00000171503	Weighted mode	21	0.131134	0.0624941	0.0487794	0.453882	0.00864536	0.253622	1.14012	1.00868	1.28868	0.8771	-0.131134	0.775985	0.991392
441	eqtl-a-ENSG00000171503	ETFDH	prot-a-1089	Fibroblast growth factor 16 || id:prot-a-1089	FGF16	ENSG00000171503 || id:eqtl-a-ENSG00000171503	MR Egger	17	-0.0210055	0.0831712	0.804039	0.931074	-0.184021	0.14201	0.979214	0.831918	1.15259	1.02123	0.0210055	0.867613	1.20204
442	eqtl-a-ENSG00000171503	ETFDH	prot-a-1089	Fibroblast growth factor 16 || id:prot-a-1089	FGF16	ENSG00000171503 || id:eqtl-a-ENSG00000171503	Weighted median	17	-0.0150781	0.0517965	0.770973	0.937776	-0.116599	0.0864431	0.985035	0.889942	1.09029	1.01519	0.0150781	0.917188	1.12367
443	eqtl-a-ENSG00000171503	ETFDH	prot-a-1089	Fibroblast growth factor 16 || id:prot-a-1089	FGF16	ENSG00000171503 || id:eqtl-a-ENSG00000171503	Inverse variance weighted	17	-0.00406702	0.0403736	0.919761	0.983275	-0.0831992	0.0750652	0.995941	0.920168	1.07795	1.00408	0.00406702	0.927683	1.08676
444	eqtl-a-ENSG00000171503	ETFDH	prot-a-1089	Fibroblast growth factor 16 || id:prot-a-1089	FGF16	ENSG00000171503 || id:eqtl-a-ENSG00000171503	Simple mode	17	-0.0435854	0.0727335	0.557398	0.981195	-0.186143	0.0989723	0.957351	0.830155	1.10404	1.04455	0.0435854	0.905768	1.20459
445	eqtl-a-ENSG00000171503	ETFDH	prot-a-1089	Fibroblast growth factor 16 || id:prot-a-1089	FGF16	ENSG00000171503 || id:eqtl-a-ENSG00000171503	Weighted mode	17	-0.0152148	0.0538164	0.781019	0.941123	-0.120695	0.0902653	0.9849	0.886304	1.09446	1.01533	0.0152148	0.913689	1.12828
446	eqtl-a-ENSG00000171503	ETFDH	prot-a-109	Annexin A2 || id:prot-a-109	ANXA2	ENSG00000171503 || id:eqtl-a-ENSG00000171503	MR Egger	18	-0.217352	0.104877	0.0547396	0.38833	-0.42291	-0.0117941	0.804647	0.655137	0.988275	1.24278	0.217352	1.01186	1.5264
447	eqtl-a-ENSG00000171503	ETFDH	prot-a-109	Annexin A2 || id:prot-a-109	ANXA2	ENSG00000171503 || id:eqtl-a-ENSG00000171503	Weighted median	18	-0.0164046	0.0627032	0.793612	0.942175	-0.139303	0.106494	0.983729	0.869964	1.11237	1.01654	0.0164046	0.898981	1.14947
448	eqtl-a-ENSG00000171503	ETFDH	prot-a-109	Annexin A2 || id:prot-a-109	ANXA2	ENSG00000171503 || id:eqtl-a-ENSG00000171503	Inverse variance weighted	18	0.00113293	0.04733	0.980903	0.999118	-0.091634	0.0938998	1.00113	0.912439	1.09845	0.998868	-0.00113293	0.910374	1.09596
449	eqtl-a-ENSG00000171503	ETFDH	prot-a-109	Annexin A2 || id:prot-a-109	ANXA2	ENSG00000171503 || id:eqtl-a-ENSG00000171503	Simple mode	18	-0.0688592	0.087083	0.439994	0.979511	-0.239542	0.101823	0.933458	0.786988	1.10719	1.07129	0.0688592	0.903189	1.27067
450	eqtl-a-ENSG00000171503	ETFDH	prot-a-109	Annexin A2 || id:prot-a-109	ANXA2	ENSG00000171503 || id:eqtl-a-ENSG00000171503	Weighted mode	18	-0.0550762	0.0594599	0.367267	0.786588	-0.171618	0.0614653	0.946413	0.842301	1.06339	1.05662	0.0550762	0.940386	1.18722
451	eqtl-a-ENSG00000171503	ETFDH	prot-a-1091	Fibroblast growth factor 19 || id:prot-a-1091	FGF19	ENSG00000171503 || id:eqtl-a-ENSG00000171503	MR Egger	20	-0.0760068	0.065786	0.263048	0.635306	-0.204947	0.0529336	0.92681	0.81469	1.05436	1.07897	0.0760068	0.948443	1.22746
452	eqtl-a-ENSG00000171503	ETFDH	prot-a-1091	Fibroblast growth factor 19 || id:prot-a-1091	FGF19	ENSG00000171503 || id:eqtl-a-ENSG00000171503	Weighted median	20	-0.00692928	0.0452532	0.878302	0.962917	-0.0956255	0.081767	0.993095	0.908804	1.0852	1.00695	0.00692928	0.921487	1.10035
453	eqtl-a-ENSG00000171503	ETFDH	prot-a-1091	Fibroblast growth factor 19 || id:prot-a-1091	FGF19	ENSG00000171503 || id:eqtl-a-ENSG00000171503	Inverse variance weighted	20	0.00933889	0.0349217	0.789143	0.937129	-0.0591076	0.0777854	1.00938	0.942605	1.08089	0.990705	-0.00933889	0.925163	1.06089
454	eqtl-a-ENSG00000171503	ETFDH	prot-a-1091	Fibroblast growth factor 19 || id:prot-a-1091	FGF19	ENSG00000171503 || id:eqtl-a-ENSG00000171503	Simple mode	20	0.000830918	0.0657599	0.99005	0.999171	-0.128058	0.12972	1.00083	0.879802	1.13851	0.999169	-0.000830918	0.878341	1.13662
455	eqtl-a-ENSG00000171503	ETFDH	prot-a-1091	Fibroblast growth factor 19 || id:prot-a-1091	FGF19	ENSG00000171503 || id:eqtl-a-ENSG00000171503	Weighted mode	20	-0.0119581	0.0476287	0.804456	0.953262	-0.10531	0.0813942	0.988113	0.900045	1.0848	1.01203	0.0119581	0.92183	1.11106
456	eqtl-a-ENSG00000171503	ETFDH	prot-a-1092	Fibroblast growth factor 20 || id:prot-a-1092	FGF20	ENSG00000171503 || id:eqtl-a-ENSG00000171503	MR Egger	18	-0.0761697	0.0815256	0.364034	0.711638	-0.23596	0.0836204	0.926659	0.789812	1.08722	1.07915	0.0761697	0.91978	1.26612
457	eqtl-a-ENSG00000171503	ETFDH	prot-a-1092	Fibroblast growth factor 20 || id:prot-a-1092	FGF20	ENSG00000171503 || id:eqtl-a-ENSG00000171503	Weighted median	18	-0.0694615	0.0516353	0.17855	0.611239	-0.170667	0.0317437	0.932896	0.843103	1.03225	1.07193	0.0694615	0.968755	1.1861
458	eqtl-a-ENSG00000171503	ETFDH	prot-a-1092	Fibroblast growth factor 20 || id:prot-a-1092	FGF20	ENSG00000171503 || id:eqtl-a-ENSG00000171503	Inverse variance weighted	18	-0.0524352	0.0406023	0.196552	0.504361	-0.132016	0.0271452	0.948916	0.876327	1.02752	1.05383	0.0524352	0.97322	1.14113
459	eqtl-a-ENSG00000171503	ETFDH	prot-a-1092	Fibroblast growth factor 20 || id:prot-a-1092	FGF20	ENSG00000171503 || id:eqtl-a-ENSG00000171503	Simple mode	18	-0.101454	0.0703495	0.167433	0.942985	-0.239339	0.0364311	0.903523	0.787148	1.0371	1.10678	0.101454	0.964225	1.27041
460	eqtl-a-ENSG00000171503	ETFDH	prot-a-1092	Fibroblast growth factor 20 || id:prot-a-1092	FGF20	ENSG00000171503 || id:eqtl-a-ENSG00000171503	Weighted mode	18	-0.067829	0.0518293	0.208053	0.68383	-0.169414	0.0337565	0.93442	0.844159	1.03433	1.07018	0.067829	0.966807	1.18461
461	eqtl-a-ENSG00000171503	ETFDH	prot-a-1093	Fibroblast growth factor 23 || id:prot-a-1093	FGF23	ENSG00000171503 || id:eqtl-a-ENSG00000171503	MR Egger	19	0.0772216	0.0989525	0.445892	0.759743	-0.116725	0.271169	1.08028	0.88983	1.3115	0.925685	-0.0772216	0.762488	1.12381
462	eqtl-a-ENSG00000171503	ETFDH	prot-a-1093	Fibroblast growth factor 23 || id:prot-a-1093	FGF23	ENSG00000171503 || id:eqtl-a-ENSG00000171503	Weighted median	19	0.0443311	0.0565784	0.433313	0.810295	-0.0665625	0.155225	1.04533	0.935604	1.16792	0.956637	-0.0443311	0.856223	1.06883
463	eqtl-a-ENSG00000171503	ETFDH	prot-a-1093	Fibroblast growth factor 23 || id:prot-a-1093	FGF23	ENSG00000171503 || id:eqtl-a-ENSG00000171503	Inverse variance weighted	19	0.0214224	0.0460818	0.642019	0.860896	-0.0688979	0.111743	1.02165	0.933422	1.11823	0.978805	-0.0214224	0.894274	1.07133
464	eqtl-a-ENSG00000171503	ETFDH	prot-a-1093	Fibroblast growth factor 23 || id:prot-a-1093	FGF23	ENSG00000171503 || id:eqtl-a-ENSG00000171503	Simple mode	19	0.0162853	0.0815663	0.843987	0.991721	-0.143585	0.176155	1.01642	0.866248	1.19262	0.983847	-0.0162853	0.838488	1.1544
465	eqtl-a-ENSG00000171503	ETFDH	prot-a-1093	Fibroblast growth factor 23 || id:prot-a-1093	FGF23	ENSG00000171503 || id:eqtl-a-ENSG00000171503	Weighted mode	19	0.0489319	0.0536877	0.37412	0.791193	-0.0562959	0.15416	1.05015	0.945259	1.16668	0.952246	-0.0489319	0.857135	1.05791
466	eqtl-a-ENSG00000171503	ETFDH	prot-a-1094	Fibroblast growth factor 4 || id:prot-a-1094	FGF4	ENSG00000171503 || id:eqtl-a-ENSG00000171503	MR Egger	17	-0.0377358	0.0734611	0.614956	0.853136	-0.18172	0.106248	0.962967	0.833835	1.1121	1.03846	0.0377358	0.899202	1.19928
467	eqtl-a-ENSG00000171503	ETFDH	prot-a-1094	Fibroblast growth factor 4 || id:prot-a-1094	FGF4	ENSG00000171503 || id:eqtl-a-ENSG00000171503	Weighted median	17	-0.0456686	0.0476151	0.337498	0.738465	-0.138994	0.047657	0.955359	0.870233	1.04881	1.04673	0.0456686	0.953461	1.14912
468	eqtl-a-ENSG00000171503	ETFDH	prot-a-1094	Fibroblast growth factor 4 || id:prot-a-1094	FGF4	ENSG00000171503 || id:eqtl-a-ENSG00000171503	Inverse variance weighted	17	-0.0425991	0.037952	0.261673	0.578565	-0.116985	0.0317868	0.958295	0.889598	1.0323	1.04352	0.0425991	0.968713	1.1241
469	eqtl-a-ENSG00000171503	ETFDH	prot-a-1094	Fibroblast growth factor 4 || id:prot-a-1094	FGF4	ENSG00000171503 || id:eqtl-a-ENSG00000171503	Simple mode	17	-0.0472696	0.06664	0.48833	0.981195	-0.177884	0.0833449	0.95383	0.837039	1.08692	1.0484	0.0472696	0.920034	1.19469
470	eqtl-a-ENSG00000171503	ETFDH	prot-a-1094	Fibroblast growth factor 4 || id:prot-a-1094	FGF4	ENSG00000171503 || id:eqtl-a-ENSG00000171503	Weighted mode	17	-0.0435284	0.0523339	0.417794	0.814268	-0.146103	0.059046	0.957405	0.864069	1.06082	1.04449	0.0435284	0.942663	1.15732
471	eqtl-a-ENSG00000171503	ETFDH	prot-a-1095	Fibroblast growth factor 5 || id:prot-a-1095	FGF5	ENSG00000171503 || id:eqtl-a-ENSG00000171503	MR Egger	24	0.000184428	0.0692729	0.9979	0.999345	-0.13559	0.135959	1.00018	0.8732	1.14564	0.999816	-0.000184428	0.872878	1.14521
472	eqtl-a-ENSG00000171503	ETFDH	prot-a-1095	Fibroblast growth factor 5 || id:prot-a-1095	FGF5	ENSG00000171503 || id:eqtl-a-ENSG00000171503	Weighted median	24	-0.0140459	0.0459578	0.759889	0.937776	-0.104123	0.0760314	0.986052	0.901114	1.079	1.01415	0.0140459	0.926787	1.10974
473	eqtl-a-ENSG00000171503	ETFDH	prot-a-1095	Fibroblast growth factor 5 || id:prot-a-1095	FGF5	ENSG00000171503 || id:eqtl-a-ENSG00000171503	Inverse variance weighted	24	-0.0291075	0.0335619	0.38579	0.695771	-0.0948889	0.0366739	0.971312	0.909474	1.03735	1.02954	0.0291075	0.96399	1.09954
474	eqtl-a-ENSG00000171503	ETFDH	prot-a-1095	Fibroblast growth factor 5 || id:prot-a-1095	FGF5	ENSG00000171503 || id:eqtl-a-ENSG00000171503	Simple mode	24	-0.0676101	0.0647381	0.30717	0.949771	-0.194497	0.0592766	0.934625	0.823249	1.06107	1.06995	0.0676101	0.942446	1.2147
475	eqtl-a-ENSG00000171503	ETFDH	prot-a-1095	Fibroblast growth factor 5 || id:prot-a-1095	FGF5	ENSG00000171503 || id:eqtl-a-ENSG00000171503	Weighted mode	24	-0.0178907	0.0493833	0.720448	0.93131	-0.114682	0.0789005	0.982268	0.89165	1.0821	1.01805	0.0178907	0.924132	1.12152
476	eqtl-a-ENSG00000171503	ETFDH	prot-a-1096	Fibroblast growth factor 6 || id:prot-a-1096	FGF6	ENSG00000171503 || id:eqtl-a-ENSG00000171503	MR Egger	23	-0.0771708	0.0696998	0.280734	0.651129	-0.213782	0.0594408	0.925732	0.807524	1.06124	1.08023	0.0771708	0.942291	1.23835
477	eqtl-a-ENSG00000171503	ETFDH	prot-a-1096	Fibroblast growth factor 6 || id:prot-a-1096	FGF6	ENSG00000171503 || id:eqtl-a-ENSG00000171503	Weighted median	23	-0.0892348	0.0467708	0.0564019	0.405707	-0.180906	0.00243596	0.914631	0.834514	1.00244	1.09334	0.0892348	0.997567	1.1983
478	eqtl-a-ENSG00000171503	ETFDH	prot-a-1096	Fibroblast growth factor 6 || id:prot-a-1096	FGF6	ENSG00000171503 || id:eqtl-a-ENSG00000171503	Inverse variance weighted	23	-0.0669324	0.0348885	0.0550517	0.263966	-0.135314	0.00144899	0.935258	0.873442	1.00145	1.06922	0.0669324	0.998552	1.1449
479	eqtl-a-ENSG00000171503	ETFDH	prot-a-1096	Fibroblast growth factor 6 || id:prot-a-1096	FGF6	ENSG00000171503 || id:eqtl-a-ENSG00000171503	Simple mode	23	-0.018027	0.0640702	0.781061	0.989808	-0.143605	0.107551	0.982135	0.86623	1.11355	1.01819	0.018027	0.898031	1.15443
480	eqtl-a-ENSG00000171503	ETFDH	prot-a-1096	Fibroblast growth factor 6 || id:prot-a-1096	FGF6	ENSG00000171503 || id:eqtl-a-ENSG00000171503	Weighted mode	23	-0.0890768	0.0493276	0.0846487	0.536525	-0.185759	0.00760523	0.914775	0.830474	1.00763	1.09316	0.0890768	0.992424	1.20413
481	eqtl-a-ENSG00000171503	ETFDH	prot-a-1097	Fibroblast growth factor 7 || id:prot-a-1097	FGF7	ENSG00000171503 || id:eqtl-a-ENSG00000171503	MR Egger	17	-0.13509	0.0831795	0.125183	0.51279	-0.298121	0.0279423	0.873638	0.742211	1.02834	1.14464	0.13509	0.972444	1.34733
482	eqtl-a-ENSG00000171503	ETFDH	prot-a-1097	Fibroblast growth factor 7 || id:prot-a-1097	FGF7	ENSG00000171503 || id:eqtl-a-ENSG00000171503	Weighted median	17	-0.0659791	0.0595288	0.267708	0.690358	-0.182656	0.0506974	0.93615	0.833055	1.052	1.0682	0.0659791	0.950566	1.2004
483	eqtl-a-ENSG00000171503	ETFDH	prot-a-1097	Fibroblast growth factor 7 || id:prot-a-1097	FGF7	ENSG00000171503 || id:eqtl-a-ENSG00000171503	Inverse variance weighted	17	-0.0572011	0.0416231	0.16936	0.470498	-0.138782	0.0243803	0.944404	0.870417	1.02468	1.05887	0.0572011	0.975915	1.14887
484	eqtl-a-ENSG00000171503	ETFDH	prot-a-1097	Fibroblast growth factor 7 || id:prot-a-1097	FGF7	ENSG00000171503 || id:eqtl-a-ENSG00000171503	Simple mode	17	-0.172905	0.0974158	0.0949358	0.942985	-0.36384	0.01803	0.841218	0.695002	1.01819	1.18875	0.172905	0.982132	1.43884
485	eqtl-a-ENSG00000171503	ETFDH	prot-a-1097	Fibroblast growth factor 7 || id:prot-a-1097	FGF7	ENSG00000171503 || id:eqtl-a-ENSG00000171503	Weighted mode	17	-0.0373792	0.064364	0.569501	0.871584	-0.163533	0.0887741	0.963311	0.849139	1.09283	1.03809	0.0373792	0.915052	1.17766
486	eqtl-a-ENSG00000171503	ETFDH	prot-a-1099	Fibroblast growth factor 8 isoform B || id:prot-a-1099	FGF8	ENSG00000171503 || id:eqtl-a-ENSG00000171503	MR Egger	20	0.0334028	0.0805744	0.683364	0.876769	-0.124523	0.191329	1.03397	0.882918	1.21086	0.967149	-0.0334028	0.825861	1.13261
487	eqtl-a-ENSG00000171503	ETFDH	prot-a-1099	Fibroblast growth factor 8 isoform B || id:prot-a-1099	FGF8	ENSG00000171503 || id:eqtl-a-ENSG00000171503	Weighted median	20	0.0263653	0.0543336	0.627501	0.889158	-0.0801287	0.132859	1.02672	0.922998	1.14209	0.973979	-0.0263653	0.875588	1.08343
488	eqtl-a-ENSG00000171503	ETFDH	prot-a-1099	Fibroblast growth factor 8 isoform B || id:prot-a-1099	FGF8	ENSG00000171503 || id:eqtl-a-ENSG00000171503	Inverse variance weighted	20	0.0265699	0.0405632	0.512452	0.785479	-0.052934	0.106074	1.02693	0.948443	1.1119	0.97378	-0.0265699	0.899358	1.05436
489	eqtl-a-ENSG00000171503	ETFDH	prot-a-1099	Fibroblast growth factor 8 isoform B || id:prot-a-1099	FGF8	ENSG00000171503 || id:eqtl-a-ENSG00000171503	Simple mode	20	0.0497565	0.0746992	0.51336	0.981195	-0.096654	0.196167	1.05102	0.90787	1.21673	0.951461	-0.0497565	0.821875	1.10148
490	eqtl-a-ENSG00000171503	ETFDH	prot-a-1099	Fibroblast growth factor 8 isoform B || id:prot-a-1099	FGF8	ENSG00000171503 || id:eqtl-a-ENSG00000171503	Weighted mode	20	0.0253945	0.0522597	0.632575	0.896297	-0.0770346	0.127824	1.02572	0.925858	1.13635	0.974925	-0.0253945	0.880009	1.08008
491	eqtl-a-ENSG00000171503	ETFDH	prot-a-11	Acetyl-CoA carboxylase 2 || id:prot-a-11	ACACB	ENSG00000171503 || id:eqtl-a-ENSG00000171503	MR Egger	23	-0.182406	0.0775145	0.028436	0.322506	-0.334334	-0.0304776	0.833263	0.715814	0.969982	1.2001	0.182406	1.03095	1.39701
492	eqtl-a-ENSG00000171503	ETFDH	prot-a-11	Acetyl-CoA carboxylase 2 || id:prot-a-11	ACACB	ENSG00000171503 || id:eqtl-a-ENSG00000171503	Weighted median	23	-0.0386101	0.0488403	0.429213	0.809469	-0.134337	0.0571168	0.962126	0.874295	1.05878	1.03937	0.0386101	0.944484	1.14378
493	eqtl-a-ENSG00000171503	ETFDH	prot-a-11	Acetyl-CoA carboxylase 2 || id:prot-a-11	ACACB	ENSG00000171503 || id:eqtl-a-ENSG00000171503	Inverse variance weighted	23	-0.033095	0.0353849	0.349641	0.662688	-0.102449	0.0362594	0.967447	0.902624	1.03692	1.03365	0.033095	0.96439	1.10788
494	eqtl-a-ENSG00000171503	ETFDH	prot-a-11	Acetyl-CoA carboxylase 2 || id:prot-a-11	ACACB	ENSG00000171503 || id:eqtl-a-ENSG00000171503	Simple mode	23	-0.0498207	0.0705602	0.487553	0.981195	-0.188119	0.0884774	0.9514	0.828516	1.09251	1.05108	0.0498207	0.915324	1.20698
495	eqtl-a-ENSG00000171503	ETFDH	prot-a-11	Acetyl-CoA carboxylase 2 || id:prot-a-11	ACACB	ENSG00000171503 || id:eqtl-a-ENSG00000171503	Weighted mode	23	-0.0674447	0.0501723	0.192562	0.676183	-0.165782	0.030893	0.934779	0.847231	1.03138	1.06977	0.0674447	0.969579	1.18032
496	eqtl-a-ENSG00000171503	ETFDH	prot-a-110	Annexin A9 || id:prot-a-110	ANXA9	ENSG00000171503 || id:eqtl-a-ENSG00000171503	MR Egger	18	0.161841	0.122536	0.205164	0.595264	-0.0783309	0.402012	1.17567	0.924658	1.49483	0.850577	-0.161841	0.668973	1.08148
497	eqtl-a-ENSG00000171503	ETFDH	prot-a-110	Annexin A9 || id:prot-a-110	ANXA9	ENSG00000171503 || id:eqtl-a-ENSG00000171503	Weighted median	18	0.0350281	0.0616253	0.569761	0.864738	-0.0857576	0.155814	1.03565	0.917817	1.16861	0.965578	-0.0350281	0.855719	1.08954
498	eqtl-a-ENSG00000171503	ETFDH	prot-a-110	Annexin A9 || id:prot-a-110	ANXA9	ENSG00000171503 || id:eqtl-a-ENSG00000171503	Inverse variance weighted	18	0.0149309	0.046756	0.749472	0.918272	-0.076711	0.106573	1.01504	0.926157	1.11246	0.98518	-0.0149309	0.89891	1.07973
499	eqtl-a-ENSG00000171503	ETFDH	prot-a-110	Annexin A9 || id:prot-a-110	ANXA9	ENSG00000171503 || id:eqtl-a-ENSG00000171503	Simple mode	18	0.032523	0.0882977	0.717171	0.986081	-0.14054	0.205586	1.03306	0.868889	1.22825	0.968	-0.032523	0.81417	1.1509
500	eqtl-a-ENSG00000171503	ETFDH	prot-a-110	Annexin A9 || id:prot-a-110	ANXA9	ENSG00000171503 || id:eqtl-a-ENSG00000171503	Weighted mode	18	0.0518883	0.0720977	0.481491	0.82763	-0.0894231	0.1932	1.05326	0.914459	1.21313	0.949435	-0.0518883	0.824317	1.09354
501	eqtl-a-ENSG00000171503	ETFDH	prot-a-1100	Fibroblast growth factor 8 isoform A || id:prot-a-1100	FGF8	ENSG00000171503 || id:eqtl-a-ENSG00000171503	MR Egger	17	-0.0313697	0.0862668	0.721205	0.896161	-0.200453	0.137713	0.969117	0.81836	1.14765	1.03187	0.0313697	0.871348	1.22196
502	eqtl-a-ENSG00000171503	ETFDH	prot-a-1100	Fibroblast growth factor 8 isoform A || id:prot-a-1100	FGF8	ENSG00000171503 || id:eqtl-a-ENSG00000171503	Weighted median	17	-0.0553453	0.0577725	0.338069	0.738465	-0.168579	0.0578888	0.946158	0.844864	1.0596	1.05691	0.0553453	0.943755	1.18362
503	eqtl-a-ENSG00000171503	ETFDH	prot-a-1100	Fibroblast growth factor 8 isoform A || id:prot-a-1100	FGF8	ENSG00000171503 || id:eqtl-a-ENSG00000171503	Inverse variance weighted	17	0.0156857	0.0424897	0.712005	0.904172	-0.0675941	0.0989656	1.01581	0.93464	1.10403	0.984437	-0.0156857	0.905774	1.06993
504	eqtl-a-ENSG00000171503	ETFDH	prot-a-1100	Fibroblast growth factor 8 isoform A || id:prot-a-1100	FGF8	ENSG00000171503 || id:eqtl-a-ENSG00000171503	Simple mode	17	-0.0559993	0.111008	0.620812	0.985213	-0.273575	0.161576	0.94554	0.760656	1.17536	1.0576	0.0559993	0.850802	1.31466
505	eqtl-a-ENSG00000171503	ETFDH	prot-a-1100	Fibroblast growth factor 8 isoform A || id:prot-a-1100	FGF8	ENSG00000171503 || id:eqtl-a-ENSG00000171503	Weighted mode	17	-0.0501217	0.0614441	0.426633	0.818672	-0.170552	0.0703088	0.951114	0.843199	1.07284	1.0514	0.0501217	0.932106	1.18596
506	eqtl-a-ENSG00000171503	ETFDH	prot-a-1101	Fibroblast growth factor 9 || id:prot-a-1101	FGF9	ENSG00000171503 || id:eqtl-a-ENSG00000171503	MR Egger	25	-0.0877435	0.0765921	0.263744	0.635364	-0.237864	0.0623771	0.915996	0.78831	1.06436	1.09171	0.0877435	0.939528	1.26854
507	eqtl-a-ENSG00000171503	ETFDH	prot-a-1101	Fibroblast growth factor 9 || id:prot-a-1101	FGF9	ENSG00000171503 || id:eqtl-a-ENSG00000171503	Weighted median	25	-0.0250941	0.0508816	0.621882	0.888681	-0.124822	0.0746339	0.975218	0.882654	1.07749	1.02541	0.0250941	0.928083	1.13295
508	eqtl-a-ENSG00000171503	ETFDH	prot-a-1101	Fibroblast growth factor 9 || id:prot-a-1101	FGF9	ENSG00000171503 || id:eqtl-a-ENSG00000171503	Inverse variance weighted	25	-0.0115624	0.0339098	0.733122	0.91155	-0.0780256	0.0549008	0.988504	0.924941	1.05644	1.01163	0.0115624	0.946579	1.08115
509	eqtl-a-ENSG00000171503	ETFDH	prot-a-1101	Fibroblast growth factor 9 || id:prot-a-1101	FGF9	ENSG00000171503 || id:eqtl-a-ENSG00000171503	Simple mode	25	0.0978735	0.0877749	0.27587	0.942985	-0.0741653	0.269912	1.10282	0.928518	1.30985	0.906764	-0.0978735	0.763446	1.07698
510	eqtl-a-ENSG00000171503	ETFDH	prot-a-1101	Fibroblast growth factor 9 || id:prot-a-1101	FGF9	ENSG00000171503 || id:eqtl-a-ENSG00000171503	Weighted mode	25	-0.0231122	0.0533249	0.668579	0.91217	-0.127629	0.0814047	0.977153	0.88018	1.08481	1.02338	0.0231122	0.921821	1.13613
511	eqtl-a-ENSG00000171503	ETFDH	prot-a-1102	Fibroblast growth factor receptor 2 || id:prot-a-1102	FGFR2	ENSG00000171503 || id:eqtl-a-ENSG00000171503	MR Egger	19	0.0370598	0.0777343	0.639611	0.858348	-0.115299	0.189419	1.03776	0.891099	1.20855	0.963618	-0.0370598	0.82744	1.12221
512	eqtl-a-ENSG00000171503	ETFDH	prot-a-1102	Fibroblast growth factor receptor 2 || id:prot-a-1102	FGFR2	ENSG00000171503 || id:eqtl-a-ENSG00000171503	Weighted median	19	0.0257342	0.0495005	0.603149	0.882455	-0.0712867	0.122755	1.02607	0.931195	1.13061	0.974594	-0.0257342	0.88448	1.07389
513	eqtl-a-ENSG00000171503	ETFDH	prot-a-1102	Fibroblast growth factor receptor 2 || id:prot-a-1102	FGFR2	ENSG00000171503 || id:eqtl-a-ENSG00000171503	Inverse variance weighted	19	0.00639778	0.036852	0.862174	0.965808	-0.0658322	0.0786277	1.00642	0.936288	1.0818	0.993623	-0.00639778	0.924384	1.06805
514	eqtl-a-ENSG00000171503	ETFDH	prot-a-1102	Fibroblast growth factor receptor 2 || id:prot-a-1102	FGFR2	ENSG00000171503 || id:eqtl-a-ENSG00000171503	Simple mode	19	0.104718	0.0768445	0.189778	0.942985	-0.0458977	0.255333	1.1104	0.95514	1.29089	0.900579	-0.104718	0.774659	1.04697
515	eqtl-a-ENSG00000171503	ETFDH	prot-a-1102	Fibroblast growth factor receptor 2 || id:prot-a-1102	FGFR2	ENSG00000171503 || id:eqtl-a-ENSG00000171503	Weighted mode	19	0.0194248	0.0469643	0.684048	0.919439	-0.0726253	0.111475	1.01961	0.929949	1.11793	0.980763	-0.0194248	0.894514	1.07533
516	eqtl-a-ENSG00000171503	ETFDH	prot-a-1103	Fibroblast growth factor receptor 3 || id:prot-a-1103	FGFR3	ENSG00000171503 || id:eqtl-a-ENSG00000171503	MR Egger	24	-0.0969429	0.0728664	0.197007	0.589704	-0.239761	0.0458751	0.907608	0.786816	1.04694	1.1018	0.0969429	0.955161	1.27095
517	eqtl-a-ENSG00000171503	ETFDH	prot-a-1103	Fibroblast growth factor receptor 3 || id:prot-a-1103	FGFR3	ENSG00000171503 || id:eqtl-a-ENSG00000171503	Weighted median	24	-0.0382571	0.0452704	0.398067	0.79293	-0.126987	0.050473	0.962465	0.880745	1.05177	1.039	0.0382571	0.95078	1.1354
518	eqtl-a-ENSG00000171503	ETFDH	prot-a-1103	Fibroblast growth factor receptor 3 || id:prot-a-1103	FGFR3	ENSG00000171503 || id:eqtl-a-ENSG00000171503	Inverse variance weighted	24	-0.0222995	0.0349258	0.523158	0.789266	-0.090754	0.0461549	0.977947	0.913242	1.04724	1.02255	0.0222995	0.954894	1.095
519	eqtl-a-ENSG00000171503	ETFDH	prot-a-1103	Fibroblast growth factor receptor 3 || id:prot-a-1103	FGFR3	ENSG00000171503 || id:eqtl-a-ENSG00000171503	Simple mode	24	-0.0631805	0.0689346	0.368901	0.968453	-0.198292	0.0719314	0.938774	0.82013	1.07458	1.06522	0.0631805	0.930595	1.21932
520	eqtl-a-ENSG00000171503	ETFDH	prot-a-1103	Fibroblast growth factor receptor 3 || id:prot-a-1103	FGFR3	ENSG00000171503 || id:eqtl-a-ENSG00000171503	Weighted mode	24	-0.0470071	0.0472496	0.330153	0.75825	-0.139616	0.0456022	0.954081	0.869692	1.04666	1.04813	0.0470071	0.955422	1.14983
521	eqtl-a-ENSG00000171503	ETFDH	prot-a-1105	Fibroblast growth factor receptor 4 || id:prot-a-1105	FGFR4	ENSG00000171503 || id:eqtl-a-ENSG00000171503	MR Egger	16	0.0499733	0.102507	0.63344	0.857547	-0.15094	0.250886	1.05124	0.8599	1.28516	0.951255	-0.0499733	0.778111	1.16293
522	eqtl-a-ENSG00000171503	ETFDH	prot-a-1105	Fibroblast growth factor receptor 4 || id:prot-a-1105	FGFR4	ENSG00000171503 || id:eqtl-a-ENSG00000171503	Weighted median	16	0.0666562	0.0608804	0.273574	0.697216	-0.0526695	0.185982	1.06893	0.948694	1.2044	0.935517	-0.0666562	0.830289	1.05408
523	eqtl-a-ENSG00000171503	ETFDH	prot-a-1105	Fibroblast growth factor receptor 4 || id:prot-a-1105	FGFR4	ENSG00000171503 || id:eqtl-a-ENSG00000171503	Inverse variance weighted	16	0.130343	0.042715	0.00227737	0.0455489	0.0466214	0.214064	1.13922	1.04773	1.2387	0.877795	-0.130343	0.807297	0.954449
524	eqtl-a-ENSG00000171503	ETFDH	prot-a-1105	Fibroblast growth factor receptor 4 || id:prot-a-1105	FGFR4	ENSG00000171503 || id:eqtl-a-ENSG00000171503	Simple mode	16	0.0179128	0.0882479	0.841876	0.991721	-0.155053	0.190879	1.01807	0.85637	1.21031	0.982247	-0.0179128	0.826233	1.16772
525	eqtl-a-ENSG00000171503	ETFDH	prot-a-1105	Fibroblast growth factor receptor 4 || id:prot-a-1105	FGFR4	ENSG00000171503 || id:eqtl-a-ENSG00000171503	Weighted mode	16	0.046991	0.066962	0.493576	0.836188	-0.0842545	0.178237	1.04811	0.919197	1.19511	0.954096	-0.046991	0.836744	1.08791
526	eqtl-a-ENSG00000171503	ETFDH	prot-a-1106	Tyrosine-protein kinase Fgr || id:prot-a-1106	FGR	ENSG00000171503 || id:eqtl-a-ENSG00000171503	MR Egger	22	-0.060831	0.0705757	0.398945	0.736881	-0.199159	0.0774973	0.940982	0.819419	1.08058	1.06272	0.060831	0.925429	1.22038
527	eqtl-a-ENSG00000171503	ETFDH	prot-a-1106	Tyrosine-protein kinase Fgr || id:prot-a-1106	FGR	ENSG00000171503 || id:eqtl-a-ENSG00000171503	Weighted median	22	-0.0253911	0.0454359	0.576275	0.865441	-0.114445	0.0636632	0.974929	0.891861	1.06573	1.02572	0.0253911	0.938321	1.12125
528	eqtl-a-ENSG00000171503	ETFDH	prot-a-1106	Tyrosine-protein kinase Fgr || id:prot-a-1106	FGR	ENSG00000171503 || id:eqtl-a-ENSG00000171503	Inverse variance weighted	22	-0.0192324	0.0325072	0.554095	0.807527	-0.0829465	0.0444817	0.980951	0.9204	1.04549	1.01942	0.0192324	0.956493	1.08648
529	eqtl-a-ENSG00000171503	ETFDH	prot-a-1106	Tyrosine-protein kinase Fgr || id:prot-a-1106	FGR	ENSG00000171503 || id:eqtl-a-ENSG00000171503	Simple mode	22	0.0214125	0.0673703	0.753751	0.988961	-0.110633	0.153458	1.02164	0.895267	1.16586	0.978815	-0.0214125	0.857737	1.11699
530	eqtl-a-ENSG00000171503	ETFDH	prot-a-1106	Tyrosine-protein kinase Fgr || id:prot-a-1106	FGR	ENSG00000171503 || id:eqtl-a-ENSG00000171503	Weighted mode	22	-0.0348356	0.0471789	0.46846	0.82763	-0.127306	0.0576351	0.965764	0.880464	1.05933	1.03545	0.0348356	0.943994	1.13576
531	eqtl-a-ENSG00000171503	ETFDH	prot-a-1107	Bis(5'-adenosyl)-triphosphatase || id:prot-a-1107	FHIT	ENSG00000171503 || id:eqtl-a-ENSG00000171503	MR Egger	17	0.0380415	0.0782479	0.633876	0.857547	-0.115324	0.191407	1.03877	0.891077	1.21095	0.962673	-0.0380415	0.825796	1.12224
532	eqtl-a-ENSG00000171503	ETFDH	prot-a-1107	Bis(5'-adenosyl)-triphosphatase || id:prot-a-1107	FHIT	ENSG00000171503 || id:eqtl-a-ENSG00000171503	Weighted median	17	-0.00444239	0.0518109	0.931671	0.976013	-0.105992	0.0971069	0.995567	0.899432	1.10198	1.00445	0.00444239	0.907459	1.11181
533	eqtl-a-ENSG00000171503	ETFDH	prot-a-1107	Bis(5'-adenosyl)-triphosphatase || id:prot-a-1107	FHIT	ENSG00000171503 || id:eqtl-a-ENSG00000171503	Inverse variance weighted	17	-0.0225476	0.0394167	0.567301	0.814866	-0.0998043	0.0547092	0.977705	0.905015	1.05623	1.0228	0.0225476	0.94676	1.10495
534	eqtl-a-ENSG00000171503	ETFDH	prot-a-1107	Bis(5'-adenosyl)-triphosphatase || id:prot-a-1107	FHIT	ENSG00000171503 || id:eqtl-a-ENSG00000171503	Simple mode	17	-0.0203709	0.0671428	0.765498	0.988961	-0.151971	0.111229	0.979835	0.859013	1.11765	1.02058	0.0203709	0.894734	1.16413
535	eqtl-a-ENSG00000171503	ETFDH	prot-a-1107	Bis(5'-adenosyl)-triphosphatase || id:prot-a-1107	FHIT	ENSG00000171503 || id:eqtl-a-ENSG00000171503	Weighted mode	17	-0.00471136	0.053397	0.930787	0.98497	-0.10937	0.0999468	0.9953	0.896399	1.10511	1.00472	0.00471136	0.904886	1.11557
536	eqtl-a-ENSG00000171503	ETFDH	prot-a-1108	Fibrinogen C domain-containing protein 1 || id:prot-a-1108	FIBCD1	ENSG00000171503 || id:eqtl-a-ENSG00000171503	MR Egger	18	-0.103784	0.0787816	0.206273	0.596875	-0.258195	0.0506284	0.90142	0.772444	1.05193	1.10936	0.103784	0.950632	1.29459
537	eqtl-a-ENSG00000171503	ETFDH	prot-a-1108	Fibrinogen C domain-containing protein 1 || id:prot-a-1108	FIBCD1	ENSG00000171503 || id:eqtl-a-ENSG00000171503	Weighted median	18	-0.00103345	0.048749	0.983087	0.995201	-0.0965815	0.0945146	0.998967	0.907936	1.09913	1.00103	0.00103345	0.909814	1.1014
538	eqtl-a-ENSG00000171503	ETFDH	prot-a-1108	Fibrinogen C domain-containing protein 1 || id:prot-a-1108	FIBCD1	ENSG00000171503 || id:eqtl-a-ENSG00000171503	Inverse variance weighted	18	-0.00504324	0.0379113	0.894172	0.970037	-0.0793493	0.0692628	0.994969	0.923717	1.07172	1.00506	0.00504324	0.933081	1.08258
539	eqtl-a-ENSG00000171503	ETFDH	prot-a-1108	Fibrinogen C domain-containing protein 1 || id:prot-a-1108	FIBCD1	ENSG00000171503 || id:eqtl-a-ENSG00000171503	Simple mode	18	-0.0145815	0.0763819	0.850864	0.991721	-0.16429	0.135127	0.985524	0.848496	1.14468	1.01469	0.0145815	0.873605	1.17856
540	eqtl-a-ENSG00000171503	ETFDH	prot-a-1108	Fibrinogen C domain-containing protein 1 || id:prot-a-1108	FIBCD1	ENSG00000171503 || id:eqtl-a-ENSG00000171503	Weighted mode	18	0.00180635	0.054675	0.974029	0.99578	-0.105357	0.108969	1.00181	0.900003	1.11513	0.998195	-0.00180635	0.896758	1.11111
541	eqtl-a-ENSG00000171503	ETFDH	prot-a-1109	Polyphosphoinositide phosphatase || id:prot-a-1109	FIG4	ENSG00000171503 || id:eqtl-a-ENSG00000171503	MR Egger	22	0.170601	0.0838555	0.0553811	0.38833	0.00624378	0.334957	1.18602	1.00626	1.39788	0.843158	-0.170601	0.715369	0.993776
542	eqtl-a-ENSG00000171503	ETFDH	prot-a-1109	Polyphosphoinositide phosphatase || id:prot-a-1109	FIG4	ENSG00000171503 || id:eqtl-a-ENSG00000171503	Weighted median	22	0.0203495	0.0528199	0.700044	0.916644	-0.0831776	0.123877	1.02056	0.920188	1.13188	0.979856	-0.0203495	0.883489	1.08673
543	eqtl-a-ENSG00000171503	ETFDH	prot-a-1109	Polyphosphoinositide phosphatase || id:prot-a-1109	FIG4	ENSG00000171503 || id:eqtl-a-ENSG00000171503	Inverse variance weighted	22	-0.000877128	0.0458937	0.984752	0.999597	-0.0908287	0.0890745	0.999123	0.913174	1.09316	1.00088	0.000877128	0.914777	1.09508
544	eqtl-a-ENSG00000171503	ETFDH	prot-a-1109	Polyphosphoinositide phosphatase || id:prot-a-1109	FIG4	ENSG00000171503 || id:eqtl-a-ENSG00000171503	Simple mode	22	-0.407474	0.0779949	3.53536e-05	0.052889	-0.560344	-0.254604	0.665328	0.571012	0.775223	1.50302	0.407474	1.28995	1.75128
545	eqtl-a-ENSG00000171503	ETFDH	prot-a-1109	Polyphosphoinositide phosphatase || id:prot-a-1109	FIG4	ENSG00000171503 || id:eqtl-a-ENSG00000171503	Weighted mode	22	0.0390347	0.0509741	0.452332	0.825763	-0.0608746	0.138944	1.03981	0.940941	1.14906	0.961717	-0.0390347	0.870277	1.06277
546	eqtl-a-ENSG00000171503	ETFDH	prot-a-111	Retina-specific copper amine oxidase || id:prot-a-111	AOC2	ENSG00000171503 || id:eqtl-a-ENSG00000171503	MR Egger	25	-0.00479502	0.0616392	0.938666	0.980618	-0.125608	0.116018	0.995216	0.881961	1.12302	1.00481	0.00479502	0.890459	1.13384
547	eqtl-a-ENSG00000171503	ETFDH	prot-a-111	Retina-specific copper amine oxidase || id:prot-a-111	AOC2	ENSG00000171503 || id:eqtl-a-ENSG00000171503	Weighted median	25	0.00723464	0.0458208	0.874544	0.962917	-0.0825742	0.0970435	1.00726	0.920743	1.10191	0.992791	-0.00723464	0.907517	1.08608
548	eqtl-a-ENSG00000171503	ETFDH	prot-a-111	Retina-specific copper amine oxidase || id:prot-a-111	AOC2	ENSG00000171503 || id:eqtl-a-ENSG00000171503	Inverse variance weighted	25	-0.0238546	0.0313007	0.445993	0.741752	-0.0852039	0.0374947	0.976428	0.918325	1.03821	1.02414	0.0238546	0.9632	1.08894
549	eqtl-a-ENSG00000171503	ETFDH	prot-a-111	Retina-specific copper amine oxidase || id:prot-a-111	AOC2	ENSG00000171503 || id:eqtl-a-ENSG00000171503	Simple mode	25	0.0475189	0.0702664	0.505336	0.981195	-0.0902033	0.185241	1.04867	0.913745	1.20351	0.953592	-0.0475189	0.830904	1.0944
550	eqtl-a-ENSG00000171503	ETFDH	prot-a-111	Retina-specific copper amine oxidase || id:prot-a-111	AOC2	ENSG00000171503 || id:eqtl-a-ENSG00000171503	Weighted mode	25	0.0203072	0.0501791	0.689287	0.921475	-0.0780439	0.118658	1.02051	0.924924	1.12599	0.979898	-0.0203072	0.888111	1.08117
551	eqtl-a-ENSG00000171503	ETFDH	prot-a-1111	Vascular endothelial growth factor D || id:prot-a-1111	VEGFD	ENSG00000171503 || id:eqtl-a-ENSG00000171503	MR Egger	18	-0.210934	0.15478	0.19182	0.587896	-0.514302	0.0924348	0.809828	0.597918	1.09684	1.23483	0.210934	0.911709	1.67247
552	eqtl-a-ENSG00000171503	ETFDH	prot-a-1111	Vascular endothelial growth factor D || id:prot-a-1111	VEGFD	ENSG00000171503 || id:eqtl-a-ENSG00000171503	Weighted median	18	0.0804048	0.0839723	0.338307	0.738465	-0.084181	0.244991	1.08373	0.919265	1.27761	0.922743	-0.0804048	0.782712	1.08783
553	eqtl-a-ENSG00000171503	ETFDH	prot-a-1111	Vascular endothelial growth factor D || id:prot-a-1111	VEGFD	ENSG00000171503 || id:eqtl-a-ENSG00000171503	Inverse variance weighted	18	0.0890142	0.0683762	0.192975	0.50207	-0.0450032	0.223032	1.0931	0.955994	1.24986	0.914833	-0.0890142	0.80009	1.04603
554	eqtl-a-ENSG00000171503	ETFDH	prot-a-1111	Vascular endothelial growth factor D || id:prot-a-1111	VEGFD	ENSG00000171503 || id:eqtl-a-ENSG00000171503	Simple mode	18	0.186485	0.153198	0.240127	0.942985	-0.113784	0.486753	1.20501	0.892451	1.62702	0.829871	-0.186485	0.614619	1.12051
555	eqtl-a-ENSG00000171503	ETFDH	prot-a-1111	Vascular endothelial growth factor D || id:prot-a-1111	VEGFD	ENSG00000171503 || id:eqtl-a-ENSG00000171503	Weighted mode	18	0.128779	0.126932	0.324544	0.75825	-0.120008	0.377566	1.13744	0.886913	1.45873	0.879168	-0.128779	0.685528	1.12751
556	eqtl-a-ENSG00000171503	ETFDH	prot-a-1112	Four-jointed box protein 1 || id:prot-a-1112	FJX1	ENSG00000171503 || id:eqtl-a-ENSG00000171503	MR Egger	26	0.0844545	0.0792875	0.297399	0.663763	-0.0709489	0.239858	1.08812	0.931509	1.27107	0.919013	-0.0844545	0.78674	1.07353
557	eqtl-a-ENSG00000171503	ETFDH	prot-a-1112	Four-jointed box protein 1 || id:prot-a-1112	FJX1	ENSG00000171503 || id:eqtl-a-ENSG00000171503	Weighted median	26	0.123371	0.0528759	0.0196366	0.272937	0.0197343	0.227008	1.1313	1.01993	1.25484	0.883936	-0.123371	0.796915	0.980459
558	eqtl-a-ENSG00000171503	ETFDH	prot-a-1112	Four-jointed box protein 1 || id:prot-a-1112	FJX1	ENSG00000171503 || id:eqtl-a-ENSG00000171503	Inverse variance weighted	26	0.0904628	0.0375531	0.0159995	0.138578	0.0168586	0.164067	1.09468	1.017	1.17829	0.913508	-0.0904628	0.848685	0.983283
559	eqtl-a-ENSG00000171503	ETFDH	prot-a-1112	Four-jointed box protein 1 || id:prot-a-1112	FJX1	ENSG00000171503 || id:eqtl-a-ENSG00000171503	Simple mode	26	-0.053041	0.0950957	0.581966	0.982991	-0.239429	0.133347	0.948341	0.787077	1.14265	1.05447	0.053041	0.875162	1.27052
560	eqtl-a-ENSG00000171503	ETFDH	prot-a-1112	Four-jointed box protein 1 || id:prot-a-1112	FJX1	ENSG00000171503 || id:eqtl-a-ENSG00000171503	Weighted mode	26	0.114775	0.0545917	0.045752	0.44301	0.0077758	0.221775	1.12162	1.00781	1.24829	0.891566	-0.114775	0.801096	0.992254
561	eqtl-a-ENSG00000171503	ETFDH	prot-a-1113	Peptidyl-prolyl cis-trans isomerase FKBP14 || id:prot-a-1113	FKBP14	ENSG00000171503 || id:eqtl-a-ENSG00000171503	MR Egger	26	0.00555143	0.0651229	0.932773	0.979959	-0.122089	0.133192	1.00557	0.885069	1.14247	0.994464	-0.00555143	0.875297	1.12986
562	eqtl-a-ENSG00000171503	ETFDH	prot-a-1113	Peptidyl-prolyl cis-trans isomerase FKBP14 || id:prot-a-1113	FKBP14	ENSG00000171503 || id:eqtl-a-ENSG00000171503	Weighted median	26	-0.00927792	0.0429444	0.828953	0.952215	-0.0934489	0.0748931	0.990765	0.910785	1.07777	1.00932	0.00927792	0.927843	1.09795
563	eqtl-a-ENSG00000171503	ETFDH	prot-a-1113	Peptidyl-prolyl cis-trans isomerase FKBP14 || id:prot-a-1113	FKBP14	ENSG00000171503 || id:eqtl-a-ENSG00000171503	Inverse variance weighted	26	-9.84121e-05	0.0321115	0.997555	0.999597	-0.063037	0.0628402	0.999902	0.938909	1.06486	1.0001	9.84121e-05	0.939094	1.06507
564	eqtl-a-ENSG00000171503	ETFDH	prot-a-1113	Peptidyl-prolyl cis-trans isomerase FKBP14 || id:prot-a-1113	FKBP14	ENSG00000171503 || id:eqtl-a-ENSG00000171503	Simple mode	26	-0.000671574	0.0566815	0.990641	0.999171	-0.111767	0.110424	0.999329	0.894252	1.11675	1.00067	0.000671574	0.895454	1.11825
565	eqtl-a-ENSG00000171503	ETFDH	prot-a-1113	Peptidyl-prolyl cis-trans isomerase FKBP14 || id:prot-a-1113	FKBP14	ENSG00000171503 || id:eqtl-a-ENSG00000171503	Weighted mode	26	-0.000671574	0.0418325	0.987319	0.99871	-0.0826632	0.0813201	0.999329	0.920661	1.08472	1.00067	0.000671574	0.921899	1.08618
566	eqtl-a-ENSG00000171503	ETFDH	prot-a-1114	Peptidyl-prolyl cis-trans isomerase FKBP2 || id:prot-a-1114	FKBP2	ENSG00000171503 || id:eqtl-a-ENSG00000171503	MR Egger	26	0.0459006	0.068352	0.508293	0.797909	-0.0880692	0.17987	1.04697	0.915698	1.19706	0.955137	-0.0459006	0.835378	1.09206
567	eqtl-a-ENSG00000171503	ETFDH	prot-a-1114	Peptidyl-prolyl cis-trans isomerase FKBP2 || id:prot-a-1114	FKBP2	ENSG00000171503 || id:eqtl-a-ENSG00000171503	Weighted median	26	0.0615045	0.0480724	0.200751	0.637629	-0.0327173	0.155726	1.06344	0.967812	1.16851	0.940349	-0.0615045	0.855793	1.03326
568	eqtl-a-ENSG00000171503	ETFDH	prot-a-1114	Peptidyl-prolyl cis-trans isomerase FKBP2 || id:prot-a-1114	FKBP2	ENSG00000171503 || id:eqtl-a-ENSG00000171503	Inverse variance weighted	26	0.02692	0.0336226	0.423333	0.728776	-0.0389803	0.0928203	1.02729	0.96177	1.09726	0.973439	-0.02692	0.911357	1.03975
569	eqtl-a-ENSG00000171503	ETFDH	prot-a-1114	Peptidyl-prolyl cis-trans isomerase FKBP2 || id:prot-a-1114	FKBP2	ENSG00000171503 || id:eqtl-a-ENSG00000171503	Simple mode	26	0.0499557	0.0713438	0.490261	0.981195	-0.0898781	0.18979	1.05122	0.914043	1.209	0.951272	-0.0499557	0.827133	1.09404
570	eqtl-a-ENSG00000171503	ETFDH	prot-a-1114	Peptidyl-prolyl cis-trans isomerase FKBP2 || id:prot-a-1114	FKBP2	ENSG00000171503 || id:eqtl-a-ENSG00000171503	Weighted mode	26	0.0321293	0.0517407	0.540242	0.857964	-0.0692825	0.133541	1.03265	0.933063	1.14287	0.968381	-0.0321293	0.874992	1.07174
571	eqtl-a-ENSG00000171503	ETFDH	prot-a-1115	Inactive peptidyl-prolyl cis-trans isomerase FKBP6 || id:prot-a-1115	FKBP6	ENSG00000171503 || id:eqtl-a-ENSG00000171503	MR Egger	24	0.110496	0.0641169	0.0988538	0.460386	-0.0151735	0.236165	1.11683	0.984941	1.26638	0.89539	-0.110496	0.789651	1.01529
572	eqtl-a-ENSG00000171503	ETFDH	prot-a-1115	Inactive peptidyl-prolyl cis-trans isomerase FKBP6 || id:prot-a-1115	FKBP6	ENSG00000171503 || id:eqtl-a-ENSG00000171503	Weighted median	24	0.0669609	0.0399401	0.0936341	0.486377	-0.0113218	0.145243	1.06925	0.988742	1.15632	0.935232	-0.0669609	0.864812	1.01139
573	eqtl-a-ENSG00000171503	ETFDH	prot-a-1115	Inactive peptidyl-prolyl cis-trans isomerase FKBP6 || id:prot-a-1115	FKBP6	ENSG00000171503 || id:eqtl-a-ENSG00000171503	Inverse variance weighted	24	0.0763468	0.0309631	0.0136732	0.127088	0.0156591	0.137034	1.07934	1.01578	1.14687	0.926495	-0.0763468	0.87194	0.984463
574	eqtl-a-ENSG00000171503	ETFDH	prot-a-1115	Inactive peptidyl-prolyl cis-trans isomerase FKBP6 || id:prot-a-1115	FKBP6	ENSG00000171503 || id:eqtl-a-ENSG00000171503	Simple mode	24	0.0698812	0.0620892	0.271987	0.942985	-0.0518137	0.191576	1.07238	0.949506	1.21116	0.932505	-0.0698812	0.825657	1.05318
575	eqtl-a-ENSG00000171503	ETFDH	prot-a-1115	Inactive peptidyl-prolyl cis-trans isomerase FKBP6 || id:prot-a-1115	FKBP6	ENSG00000171503 || id:eqtl-a-ENSG00000171503	Weighted mode	24	0.0680512	0.0432771	0.129503	0.625281	-0.016772	0.152874	1.07042	0.983368	1.16518	0.934213	-0.0680512	0.858238	1.01691
576	eqtl-a-ENSG00000171503	ETFDH	prot-a-1116	Peptidyl-prolyl cis-trans isomerase FKBP7 || id:prot-a-1116	FKBP7	ENSG00000171503 || id:eqtl-a-ENSG00000171503	MR Egger	19	0.0078528	0.0840553	0.926659	0.978151	-0.156896	0.172601	1.00788	0.854793	1.18839	0.992178	-0.0078528	0.841473	1.16987
577	eqtl-a-ENSG00000171503	ETFDH	prot-a-1116	Peptidyl-prolyl cis-trans isomerase FKBP7 || id:prot-a-1116	FKBP7	ENSG00000171503 || id:eqtl-a-ENSG00000171503	Weighted median	19	0.136162	0.0542968	0.0121511	0.231023	0.0297397	0.242583	1.14587	1.03019	1.27454	0.872702	-0.136162	0.784598	0.970698
578	eqtl-a-ENSG00000171503	ETFDH	prot-a-1116	Peptidyl-prolyl cis-trans isomerase FKBP7 || id:prot-a-1116	FKBP7	ENSG00000171503 || id:eqtl-a-ENSG00000171503	Inverse variance weighted	19	0.170138	0.0416494	4.40757e-05	0.00366318	0.0885052	0.251771	1.18547	1.09254	1.2863	0.843548	-0.170138	0.777423	0.915298
579	eqtl-a-ENSG00000171503	ETFDH	prot-a-1116	Peptidyl-prolyl cis-trans isomerase FKBP7 || id:prot-a-1116	FKBP7	ENSG00000171503 || id:eqtl-a-ENSG00000171503	Simple mode	19	0.251516	0.0890826	0.0112573	0.851972	0.0769137	0.426117	1.28597	1.07995	1.5313	0.777621	-0.251516	0.65304	0.92597
580	eqtl-a-ENSG00000171503	ETFDH	prot-a-1116	Peptidyl-prolyl cis-trans isomerase FKBP7 || id:prot-a-1116	FKBP7	ENSG00000171503 || id:eqtl-a-ENSG00000171503	Weighted mode	19	0.133762	0.0479298	0.0120726	0.331387	0.0398196	0.227705	1.14312	1.04062	1.25571	0.874798	-0.133762	0.79636	0.960963
581	eqtl-a-ENSG00000171503	ETFDH	prot-a-112	AP-4 complex subunit mu-1 || id:prot-a-112	AP4M1	ENSG00000171503 || id:eqtl-a-ENSG00000171503	MR Egger	24	0.093857	0.0782386	0.243046	0.619943	-0.0594907	0.247205	1.0984	0.942244	1.28044	0.910413	-0.093857	0.780981	1.0613
582	eqtl-a-ENSG00000171503	ETFDH	prot-a-112	AP-4 complex subunit mu-1 || id:prot-a-112	AP4M1	ENSG00000171503 || id:eqtl-a-ENSG00000171503	Weighted median	24	0.0124768	0.0490599	0.79925	0.942175	-0.0836805	0.108634	1.01255	0.919725	1.11475	0.987601	-0.0124768	0.897059	1.08728
583	eqtl-a-ENSG00000171503	ETFDH	prot-a-112	AP-4 complex subunit mu-1 || id:prot-a-112	AP4M1	ENSG00000171503 || id:eqtl-a-ENSG00000171503	Inverse variance weighted	24	0.0114161	0.0351696	0.745482	0.915693	-0.0575163	0.0803486	1.01148	0.944106	1.08366	0.988649	-0.0114161	0.922795	1.0592
584	eqtl-a-ENSG00000171503	ETFDH	prot-a-112	AP-4 complex subunit mu-1 || id:prot-a-112	AP4M1	ENSG00000171503 || id:eqtl-a-ENSG00000171503	Simple mode	24	0.0597857	0.0739471	0.427091	0.978451	-0.0851506	0.204722	1.06161	0.918374	1.22718	0.941966	-0.0597857	0.814874	1.08888
585	eqtl-a-ENSG00000171503	ETFDH	prot-a-112	AP-4 complex subunit mu-1 || id:prot-a-112	AP4M1	ENSG00000171503 || id:eqtl-a-ENSG00000171503	Weighted mode	24	0.0217978	0.0473052	0.649276	0.905061	-0.0709204	0.114516	1.02204	0.931536	1.12133	0.978438	-0.0217978	0.891798	1.0735
586	eqtl-a-ENSG00000171503	ETFDH	prot-a-1120	Filamin-A || id:prot-a-1120	FLNA	ENSG00000171503 || id:eqtl-a-ENSG00000171503	MR Egger	25	-0.00869718	0.06791	0.899207	0.967594	-0.141801	0.124406	0.991341	0.867794	1.13248	1.00874	0.00869718	0.883021	1.15235
587	eqtl-a-ENSG00000171503	ETFDH	prot-a-1120	Filamin-A || id:prot-a-1120	FLNA	ENSG00000171503 || id:eqtl-a-ENSG00000171503	Weighted median	25	0.0534857	0.0442479	0.22675	0.655062	-0.0332401	0.140211	1.05494	0.967306	1.15052	0.94792	-0.0534857	0.869174	1.0338
588	eqtl-a-ENSG00000171503	ETFDH	prot-a-1120	Filamin-A || id:prot-a-1120	FLNA	ENSG00000171503 || id:eqtl-a-ENSG00000171503	Inverse variance weighted	25	0.0576427	0.0323159	0.0744678	0.304798	-0.00569636	0.120982	1.05934	0.99432	1.1286	0.943987	-0.0576427	0.88605	1.00571
589	eqtl-a-ENSG00000171503	ETFDH	prot-a-1120	Filamin-A || id:prot-a-1120	FLNA	ENSG00000171503 || id:eqtl-a-ENSG00000171503	Simple mode	25	0.00065374	0.0692221	0.992543	0.999369	-0.135021	0.136329	1.00065	0.873697	1.14606	0.999346	-0.00065374	0.872556	1.14456
590	eqtl-a-ENSG00000171503	ETFDH	prot-a-1120	Filamin-A || id:prot-a-1120	FLNA	ENSG00000171503 || id:eqtl-a-ENSG00000171503	Weighted mode	25	0.0548534	0.0431123	0.215443	0.684533	-0.0296468	0.139354	1.05639	0.970788	1.14953	0.946624	-0.0548534	0.86992	1.03009
591	eqtl-a-ENSG00000171503	ETFDH	prot-a-1121	Leucine-rich repeat transmembrane protein FLRT1 || id:prot-a-1121	FLRT1	ENSG00000171503 || id:eqtl-a-ENSG00000171503	MR Egger	26	-0.0302762	0.0679725	0.660009	0.866888	-0.163502	0.10295	0.970178	0.849165	1.10844	1.03074	0.0302762	0.902172	1.17763
592	eqtl-a-ENSG00000171503	ETFDH	prot-a-1121	Leucine-rich repeat transmembrane protein FLRT1 || id:prot-a-1121	FLRT1	ENSG00000171503 || id:eqtl-a-ENSG00000171503	Weighted median	26	0.0176301	0.0478388	0.712476	0.92237	-0.0761339	0.111394	1.01779	0.926692	1.11784	0.982524	-0.0176301	0.894586	1.07911
593	eqtl-a-ENSG00000171503	ETFDH	prot-a-1121	Leucine-rich repeat transmembrane protein FLRT1 || id:prot-a-1121	FLRT1	ENSG00000171503 || id:eqtl-a-ENSG00000171503	Inverse variance weighted	26	0.0113401	0.0322044	0.724743	0.910591	-0.0517807	0.0744608	1.0114	0.949537	1.0773	0.988724	-0.0113401	0.928244	1.05314
594	eqtl-a-ENSG00000171503	ETFDH	prot-a-1121	Leucine-rich repeat transmembrane protein FLRT1 || id:prot-a-1121	FLRT1	ENSG00000171503 || id:eqtl-a-ENSG00000171503	Simple mode	26	0.0454237	0.0671711	0.505097	0.981195	-0.0862316	0.177079	1.04647	0.917382	1.19373	0.955592	-0.0454237	0.837714	1.09006
595	eqtl-a-ENSG00000171503	ETFDH	prot-a-1121	Leucine-rich repeat transmembrane protein FLRT1 || id:prot-a-1121	FLRT1	ENSG00000171503 || id:eqtl-a-ENSG00000171503	Weighted mode	26	0.0152762	0.0474536	0.750191	0.935785	-0.0777328	0.108285	1.01539	0.925212	1.11437	0.98484	-0.0152762	0.897372	1.08083
596	eqtl-a-ENSG00000171503	ETFDH	prot-a-1123	Leucine-rich repeat transmembrane protein FLRT2 || id:prot-a-1123	FLRT2	ENSG00000171503 || id:eqtl-a-ENSG00000171503	MR Egger	19	-0.0983669	0.0976431	0.327862	0.682689	-0.289747	0.0930137	0.906316	0.748453	1.09748	1.10337	0.0983669	0.911181	1.33609
597	eqtl-a-ENSG00000171503	ETFDH	prot-a-1123	Leucine-rich repeat transmembrane protein FLRT2 || id:prot-a-1123	FLRT2	ENSG00000171503 || id:eqtl-a-ENSG00000171503	Weighted median	19	-0.0689689	0.0499792	0.167602	0.598685	-0.166928	0.0289904	0.933356	0.84626	1.02941	1.0714	0.0689689	0.971426	1.18167
598	eqtl-a-ENSG00000171503	ETFDH	prot-a-1123	Leucine-rich repeat transmembrane protein FLRT2 || id:prot-a-1123	FLRT2	ENSG00000171503 || id:eqtl-a-ENSG00000171503	Inverse variance weighted	19	-0.0473822	0.0460608	0.303626	0.619669	-0.137661	0.0428969	0.953723	0.871394	1.04383	1.04852	0.0473822	0.95801	1.14759
599	eqtl-a-ENSG00000171503	ETFDH	prot-a-1123	Leucine-rich repeat transmembrane protein FLRT2 || id:prot-a-1123	FLRT2	ENSG00000171503 || id:eqtl-a-ENSG00000171503	Simple mode	19	-0.132764	0.0793324	0.111515	0.942985	-0.288255	0.0227274	0.875672	0.74957	1.02299	1.14198	0.132764	0.977529	1.3341
600	eqtl-a-ENSG00000171503	ETFDH	prot-a-1123	Leucine-rich repeat transmembrane protein FLRT2 || id:prot-a-1123	FLRT2	ENSG00000171503 || id:eqtl-a-ENSG00000171503	Weighted mode	19	-0.0658809	0.0531287	0.230889	0.696152	-0.170013	0.0382513	0.936242	0.843654	1.03899	1.0681	0.0658809	0.962471	1.18532
601	eqtl-a-ENSG00000171503	ETFDH	prot-a-1125	Leucine-rich repeat transmembrane protein FLRT3 || id:prot-a-1125	FLRT3	ENSG00000171503 || id:eqtl-a-ENSG00000171503	MR Egger	20	0.191004	0.0791502	0.0266937	0.321478	0.0358701	0.346139	1.21046	1.03652	1.4136	0.826129	-0.191004	0.707414	0.964766
602	eqtl-a-ENSG00000171503	ETFDH	prot-a-1125	Leucine-rich repeat transmembrane protein FLRT3 || id:prot-a-1125	FLRT3	ENSG00000171503 || id:eqtl-a-ENSG00000171503	Weighted median	20	0.099761	0.0493401	0.0431859	0.360928	0.00305451	0.196468	1.10491	1.00306	1.2171	0.905054	-0.099761	0.821628	0.99695
603	eqtl-a-ENSG00000171503	ETFDH	prot-a-1125	Leucine-rich repeat transmembrane protein FLRT3 || id:prot-a-1125	FLRT3	ENSG00000171503 || id:eqtl-a-ENSG00000171503	Inverse variance weighted	20	0.0865632	0.0350019	0.0133946	0.125632	0.0179595	0.155167	1.09042	1.01812	1.16785	0.917078	-0.0865632	0.856272	0.982201
604	eqtl-a-ENSG00000171503	ETFDH	prot-a-1125	Leucine-rich repeat transmembrane protein FLRT3 || id:prot-a-1125	FLRT3	ENSG00000171503 || id:eqtl-a-ENSG00000171503	Simple mode	20	0.128298	0.065789	0.0660703	0.942985	-0.000648421	0.257245	1.13689	0.999352	1.29336	0.879591	-0.128298	0.773179	1.00065
605	eqtl-a-ENSG00000171503	ETFDH	prot-a-1125	Leucine-rich repeat transmembrane protein FLRT3 || id:prot-a-1125	FLRT3	ENSG00000171503 || id:eqtl-a-ENSG00000171503	Weighted mode	20	0.112968	0.0488827	0.0322179	0.423953	0.0171575	0.208778	1.1196	1.01731	1.23217	0.89318	-0.112968	0.811576	0.982989
606	eqtl-a-ENSG00000171503	ETFDH	prot-a-1126	Receptor-type tyrosine-protein kinase FLT3 || id:prot-a-1126	FLT3	ENSG00000171503 || id:eqtl-a-ENSG00000171503	MR Egger	24	-0.0837302	0.0712539	0.252518	0.628564	-0.223388	0.0559274	0.919679	0.799805	1.05752	1.08734	0.0837302	0.945608	1.25031
607	eqtl-a-ENSG00000171503	ETFDH	prot-a-1126	Receptor-type tyrosine-protein kinase FLT3 || id:prot-a-1126	FLT3	ENSG00000171503 || id:eqtl-a-ENSG00000171503	Weighted median	24	0.045453	0.0487958	0.351599	0.746617	-0.0501868	0.141093	1.0465	0.951052	1.15153	0.955565	-0.045453	0.868409	1.05147
608	eqtl-a-ENSG00000171503	ETFDH	prot-a-1126	Receptor-type tyrosine-protein kinase FLT3 || id:prot-a-1126	FLT3	ENSG00000171503 || id:eqtl-a-ENSG00000171503	Inverse variance weighted	24	0.0762297	0.0331707	0.0215558	0.160836	0.0112152	0.141244	1.07921	1.01128	1.15171	0.926603	-0.0762297	0.868277	0.988847
609	eqtl-a-ENSG00000171503	ETFDH	prot-a-1126	Receptor-type tyrosine-protein kinase FLT3 || id:prot-a-1126	FLT3	ENSG00000171503 || id:eqtl-a-ENSG00000171503	Simple mode	24	0.0440153	0.0627931	0.490362	0.981195	-0.0790593	0.16709	1.045	0.923985	1.18186	0.956939	-0.0440153	0.846124	1.08227
610	eqtl-a-ENSG00000171503	ETFDH	prot-a-1126	Receptor-type tyrosine-protein kinase FLT3 || id:prot-a-1126	FLT3	ENSG00000171503 || id:eqtl-a-ENSG00000171503	Weighted mode	24	0.0279103	0.0469448	0.557958	0.864887	-0.0641014	0.119922	1.0283	0.93791	1.12741	0.972476	-0.0279103	0.88699	1.0662
611	eqtl-a-ENSG00000171503	ETFDH	prot-a-1128	Fms-related tyrosine kinase 3 ligand || id:prot-a-1128	FLT3LG	ENSG00000171503 || id:eqtl-a-ENSG00000171503	MR Egger	23	0.00920866	0.0744307	0.902712	0.968765	-0.136675	0.155093	1.00925	0.872253	1.16777	0.990834	-0.00920866	0.856336	1.14646
612	eqtl-a-ENSG00000171503	ETFDH	prot-a-1128	Fms-related tyrosine kinase 3 ligand || id:prot-a-1128	FLT3LG	ENSG00000171503 || id:eqtl-a-ENSG00000171503	Weighted median	23	-0.00481259	0.0493919	0.92238	0.974636	-0.101621	0.0919956	0.995199	0.903372	1.09636	1.00482	0.00481259	0.912109	1.10696
613	eqtl-a-ENSG00000171503	ETFDH	prot-a-1128	Fms-related tyrosine kinase 3 ligand || id:prot-a-1128	FLT3LG	ENSG00000171503 || id:eqtl-a-ENSG00000171503	Inverse variance weighted	23	-0.00883892	0.0370481	0.811432	0.940302	-0.0814532	0.0637754	0.9912	0.921776	1.06585	1.00888	0.00883892	0.938216	1.08486
614	eqtl-a-ENSG00000171503	ETFDH	prot-a-1128	Fms-related tyrosine kinase 3 ligand || id:prot-a-1128	FLT3LG	ENSG00000171503 || id:eqtl-a-ENSG00000171503	Simple mode	23	-0.0166747	0.0771934	0.830968	0.991721	-0.167974	0.134624	0.983464	0.845376	1.14411	1.01681	0.0166747	0.874044	1.18291
615	eqtl-a-ENSG00000171503	ETFDH	prot-a-1128	Fms-related tyrosine kinase 3 ligand || id:prot-a-1128	FLT3LG	ENSG00000171503 || id:eqtl-a-ENSG00000171503	Weighted mode	23	-0.0166747	0.0497581	0.740712	0.933534	-0.114201	0.0808511	0.983464	0.892079	1.08421	1.01681	0.0166747	0.922331	1.12098
616	eqtl-a-ENSG00000171503	ETFDH	prot-a-1129	Vascular endothelial growth factor receptor 3 || id:prot-a-1129	FLT4	ENSG00000171503 || id:eqtl-a-ENSG00000171503	MR Egger	18	-0.27557	0.114527	0.0285677	0.322506	-0.500044	-0.0510958	0.759139	0.606504	0.950188	1.31728	0.27557	1.05242	1.64879
617	eqtl-a-ENSG00000171503	ETFDH	prot-a-1129	Vascular endothelial growth factor receptor 3 || id:prot-a-1129	FLT4	ENSG00000171503 || id:eqtl-a-ENSG00000171503	Weighted median	18	-0.171577	0.0583132	0.00325748	0.124819	-0.285871	-0.057283	0.842336	0.75136	0.944327	1.18718	0.171577	1.05896	1.33092
618	eqtl-a-ENSG00000171503	ETFDH	prot-a-1129	Vascular endothelial growth factor receptor 3 || id:prot-a-1129	FLT4	ENSG00000171503 || id:eqtl-a-ENSG00000171503	Inverse variance weighted	18	-0.187013	0.0461532	5.07785e-05	0.00400184	-0.277473	-0.0965531	0.829433	0.757696	0.907962	1.20564	0.187013	1.10137	1.31979
619	eqtl-a-ENSG00000171503	ETFDH	prot-a-1129	Vascular endothelial growth factor receptor 3 || id:prot-a-1129	FLT4	ENSG00000171503 || id:eqtl-a-ENSG00000171503	Simple mode	18	-0.197637	0.0973357	0.0582546	0.942985	-0.388415	-0.00685862	0.820668	0.678131	0.993165	1.21852	0.197637	1.00688	1.47464
620	eqtl-a-ENSG00000171503	ETFDH	prot-a-1129	Vascular endothelial growth factor receptor 3 || id:prot-a-1129	FLT4	ENSG00000171503 || id:eqtl-a-ENSG00000171503	Weighted mode	18	-0.175761	0.0717218	0.0253826	0.415075	-0.316336	-0.0351861	0.838818	0.728815	0.965426	1.19215	0.175761	1.03581	1.37209
621	eqtl-a-ENSG00000171503	ETFDH	prot-a-113	Apoptotic protease-activating factor 1 || id:prot-a-113	APAF1	ENSG00000171503 || id:eqtl-a-ENSG00000171503	MR Egger	18	-0.0106788	0.11564	0.92757	0.978151	-0.237333	0.215975	0.989378	0.788729	1.24107	1.01074	0.0106788	0.805755	1.26786
622	eqtl-a-ENSG00000171503	ETFDH	prot-a-113	Apoptotic protease-activating factor 1 || id:prot-a-113	APAF1	ENSG00000171503 || id:eqtl-a-ENSG00000171503	Weighted median	18	0.0501665	0.0517475	0.332321	0.737471	-0.0512585	0.151592	1.05145	0.950033	1.16368	0.951071	-0.0501665	0.859339	1.05259
623	eqtl-a-ENSG00000171503	ETFDH	prot-a-113	Apoptotic protease-activating factor 1 || id:prot-a-113	APAF1	ENSG00000171503 || id:eqtl-a-ENSG00000171503	Inverse variance weighted	18	0.0310779	0.0478235	0.515792	0.787619	-0.0626562	0.124812	1.03157	0.939266	1.13294	0.9694	-0.0310779	0.882663	1.06466
624	eqtl-a-ENSG00000171503	ETFDH	prot-a-113	Apoptotic protease-activating factor 1 || id:prot-a-113	APAF1	ENSG00000171503 || id:eqtl-a-ENSG00000171503	Simple mode	18	0.0346717	0.0799382	0.669937	0.985213	-0.122007	0.191351	1.03528	0.885142	1.21088	0.965922	-0.0346717	0.825843	1.12976
625	eqtl-a-ENSG00000171503	ETFDH	prot-a-113	Apoptotic protease-activating factor 1 || id:prot-a-113	APAF1	ENSG00000171503 || id:eqtl-a-ENSG00000171503	Weighted mode	18	0.0206447	0.0575208	0.724083	0.931809	-0.092096	0.133385	1.02086	0.912018	1.14269	0.979567	-0.0206447	0.875128	1.09647
626	eqtl-a-ENSG00000171503	ETFDH	prot-a-1130	Feline leukemia virus subgroup C receptor-related protein 1 || id:prot-a-1130	FLVCR1	ENSG00000171503 || id:eqtl-a-ENSG00000171503	MR Egger	23	0.101458	0.0643622	0.129888	0.516697	-0.0246916	0.227608	1.10678	0.975611	1.25559	0.903519	-0.101458	0.796436	1.025
627	eqtl-a-ENSG00000171503	ETFDH	prot-a-1130	Feline leukemia virus subgroup C receptor-related protein 1 || id:prot-a-1130	FLVCR1	ENSG00000171503 || id:eqtl-a-ENSG00000171503	Weighted median	23	0.0965365	0.0421794	0.0220962	0.284965	0.0138648	0.179208	1.10135	1.01396	1.19627	0.907977	-0.0965365	0.835932	0.986231
628	eqtl-a-ENSG00000171503	ETFDH	prot-a-1130	Feline leukemia virus subgroup C receptor-related protein 1 || id:prot-a-1130	FLVCR1	ENSG00000171503 || id:eqtl-a-ENSG00000171503	Inverse variance weighted	23	0.0742372	0.031767	0.0194431	0.152287	0.0119738	0.136501	1.07706	1.01205	1.14626	0.928451	-0.0742372	0.872406	0.988098
629	eqtl-a-ENSG00000171503	ETFDH	prot-a-1130	Feline leukemia virus subgroup C receptor-related protein 1 || id:prot-a-1130	FLVCR1	ENSG00000171503 || id:eqtl-a-ENSG00000171503	Simple mode	23	0.0963571	0.0628967	0.13978	0.942985	-0.0269204	0.219635	1.10115	0.973439	1.24562	0.90814	-0.0963571	0.802812	1.02729
630	eqtl-a-ENSG00000171503	ETFDH	prot-a-1130	Feline leukemia virus subgroup C receptor-related protein 1 || id:prot-a-1130	FLVCR1	ENSG00000171503 || id:eqtl-a-ENSG00000171503	Weighted mode	23	0.103131	0.0437324	0.0276646	0.423953	0.0174156	0.188847	1.10864	1.01757	1.20786	0.902009	-0.103131	0.827913	0.982735
631	eqtl-a-ENSG00000171503	ETFDH	prot-a-1131	Fibronectin Fragment 4 || id:prot-a-1131	FN1	ENSG00000171503 || id:eqtl-a-ENSG00000171503	MR Egger	21	-0.146179	0.0858054	0.104755	0.474173	-0.314357	0.0219997	0.864003	0.730258	1.02224	1.1574	0.146179	0.97824	1.36938
632	eqtl-a-ENSG00000171503	ETFDH	prot-a-1131	Fibronectin Fragment 4 || id:prot-a-1131	FN1	ENSG00000171503 || id:eqtl-a-ENSG00000171503	Weighted median	21	-0.0701251	0.0556223	0.207404	0.642797	-0.179145	0.0388947	0.932277	0.835985	1.03966	1.07264	0.0701251	0.961852	1.19619
633	eqtl-a-ENSG00000171503	ETFDH	prot-a-1131	Fibronectin Fragment 4 || id:prot-a-1131	FN1	ENSG00000171503 || id:eqtl-a-ENSG00000171503	Inverse variance weighted	21	-0.0479886	0.0417792	0.250712	0.565679	-0.129876	0.0338987	0.953145	0.878204	1.03448	1.04916	0.0479886	0.966669	1.13869
634	eqtl-a-ENSG00000171503	ETFDH	prot-a-1131	Fibronectin Fragment 4 || id:prot-a-1131	FN1	ENSG00000171503 || id:eqtl-a-ENSG00000171503	Simple mode	21	-0.119025	0.0846351	0.174975	0.942985	-0.284909	0.0468602	0.887786	0.752082	1.04798	1.1264	0.119025	0.954221	1.32964
635	eqtl-a-ENSG00000171503	ETFDH	prot-a-1131	Fibronectin Fragment 4 || id:prot-a-1131	FN1	ENSG00000171503 || id:eqtl-a-ENSG00000171503	Weighted mode	21	-0.0835669	0.0571347	0.159106	0.655905	-0.195551	0.028417	0.91983	0.822382	1.02882	1.08716	0.0835669	0.971983	1.21598
636	eqtl-a-ENSG00000171503	ETFDH	prot-a-1132	Fibronectin type III domain-containing protein 4 || id:prot-a-1132	FNDC4	ENSG00000171503 || id:eqtl-a-ENSG00000171503	MR Egger	12	0.1891	0.138198	0.201167	0.591022	-0.0817691	0.459969	1.20816	0.921485	1.58402	0.827704	-0.1891	0.631303	1.08521
637	eqtl-a-ENSG00000171503	ETFDH	prot-a-1132	Fibronectin type III domain-containing protein 4 || id:prot-a-1132	FNDC4	ENSG00000171503 || id:eqtl-a-ENSG00000171503	Weighted median	12	0.0944013	0.0682165	0.166405	0.598685	-0.0393031	0.228106	1.099	0.961459	1.25622	0.909917	-0.0944013	0.79604	1.04009
638	eqtl-a-ENSG00000171503	ETFDH	prot-a-1132	Fibronectin type III domain-containing protein 4 || id:prot-a-1132	FNDC4	ENSG00000171503 || id:eqtl-a-ENSG00000171503	Inverse variance weighted	12	0.0392412	0.0507252	0.439165	0.738275	-0.0601801	0.138662	1.04002	0.941595	1.14874	0.961519	-0.0392412	0.870522	1.06203
639	eqtl-a-ENSG00000171503	ETFDH	prot-a-1132	Fibronectin type III domain-containing protein 4 || id:prot-a-1132	FNDC4	ENSG00000171503 || id:eqtl-a-ENSG00000171503	Simple mode	12	0.111868	0.0977974	0.276959	0.942985	-0.0798152	0.303551	1.11836	0.923287	1.35466	0.894163	-0.111868	0.738193	1.08309
640	eqtl-a-ENSG00000171503	ETFDH	prot-a-1132	Fibronectin type III domain-containing protein 4 || id:prot-a-1132	FNDC4	ENSG00000171503 || id:eqtl-a-ENSG00000171503	Weighted mode	12	0.114668	0.0829011	0.194035	0.676183	-0.0478178	0.277155	1.1215	0.953307	1.31937	0.891662	-0.114668	0.757937	1.04898
641	eqtl-a-ENSG00000171503	ETFDH	prot-a-1133	Fibronectin type III domain-containing protein 5 || id:prot-a-1133	FNDC5	ENSG00000171503 || id:eqtl-a-ENSG00000171503	MR Egger	22	-0.165757	0.0705114	0.0291031	0.322506	-0.303959	-0.0275548	0.847252	0.737891	0.972821	1.18029	0.165757	1.02794	1.35521
642	eqtl-a-ENSG00000171503	ETFDH	prot-a-1133	Fibronectin type III domain-containing protein 5 || id:prot-a-1133	FNDC5	ENSG00000171503 || id:eqtl-a-ENSG00000171503	Weighted median	22	-0.0372866	0.0455708	0.413236	0.801298	-0.126605	0.0520322	0.9634	0.881081	1.05341	1.03799	0.0372866	0.949298	1.13497
643	eqtl-a-ENSG00000171503	ETFDH	prot-a-1133	Fibronectin type III domain-containing protein 5 || id:prot-a-1133	FNDC5	ENSG00000171503 || id:eqtl-a-ENSG00000171503	Inverse variance weighted	22	-0.000623116	0.033262	0.985054	0.999597	-0.0658165	0.0645703	0.999377	0.936303	1.0667	1.00062	0.000623116	0.93747	1.06803
644	eqtl-a-ENSG00000171503	ETFDH	prot-a-1133	Fibronectin type III domain-containing protein 5 || id:prot-a-1133	FNDC5	ENSG00000171503 || id:eqtl-a-ENSG00000171503	Simple mode	22	-0.00204744	0.069037	0.976621	0.999121	-0.13736	0.133265	0.997955	0.871656	1.14255	1.00205	0.00204744	0.875233	1.14724
645	eqtl-a-ENSG00000171503	ETFDH	prot-a-1133	Fibronectin type III domain-containing protein 5 || id:prot-a-1133	FNDC5	ENSG00000171503 || id:eqtl-a-ENSG00000171503	Weighted mode	22	-0.0355727	0.0495518	0.480736	0.82763	-0.132694	0.0615487	0.965053	0.875733	1.06348	1.03621	0.0355727	0.940307	1.1419
646	eqtl-a-ENSG00000171503	ETFDH	prot-a-1135	Glutamate carboxypeptidase 2 || id:prot-a-1135	FOLH1	ENSG00000171503 || id:eqtl-a-ENSG00000171503	MR Egger	24	-0.0901432	0.0768761	0.253506	0.629026	-0.24082	0.0605339	0.9138	0.785983	1.0624	1.09433	0.0901432	0.941262	1.27229
647	eqtl-a-ENSG00000171503	ETFDH	prot-a-1135	Glutamate carboxypeptidase 2 || id:prot-a-1135	FOLH1	ENSG00000171503 || id:eqtl-a-ENSG00000171503	Weighted median	24	-0.0579807	0.0508381	0.254079	0.683821	-0.157623	0.0416619	0.943668	0.854171	1.04254	1.05969	0.0579807	0.959194	1.17073
648	eqtl-a-ENSG00000171503	ETFDH	prot-a-1135	Glutamate carboxypeptidase 2 || id:prot-a-1135	FOLH1	ENSG00000171503 || id:eqtl-a-ENSG00000171503	Inverse variance weighted	24	-0.0433011	0.0354696	0.222163	0.534764	-0.112821	0.0262192	0.957623	0.89331	1.02657	1.04425	0.0433011	0.974122	1.11943
649	eqtl-a-ENSG00000171503	ETFDH	prot-a-1135	Glutamate carboxypeptidase 2 || id:prot-a-1135	FOLH1	ENSG00000171503 || id:eqtl-a-ENSG00000171503	Simple mode	24	-0.0452472	0.0732333	0.542744	0.981195	-0.188784	0.0982901	0.955761	0.827965	1.10328	1.04629	0.0452472	0.906386	1.20778
650	eqtl-a-ENSG00000171503	ETFDH	prot-a-1135	Glutamate carboxypeptidase 2 || id:prot-a-1135	FOLH1	ENSG00000171503 || id:eqtl-a-ENSG00000171503	Weighted mode	24	-0.0599571	0.0527896	0.267748	0.717222	-0.163425	0.0435106	0.941805	0.84923	1.04447	1.06179	0.0599571	0.957422	1.17754
651	eqtl-a-ENSG00000171503	ETFDH	prot-a-1136	Forkhead box protein C2 || id:prot-a-1136	FOXC2	ENSG00000171503 || id:eqtl-a-ENSG00000171503	MR Egger	20	0.125678	0.0747343	0.109902	0.488597	-0.0208013	0.272157	1.13392	0.979414	1.31279	0.881899	-0.125678	0.761734	1.02102
652	eqtl-a-ENSG00000171503	ETFDH	prot-a-1136	Forkhead box protein C2 || id:prot-a-1136	FOXC2	ENSG00000171503 || id:eqtl-a-ENSG00000171503	Weighted median	20	-0.0791499	0.0514725	0.124119	0.534514	-0.180036	0.0217363	0.923901	0.83524	1.02197	1.08237	0.0791499	0.978498	1.19726
653	eqtl-a-ENSG00000171503	ETFDH	prot-a-1136	Forkhead box protein C2 || id:prot-a-1136	FOXC2	ENSG00000171503 || id:eqtl-a-ENSG00000171503	Inverse variance weighted	20	-0.0803191	0.0420994	0.0564114	0.265728	-0.162834	0.00219575	0.922822	0.849732	1.0022	1.08363	0.0803191	0.997807	1.17684
654	eqtl-a-ENSG00000171503	ETFDH	prot-a-1136	Forkhead box protein C2 || id:prot-a-1136	FOXC2	ENSG00000171503 || id:eqtl-a-ENSG00000171503	Simple mode	20	-0.0584687	0.0749627	0.445016	0.980368	-0.205396	0.0884581	0.943208	0.814325	1.09249	1.06021	0.0584687	0.915341	1.22801
655	eqtl-a-ENSG00000171503	ETFDH	prot-a-1136	Forkhead box protein C2 || id:prot-a-1136	FOXC2	ENSG00000171503 || id:eqtl-a-ENSG00000171503	Weighted mode	20	-0.0547085	0.0550753	0.333028	0.75825	-0.162656	0.0532392	0.946761	0.849883	1.05468	1.05623	0.0547085	0.948153	1.17663
656	eqtl-a-ENSG00000171503	ETFDH	prot-a-1137	Forkhead box protein J2 || id:prot-a-1137	FOXJ2	ENSG00000171503 || id:eqtl-a-ENSG00000171503	MR Egger	19	-0.0749998	0.0921574	0.426999	0.751674	-0.255628	0.105629	0.927744	0.77443	1.11141	1.07788	0.0749998	0.899759	1.29127
657	eqtl-a-ENSG00000171503	ETFDH	prot-a-1137	Forkhead box protein J2 || id:prot-a-1137	FOXJ2	ENSG00000171503 || id:eqtl-a-ENSG00000171503	Weighted median	19	-0.0659504	0.0545352	0.22654	0.655062	-0.172839	0.0409386	0.936177	0.841273	1.04179	1.06817	0.0659504	0.959888	1.18868
658	eqtl-a-ENSG00000171503	ETFDH	prot-a-1137	Forkhead box protein J2 || id:prot-a-1137	FOXJ2	ENSG00000171503 || id:eqtl-a-ENSG00000171503	Inverse variance weighted	19	-0.0249874	0.0403036	0.535272	0.796323	-0.103983	0.0540077	0.975322	0.901241	1.05549	1.0253	0.0249874	0.947425	1.10958
659	eqtl-a-ENSG00000171503	ETFDH	prot-a-1137	Forkhead box protein J2 || id:prot-a-1137	FOXJ2	ENSG00000171503 || id:eqtl-a-ENSG00000171503	Simple mode	19	0.106329	0.0786046	0.192897	0.942985	-0.0477358	0.260394	1.11219	0.953386	1.29744	0.899129	-0.106329	0.770748	1.04889
660	eqtl-a-ENSG00000171503	ETFDH	prot-a-1137	Forkhead box protein J2 || id:prot-a-1137	FOXJ2	ENSG00000171503 || id:eqtl-a-ENSG00000171503	Weighted mode	19	-0.0604606	0.058194	0.312584	0.743443	-0.174521	0.0535996	0.941331	0.839859	1.05506	1.06233	0.0604606	0.947812	1.19068
661	eqtl-a-ENSG00000171503	ETFDH	prot-a-1138	Forkhead box protein L2 || id:prot-a-1138	FOXL2	ENSG00000171503 || id:eqtl-a-ENSG00000171503	MR Egger	19	-0.185428	0.114217	0.122885	0.507833	-0.409293	0.0384372	0.830749	0.66412	1.03919	1.20373	0.185428	0.962292	1.50575
662	eqtl-a-ENSG00000171503	ETFDH	prot-a-1138	Forkhead box protein L2 || id:prot-a-1138	FOXL2	ENSG00000171503 || id:eqtl-a-ENSG00000171503	Weighted median	19	-0.00299633	0.0615935	0.961201	0.987146	-0.12372	0.117727	0.997008	0.883628	1.12494	1.003	0.00299633	0.888939	1.1317
663	eqtl-a-ENSG00000171503	ETFDH	prot-a-1138	Forkhead box protein L2 || id:prot-a-1138	FOXL2	ENSG00000171503 || id:eqtl-a-ENSG00000171503	Inverse variance weighted	19	0.0421572	0.0465447	0.365075	0.676769	-0.0490704	0.133385	1.04306	0.952114	1.14269	0.958719	-0.0421572	0.875128	1.05029
664	eqtl-a-ENSG00000171503	ETFDH	prot-a-1138	Forkhead box protein L2 || id:prot-a-1138	FOXL2	ENSG00000171503 || id:eqtl-a-ENSG00000171503	Simple mode	19	0.00555573	0.094305	0.953671	0.995772	-0.179282	0.190393	1.00557	0.83587	1.20973	0.99446	-0.00555573	0.826634	1.19636
665	eqtl-a-ENSG00000171503	ETFDH	prot-a-1138	Forkhead box protein L2 || id:prot-a-1138	FOXL2	ENSG00000171503 || id:eqtl-a-ENSG00000171503	Weighted mode	19	-0.0157382	0.0639665	0.808436	0.955559	-0.141113	0.109636	0.984385	0.868392	1.11587	1.01586	0.0157382	0.89616	1.15155
666	eqtl-a-ENSG00000171503	ETFDH	prot-a-1139	Tyrosine-protein kinase FRK || id:prot-a-1139	FRK	ENSG00000171503 || id:eqtl-a-ENSG00000171503	MR Egger	16	-0.00729192	0.115687	0.950633	0.984295	-0.234039	0.219455	0.992735	0.791331	1.2454	1.00732	0.00729192	0.802956	1.26369
667	eqtl-a-ENSG00000171503	ETFDH	prot-a-1139	Tyrosine-protein kinase FRK || id:prot-a-1139	FRK	ENSG00000171503 || id:eqtl-a-ENSG00000171503	Weighted median	16	0.0245418	0.0491396	0.617476	0.88688	-0.0717719	0.120856	1.02485	0.930743	1.12846	0.975757	-0.0245418	0.886162	1.07441
668	eqtl-a-ENSG00000171503	ETFDH	prot-a-1139	Tyrosine-protein kinase FRK || id:prot-a-1139	FRK	ENSG00000171503 || id:eqtl-a-ENSG00000171503	Inverse variance weighted	16	-0.0287689	0.0526952	0.585101	0.826545	-0.132051	0.0745137	0.971641	0.876296	1.07736	1.02919	0.0287689	0.928195	1.14117
669	eqtl-a-ENSG00000171503	ETFDH	prot-a-1139	Tyrosine-protein kinase FRK || id:prot-a-1139	FRK	ENSG00000171503 || id:eqtl-a-ENSG00000171503	Simple mode	16	0.030887	0.091849	0.741317	0.988961	-0.149137	0.210911	1.03137	0.861451	1.2348	0.969585	-0.030887	0.809846	1.16083
670	eqtl-a-ENSG00000171503	ETFDH	prot-a-1139	Tyrosine-protein kinase FRK || id:prot-a-1139	FRK	ENSG00000171503 || id:eqtl-a-ENSG00000171503	Weighted mode	16	0.0121227	0.0491475	0.808515	0.955559	-0.0842064	0.108452	1.0122	0.919242	1.11455	0.98795	-0.0121227	0.897222	1.08785
671	eqtl-a-ENSG00000171503	ETFDH	prot-a-1140	Secreted frizzled-related protein 3 || id:prot-a-1140	FRZB	ENSG00000171503 || id:eqtl-a-ENSG00000171503	MR Egger	23	-0.11659	0.0840837	0.180109	0.571985	-0.281394	0.0482136	0.88995	0.754731	1.04939	1.12366	0.11659	0.95293	1.32498
672	eqtl-a-ENSG00000171503	ETFDH	prot-a-1140	Secreted frizzled-related protein 3 || id:prot-a-1140	FRZB	ENSG00000171503 || id:eqtl-a-ENSG00000171503	Weighted median	23	-0.00454017	0.0482553	0.92504	0.974636	-0.0991205	0.0900401	0.99547	0.905634	1.09422	1.00455	0.00454017	0.913895	1.1042
673	eqtl-a-ENSG00000171503	ETFDH	prot-a-1140	Secreted frizzled-related protein 3 || id:prot-a-1140	FRZB	ENSG00000171503 || id:eqtl-a-ENSG00000171503	Inverse variance weighted	23	-0.0463827	0.0398249	0.244154	0.560637	-0.124439	0.0316741	0.954677	0.882992	1.03218	1.04748	0.0463827	0.968822	1.13251
674	eqtl-a-ENSG00000171503	ETFDH	prot-a-1140	Secreted frizzled-related protein 3 || id:prot-a-1140	FRZB	ENSG00000171503 || id:eqtl-a-ENSG00000171503	Simple mode	23	-0.0148968	0.0714264	0.83671	0.991721	-0.154893	0.125099	0.985214	0.856507	1.13326	1.01501	0.0148968	0.88241	1.16753
675	eqtl-a-ENSG00000171503	ETFDH	prot-a-1140	Secreted frizzled-related protein 3 || id:prot-a-1140	FRZB	ENSG00000171503 || id:eqtl-a-ENSG00000171503	Weighted mode	23	-0.0241453	0.0468968	0.611785	0.880046	-0.116063	0.0677724	0.976144	0.890419	1.07012	1.02444	0.0241453	0.934473	1.12307
676	eqtl-a-ENSG00000171503	ETFDH	prot-a-1142	Follistatin || id:prot-a-1142	FST	ENSG00000171503 || id:eqtl-a-ENSG00000171503	MR Egger	23	-0.0120503	0.0680762	0.861196	0.952183	-0.14548	0.121379	0.988022	0.864607	1.12905	1.01212	0.0120503	0.885698	1.15659
677	eqtl-a-ENSG00000171503	ETFDH	prot-a-1142	Follistatin || id:prot-a-1142	FST	ENSG00000171503 || id:eqtl-a-ENSG00000171503	Weighted median	23	-0.0184341	0.0415534	0.657315	0.901241	-0.0998788	0.0630106	0.981735	0.904947	1.06504	1.01861	0.0184341	0.938933	1.10504
678	eqtl-a-ENSG00000171503	ETFDH	prot-a-1142	Follistatin || id:prot-a-1142	FST	ENSG00000171503 || id:eqtl-a-ENSG00000171503	Inverse variance weighted	23	-0.0178998	0.032211	0.578411	0.821797	-0.0810333	0.0452336	0.982259	0.922163	1.04627	1.01806	0.0178998	0.955774	1.08441
679	eqtl-a-ENSG00000171503	ETFDH	prot-a-1142	Follistatin || id:prot-a-1142	FST	ENSG00000171503 || id:eqtl-a-ENSG00000171503	Simple mode	23	-0.0158184	0.0549315	0.776068	0.988961	-0.123484	0.0918473	0.984306	0.883836	1.0962	1.01594	0.0158184	0.912244	1.13143
680	eqtl-a-ENSG00000171503	ETFDH	prot-a-1142	Follistatin || id:prot-a-1142	FST	ENSG00000171503 || id:eqtl-a-ENSG00000171503	Weighted mode	23	-0.0201942	0.044781	0.656436	0.906601	-0.107965	0.0675765	0.980008	0.897659	1.06991	1.0204	0.0201942	0.934656	1.11401
681	eqtl-a-ENSG00000171503	ETFDH	prot-a-1143	Follistatin-related protein 1 || id:prot-a-1143	FSTL1	ENSG00000171503 || id:eqtl-a-ENSG00000171503	MR Egger	22	-0.156812	0.0667008	0.0290915	0.322506	-0.287546	-0.0260784	0.854865	0.750102	0.974259	1.16978	0.156812	1.02642	1.33315
682	eqtl-a-ENSG00000171503	ETFDH	prot-a-1143	Follistatin-related protein 1 || id:prot-a-1143	FSTL1	ENSG00000171503 || id:eqtl-a-ENSG00000171503	Weighted median	22	-0.0909612	0.0511065	0.0751029	0.450616	-0.19113	0.0092076	0.913053	0.826025	1.00925	1.09523	0.0909612	0.990835	1.21062
683	eqtl-a-ENSG00000171503	ETFDH	prot-a-1143	Follistatin-related protein 1 || id:prot-a-1143	FSTL1	ENSG00000171503 || id:eqtl-a-ENSG00000171503	Inverse variance weighted	22	-0.105248	0.0346182	0.00236372	0.0464565	-0.1731	-0.0373967	0.900101	0.841053	0.963294	1.11099	0.105248	1.0381	1.18899
684	eqtl-a-ENSG00000171503	ETFDH	prot-a-1143	Follistatin-related protein 1 || id:prot-a-1143	FSTL1	ENSG00000171503 || id:eqtl-a-ENSG00000171503	Simple mode	22	-0.0358945	0.0945202	0.707941	0.986081	-0.221154	0.149365	0.964742	0.801593	1.1611	1.03655	0.0358945	0.861255	1.24752
685	eqtl-a-ENSG00000171503	ETFDH	prot-a-1143	Follistatin-related protein 1 || id:prot-a-1143	FSTL1	ENSG00000171503 || id:eqtl-a-ENSG00000171503	Weighted mode	22	-0.0382351	0.0579585	0.516618	0.849764	-0.151834	0.0753635	0.962487	0.859131	1.07828	1.03898	0.0382351	0.927406	1.16397
686	eqtl-a-ENSG00000171503	ETFDH	prot-a-1145	Follistatin-related protein 3 || id:prot-a-1145	FSTL3	ENSG00000171503 || id:eqtl-a-ENSG00000171503	MR Egger	18	0.0517219	0.0753798	0.502441	0.796187	-0.0960224	0.199466	1.05308	0.908444	1.22075	0.949593	-0.0517219	0.819168	1.10078
687	eqtl-a-ENSG00000171503	ETFDH	prot-a-1145	Follistatin-related protein 3 || id:prot-a-1145	FSTL3	ENSG00000171503 || id:eqtl-a-ENSG00000171503	Weighted median	18	-0.0216052	0.0464704	0.641986	0.896918	-0.112687	0.0694768	0.978626	0.89343	1.07195	1.02184	0.0216052	0.932882	1.11928
688	eqtl-a-ENSG00000171503	ETFDH	prot-a-1145	Follistatin-related protein 3 || id:prot-a-1145	FSTL3	ENSG00000171503 || id:eqtl-a-ENSG00000171503	Inverse variance weighted	18	-0.0543594	0.0383232	0.156061	0.45097	-0.129473	0.0207542	0.947092	0.878558	1.02097	1.05586	0.0543594	0.97946	1.13823
689	eqtl-a-ENSG00000171503	ETFDH	prot-a-1145	Follistatin-related protein 3 || id:prot-a-1145	FSTL3	ENSG00000171503 || id:eqtl-a-ENSG00000171503	Simple mode	18	-0.112236	0.0708545	0.131611	0.942985	-0.251111	0.026639	0.893833	0.777936	1.027	1.11878	0.112236	0.973713	1.28545
690	eqtl-a-ENSG00000171503	ETFDH	prot-a-1145	Follistatin-related protein 3 || id:prot-a-1145	FSTL3	ENSG00000171503 || id:eqtl-a-ENSG00000171503	Weighted mode	18	-0.0359943	0.0452724	0.437538	0.819626	-0.124728	0.0527395	0.964646	0.882737	1.05416	1.03665	0.0359943	0.948627	1.13284
691	eqtl-a-ENSG00000171503	ETFDH	prot-a-1146	Follistatin-related protein 4 || id:prot-a-1146	FSTL4	ENSG00000171503 || id:eqtl-a-ENSG00000171503	MR Egger	20	-0.11485	0.0764422	0.150322	0.5452	-0.264677	0.0349763	0.891499	0.767454	1.0356	1.12171	0.11485	0.965628	1.30301
692	eqtl-a-ENSG00000171503	ETFDH	prot-a-1146	Follistatin-related protein 4 || id:prot-a-1146	FSTL4	ENSG00000171503 || id:eqtl-a-ENSG00000171503	Weighted median	20	-0.053063	0.0470383	0.259286	0.684672	-0.145258	0.0391321	0.94832	0.864799	1.03991	1.0545	0.053063	0.961624	1.15634
693	eqtl-a-ENSG00000171503	ETFDH	prot-a-1146	Follistatin-related protein 4 || id:prot-a-1146	FSTL4	ENSG00000171503 || id:eqtl-a-ENSG00000171503	Inverse variance weighted	20	-0.00912954	0.0350862	0.794707	0.937604	-0.0778984	0.0596393	0.990912	0.925058	1.06145	1.00917	0.00912954	0.942104	1.08101
694	eqtl-a-ENSG00000171503	ETFDH	prot-a-1146	Follistatin-related protein 4 || id:prot-a-1146	FSTL4	ENSG00000171503 || id:eqtl-a-ENSG00000171503	Simple mode	20	-0.0378942	0.0663742	0.574747	0.982991	-0.167988	0.0921992	0.962815	0.845364	1.09658	1.03862	0.0378942	0.911923	1.18292
695	eqtl-a-ENSG00000171503	ETFDH	prot-a-1146	Follistatin-related protein 4 || id:prot-a-1146	FSTL4	ENSG00000171503 || id:eqtl-a-ENSG00000171503	Weighted mode	20	-0.0582168	0.0496033	0.255038	0.707523	-0.155439	0.0390056	0.943445	0.856039	1.03978	1.05994	0.0582168	0.961745	1.16817
696	eqtl-a-ENSG00000171503	ETFDH	prot-a-1147	Follistatin-related protein 5 || id:prot-a-1147	FSTL5	ENSG00000171503 || id:eqtl-a-ENSG00000171503	MR Egger	25	0.171882	0.071559	0.0247789	0.314147	0.0316267	0.312138	1.18754	1.03213	1.36634	0.842078	-0.171882	0.731881	0.968868
697	eqtl-a-ENSG00000171503	ETFDH	prot-a-1147	Follistatin-related protein 5 || id:prot-a-1147	FSTL5	ENSG00000171503 || id:eqtl-a-ENSG00000171503	Weighted median	25	0.101625	0.0471685	0.0311996	0.320169	0.00917511	0.194076	1.10697	1.00922	1.21419	0.903368	-0.101625	0.823596	0.990867
698	eqtl-a-ENSG00000171503	ETFDH	prot-a-1147	Follistatin-related protein 5 || id:prot-a-1147	FSTL5	ENSG00000171503 || id:eqtl-a-ENSG00000171503	Inverse variance weighted	25	0.0546032	0.034422	0.112674	0.374577	-0.0128639	0.12207	1.05612	0.987219	1.12983	0.946861	-0.0546032	0.885086	1.01295
699	eqtl-a-ENSG00000171503	ETFDH	prot-a-1147	Follistatin-related protein 5 || id:prot-a-1147	FSTL5	ENSG00000171503 || id:eqtl-a-ENSG00000171503	Simple mode	25	0.0803264	0.0704507	0.265463	0.942985	-0.0577571	0.21841	1.08364	0.943879	1.2441	0.922815	-0.0803264	0.803796	1.05946
700	eqtl-a-ENSG00000171503	ETFDH	prot-a-1147	Follistatin-related protein 5 || id:prot-a-1147	FSTL5	ENSG00000171503 || id:eqtl-a-ENSG00000171503	Weighted mode	25	0.105609	0.0452264	0.0282282	0.423953	0.0169651	0.194252	1.11139	1.01711	1.2144	0.899777	-0.105609	0.82345	0.983178
701	eqtl-a-ENSG00000171503	ETFDH	prot-a-1149	Ferritin || id:prot-a-1149	FTH1;FTL	ENSG00000171503 || id:eqtl-a-ENSG00000171503	MR Egger	16	-0.023216	0.0856901	0.790398	0.92667	-0.191169	0.144737	0.977051	0.825993	1.15574	1.02349	0.023216	0.86525	1.21066
702	eqtl-a-ENSG00000171503	ETFDH	prot-a-1149	Ferritin || id:prot-a-1149	FTH1;FTL	ENSG00000171503 || id:eqtl-a-ENSG00000171503	Weighted median	16	-0.0732736	0.0550251	0.182978	0.615136	-0.181123	0.0345755	0.929347	0.834333	1.03518	1.07602	0.0732736	0.966015	1.19856
703	eqtl-a-ENSG00000171503	ETFDH	prot-a-1149	Ferritin || id:prot-a-1149	FTH1;FTL	ENSG00000171503 || id:eqtl-a-ENSG00000171503	Inverse variance weighted	16	-0.0851678	0.0393952	0.0306274	0.193525	-0.162382	-0.00795313	0.918358	0.850116	0.992078	1.0889	0.0851678	1.00798	1.17631
704	eqtl-a-ENSG00000171503	ETFDH	prot-a-1149	Ferritin || id:prot-a-1149	FTH1;FTL	ENSG00000171503 || id:eqtl-a-ENSG00000171503	Simple mode	16	-0.128455	0.0944854	0.19407	0.942985	-0.313646	0.0567366	0.879453	0.730778	1.05838	1.13707	0.128455	0.944843	1.36841
705	eqtl-a-ENSG00000171503	ETFDH	prot-a-1149	Ferritin || id:prot-a-1149	FTH1;FTL	ENSG00000171503 || id:eqtl-a-ENSG00000171503	Weighted mode	16	-0.0107233	0.0667498	0.874513	0.965871	-0.141553	0.120106	0.989334	0.868009	1.12762	1.01078	0.0107233	0.886826	1.15206
706	eqtl-a-ENSG00000171503	ETFDH	prot-a-115	Amyloid beta A4 precursor protein-binding family B member 1 || id:prot-a-115	APBB1	ENSG00000171503 || id:eqtl-a-ENSG00000171503	MR Egger	22	-0.211153	0.0791759	0.0148114	0.253233	-0.366338	-0.0559685	0.80965	0.693269	0.945569	1.2351	0.211153	1.05756	1.44244
707	eqtl-a-ENSG00000171503	ETFDH	prot-a-115	Amyloid beta A4 precursor protein-binding family B member 1 || id:prot-a-115	APBB1	ENSG00000171503 || id:eqtl-a-ENSG00000171503	Weighted median	22	-0.0887559	0.0544268	0.102945	0.501322	-0.195432	0.0179206	0.915069	0.822479	1.01808	1.09281	0.0887559	0.982239	1.21584
708	eqtl-a-ENSG00000171503	ETFDH	prot-a-115	Amyloid beta A4 precursor protein-binding family B member 1 || id:prot-a-115	APBB1	ENSG00000171503 || id:eqtl-a-ENSG00000171503	Inverse variance weighted	22	-0.0724067	0.0388625	0.0624411	0.279676	-0.148577	0.00376381	0.930152	0.861933	1.00377	1.07509	0.0724067	0.996243	1.16018
709	eqtl-a-ENSG00000171503	ETFDH	prot-a-115	Amyloid beta A4 precursor protein-binding family B member 1 || id:prot-a-115	APBB1	ENSG00000171503 || id:eqtl-a-ENSG00000171503	Simple mode	22	-0.0346741	0.085492	0.689152	0.985213	-0.202238	0.13289	0.96592	0.8169	1.14212	1.03528	0.0346741	0.875561	1.22414
710	eqtl-a-ENSG00000171503	ETFDH	prot-a-115	Amyloid beta A4 precursor protein-binding family B member 1 || id:prot-a-115	APBB1	ENSG00000171503 || id:eqtl-a-ENSG00000171503	Weighted mode	22	-0.0827571	0.0609772	0.189132	0.676183	-0.202272	0.0367582	0.920575	0.816872	1.03744	1.08628	0.0827571	0.963909	1.22418
711	eqtl-a-ENSG00000171503	ETFDH	prot-a-1150	Furin || id:prot-a-1150	FURIN	ENSG00000171503 || id:eqtl-a-ENSG00000171503	MR Egger	21	0.0315418	0.0769333	0.6864	0.877603	-0.119248	0.182331	1.03204	0.887588	1.20001	0.96895	-0.0315418	0.833325	1.12665
712	eqtl-a-ENSG00000171503	ETFDH	prot-a-1150	Furin || id:prot-a-1150	FURIN	ENSG00000171503 || id:eqtl-a-ENSG00000171503	Weighted median	21	0.0326706	0.0500064	0.513545	0.847155	-0.065342	0.130683	1.03321	0.936747	1.13961	0.967857	-0.0326706	0.877496	1.06752
713	eqtl-a-ENSG00000171503	ETFDH	prot-a-1150	Furin || id:prot-a-1150	FURIN	ENSG00000171503 || id:eqtl-a-ENSG00000171503	Inverse variance weighted	21	0.047908	0.0373984	0.200187	0.510622	-0.0253928	0.121209	1.04907	0.974927	1.12886	0.953221	-0.047908	0.885849	1.02572
714	eqtl-a-ENSG00000171503	ETFDH	prot-a-1150	Furin || id:prot-a-1150	FURIN	ENSG00000171503 || id:eqtl-a-ENSG00000171503	Simple mode	21	0.0776685	0.0726311	0.297647	0.94944	-0.0646886	0.220026	1.08076	0.937359	1.24611	0.925271	-0.0776685	0.802498	1.06683
715	eqtl-a-ENSG00000171503	ETFDH	prot-a-1150	Furin || id:prot-a-1150	FURIN	ENSG00000171503 || id:eqtl-a-ENSG00000171503	Weighted mode	21	0.0322055	0.0492297	0.520442	0.850429	-0.0642846	0.128696	1.03273	0.937738	1.13734	0.968308	-0.0322055	0.879242	1.0664
716	eqtl-a-ENSG00000171503	ETFDH	prot-a-1151	Alpha-(1,3)-fucosyltransferase 10 || id:prot-a-1151	FUT10	ENSG00000171503 || id:eqtl-a-ENSG00000171503	MR Egger	17	0.225444	0.0761185	0.00969911	0.241831	0.0762512	0.374636	1.25288	1.07923	1.45446	0.798162	-0.225444	0.68754	0.926583
717	eqtl-a-ENSG00000171503	ETFDH	prot-a-1151	Alpha-(1,3)-fucosyltransferase 10 || id:prot-a-1151	FUT10	ENSG00000171503 || id:eqtl-a-ENSG00000171503	Weighted median	17	0.110956	0.0506082	0.0283468	0.309368	0.011764	0.210148	1.11735	1.01183	1.23386	0.894978	-0.110956	0.810464	0.988305
718	eqtl-a-ENSG00000171503	ETFDH	prot-a-1151	Alpha-(1,3)-fucosyltransferase 10 || id:prot-a-1151	FUT10	ENSG00000171503 || id:eqtl-a-ENSG00000171503	Inverse variance weighted	17	0.137958	0.0369363	0.000187702	0.00979809	0.0655627	0.210353	1.14793	1.06776	1.23411	0.871135	-0.137958	0.810298	0.93654
719	eqtl-a-ENSG00000171503	ETFDH	prot-a-1151	Alpha-(1,3)-fucosyltransferase 10 || id:prot-a-1151	FUT10	ENSG00000171503 || id:eqtl-a-ENSG00000171503	Simple mode	17	0.130979	0.0744723	0.0977251	0.942985	-0.0149866	0.276945	1.13994	0.985125	1.31909	0.877236	-0.130979	0.758096	1.0151
720	eqtl-a-ENSG00000171503	ETFDH	prot-a-1151	Alpha-(1,3)-fucosyltransferase 10 || id:prot-a-1151	FUT10	ENSG00000171503 || id:eqtl-a-ENSG00000171503	Weighted mode	17	0.12818	0.0589278	0.0449528	0.440683	0.0126817	0.243679	1.13676	1.01276	1.27593	0.879695	-0.12818	0.78374	0.987398
721	eqtl-a-ENSG00000171503	ETFDH	prot-a-1152	Galactoside 3(4)-L-fucosyltransferase || id:prot-a-1152	FUT3	ENSG00000171503 || id:eqtl-a-ENSG00000171503	MR Egger	22	-0.000537597	0.080058	0.994709	0.998392	-0.157451	0.156376	0.999463	0.854318	1.16927	1.00054	0.000537597	0.855237	1.17052
722	eqtl-a-ENSG00000171503	ETFDH	prot-a-1152	Galactoside 3(4)-L-fucosyltransferase || id:prot-a-1152	FUT3	ENSG00000171503 || id:eqtl-a-ENSG00000171503	Weighted median	22	0.0311291	0.0491716	0.526687	0.848142	-0.0652473	0.127506	1.03162	0.936836	1.13599	0.96935	-0.0311291	0.880289	1.06742
723	eqtl-a-ENSG00000171503	ETFDH	prot-a-1152	Galactoside 3(4)-L-fucosyltransferase || id:prot-a-1152	FUT3	ENSG00000171503 || id:eqtl-a-ENSG00000171503	Inverse variance weighted	22	0.0528357	0.0369093	0.152287	0.444528	-0.0195065	0.125178	1.05426	0.980683	1.13335	0.948536	-0.0528357	0.88234	1.0197
724	eqtl-a-ENSG00000171503	ETFDH	prot-a-1152	Galactoside 3(4)-L-fucosyltransferase || id:prot-a-1152	FUT3	ENSG00000171503 || id:eqtl-a-ENSG00000171503	Simple mode	22	0.0954615	0.0786606	0.238379	0.942985	-0.0587134	0.249636	1.10017	0.942977	1.28356	0.908953	-0.0954615	0.779084	1.06047
725	eqtl-a-ENSG00000171503	ETFDH	prot-a-1152	Galactoside 3(4)-L-fucosyltransferase || id:prot-a-1152	FUT3	ENSG00000171503 || id:eqtl-a-ENSG00000171503	Weighted mode	22	0.0533583	0.0541565	0.335712	0.760463	-0.0527884	0.159505	1.05481	0.948581	1.17293	0.94804	-0.0533583	0.852566	1.05421
726	eqtl-a-ENSG00000171503	ETFDH	prot-a-1153	Alpha-(1,3)-fucosyltransferase 5 || id:prot-a-1153	FUT5	ENSG00000171503 || id:eqtl-a-ENSG00000171503	MR Egger	20	0.0309201	0.0783422	0.697717	0.883732	-0.122631	0.184471	1.0314	0.88459	1.20258	0.969553	-0.0309201	0.831544	1.13047
727	eqtl-a-ENSG00000171503	ETFDH	prot-a-1153	Alpha-(1,3)-fucosyltransferase 5 || id:prot-a-1153	FUT5	ENSG00000171503 || id:eqtl-a-ENSG00000171503	Weighted median	20	-0.0353461	0.0483657	0.464895	0.835507	-0.130143	0.0594506	0.965271	0.87797	1.06125	1.03598	0.0353461	0.942282	1.13899
728	eqtl-a-ENSG00000171503	ETFDH	prot-a-1153	Alpha-(1,3)-fucosyltransferase 5 || id:prot-a-1153	FUT5	ENSG00000171503 || id:eqtl-a-ENSG00000171503	Inverse variance weighted	20	-0.00044624	0.0373317	0.990463	0.999597	-0.0736164	0.0727239	0.999554	0.929028	1.07543	1.00045	0.00044624	0.929858	1.07639
729	eqtl-a-ENSG00000171503	ETFDH	prot-a-1153	Alpha-(1,3)-fucosyltransferase 5 || id:prot-a-1153	FUT5	ENSG00000171503 || id:eqtl-a-ENSG00000171503	Simple mode	20	-0.020632	0.0713961	0.775726	0.988961	-0.160568	0.119304	0.979579	0.85166	1.12671	1.02085	0.020632	0.887538	1.17418
730	eqtl-a-ENSG00000171503	ETFDH	prot-a-1153	Alpha-(1,3)-fucosyltransferase 5 || id:prot-a-1153	FUT5	ENSG00000171503 || id:eqtl-a-ENSG00000171503	Weighted mode	20	-0.0326091	0.0539452	0.552672	0.862487	-0.138342	0.0731234	0.967917	0.870801	1.07586	1.03315	0.0326091	0.929486	1.14837
731	eqtl-a-ENSG00000171503	ETFDH	prot-a-1154	Alpha-(1,6)-fucosyltransferase || id:prot-a-1154	FUT8	ENSG00000171503 || id:eqtl-a-ENSG00000171503	MR Egger	18	0.145274	0.0683	0.0493244	0.379547	0.0114063	0.279142	1.15636	1.01147	1.322	0.864785	-0.145274	0.756432	0.988659
732	eqtl-a-ENSG00000171503	ETFDH	prot-a-1154	Alpha-(1,6)-fucosyltransferase || id:prot-a-1154	FUT8	ENSG00000171503 || id:eqtl-a-ENSG00000171503	Weighted median	18	-0.00137975	0.0466874	0.976424	0.993356	-0.092887	0.0901275	0.998621	0.911296	1.09431	1.00138	0.00137975	0.913815	1.09734
733	eqtl-a-ENSG00000171503	ETFDH	prot-a-1154	Alpha-(1,6)-fucosyltransferase || id:prot-a-1154	FUT8	ENSG00000171503 || id:eqtl-a-ENSG00000171503	Inverse variance weighted	18	-0.0291441	0.0392189	0.457413	0.746547	-0.106013	0.0477249	0.971276	0.899413	1.04888	1.02957	0.0291441	0.953396	1.11184
734	eqtl-a-ENSG00000171503	ETFDH	prot-a-1154	Alpha-(1,6)-fucosyltransferase || id:prot-a-1154	FUT8	ENSG00000171503 || id:eqtl-a-ENSG00000171503	Simple mode	18	-0.0376494	0.0617127	0.549881	0.981195	-0.158606	0.0833076	0.963051	0.853332	1.08688	1.03837	0.0376494	0.920068	1.17188
735	eqtl-a-ENSG00000171503	ETFDH	prot-a-1154	Alpha-(1,6)-fucosyltransferase || id:prot-a-1154	FUT8	ENSG00000171503 || id:eqtl-a-ENSG00000171503	Weighted mode	18	0.000753782	0.0424992	0.986056	0.99871	-0.0825446	0.0840522	1.00075	0.92077	1.08769	0.999247	-0.000753782	0.919383	1.08605
736	eqtl-a-ENSG00000171503	ETFDH	prot-a-1155	Alpha-(1,3)-fucosyltransferase 9 || id:prot-a-1155	FUT9	ENSG00000171503 || id:eqtl-a-ENSG00000171503	MR Egger	21	-0.0342751	0.0713679	0.636526	0.858277	-0.174156	0.105606	0.966306	0.840166	1.11138	1.03487	0.0342751	0.899779	1.19024
737	eqtl-a-ENSG00000171503	ETFDH	prot-a-1155	Alpha-(1,3)-fucosyltransferase 9 || id:prot-a-1155	FUT9	ENSG00000171503 || id:eqtl-a-ENSG00000171503	Weighted median	21	-0.0484351	0.0425823	0.255352	0.683838	-0.131896	0.0350263	0.952719	0.876432	1.03565	1.04963	0.0484351	0.96558	1.14099
738	eqtl-a-ENSG00000171503	ETFDH	prot-a-1155	Alpha-(1,3)-fucosyltransferase 9 || id:prot-a-1155	FUT9	ENSG00000171503 || id:eqtl-a-ENSG00000171503	Inverse variance weighted	21	-0.0199387	0.0314066	0.525521	0.790527	-0.0814956	0.0416182	0.980259	0.921737	1.0425	1.02014	0.0199387	0.959236	1.08491
739	eqtl-a-ENSG00000171503	ETFDH	prot-a-1155	Alpha-(1,3)-fucosyltransferase 9 || id:prot-a-1155	FUT9	ENSG00000171503 || id:eqtl-a-ENSG00000171503	Simple mode	21	-0.0474999	0.0624003	0.455413	0.980368	-0.169805	0.0748047	0.953611	0.84383	1.07767	1.04865	0.0474999	0.927925	1.18507
740	eqtl-a-ENSG00000171503	ETFDH	prot-a-1155	Alpha-(1,3)-fucosyltransferase 9 || id:prot-a-1155	FUT9	ENSG00000171503 || id:eqtl-a-ENSG00000171503	Weighted mode	21	-0.0512471	0.0462862	0.281356	0.722877	-0.141968	0.0394739	0.950044	0.867649	1.04026	1.05258	0.0512471	0.961295	1.15254
741	eqtl-a-ENSG00000171503	ETFDH	prot-a-1156	Fragile X mental retardation syndrome-related protein 1 || id:prot-a-1156	FXR1	ENSG00000171503 || id:eqtl-a-ENSG00000171503	MR Egger	18	0.0109072	0.085436	0.900005	0.967594	-0.156547	0.178362	1.01097	0.855091	1.19526	0.989152	-0.0109072	0.83664	1.16947
742	eqtl-a-ENSG00000171503	ETFDH	prot-a-1156	Fragile X mental retardation syndrome-related protein 1 || id:prot-a-1156	FXR1	ENSG00000171503 || id:eqtl-a-ENSG00000171503	Weighted median	18	0.00280863	0.045028	0.950264	0.984484	-0.0854462	0.0910634	1.00281	0.918103	1.09534	0.997195	-0.00280863	0.91296	1.0892
743	eqtl-a-ENSG00000171503	ETFDH	prot-a-1156	Fragile X mental retardation syndrome-related protein 1 || id:prot-a-1156	FXR1	ENSG00000171503 || id:eqtl-a-ENSG00000171503	Inverse variance weighted	18	-0.031334	0.0338521	0.354647	0.666941	-0.0976841	0.0350162	0.969152	0.906935	1.03564	1.03183	0.031334	0.96559	1.10261
744	eqtl-a-ENSG00000171503	ETFDH	prot-a-1156	Fragile X mental retardation syndrome-related protein 1 || id:prot-a-1156	FXR1	ENSG00000171503 || id:eqtl-a-ENSG00000171503	Simple mode	18	0.0342823	0.0668623	0.614738	0.984538	-0.0967678	0.165332	1.03488	0.907767	1.17979	0.966299	-0.0342823	0.847612	1.1016
745	eqtl-a-ENSG00000171503	ETFDH	prot-a-1156	Fragile X mental retardation syndrome-related protein 1 || id:prot-a-1156	FXR1	ENSG00000171503 || id:eqtl-a-ENSG00000171503	Weighted mode	18	0.0143385	0.0509287	0.781694	0.941558	-0.0854817	0.114159	1.01444	0.91807	1.12093	0.985764	-0.0143385	0.892116	1.08924
746	eqtl-a-ENSG00000171503	ETFDH	prot-a-1157	Tyrosine-protein kinase Fyn || id:prot-a-1157	FYN	ENSG00000171503 || id:eqtl-a-ENSG00000171503	MR Egger	21	0.0826702	0.0764101	0.292826	0.662272	-0.0670935	0.232434	1.08618	0.935108	1.26167	0.920655	-0.0826702	0.792602	1.0694
747	eqtl-a-ENSG00000171503	ETFDH	prot-a-1157	Tyrosine-protein kinase Fyn || id:prot-a-1157	FYN	ENSG00000171503 || id:eqtl-a-ENSG00000171503	Weighted median	21	0.115585	0.0538045	0.0316943	0.320169	0.0101284	0.221042	1.12253	1.01018	1.24738	0.890845	-0.115585	0.801683	0.989923
748	eqtl-a-ENSG00000171503	ETFDH	prot-a-1157	Tyrosine-protein kinase Fyn || id:prot-a-1157	FYN	ENSG00000171503 || id:eqtl-a-ENSG00000171503	Inverse variance weighted	21	0.0888631	0.0404606	0.0280713	0.184848	0.00956038	0.168166	1.09293	1.00961	1.18313	0.914971	-0.0888631	0.845214	0.990485
749	eqtl-a-ENSG00000171503	ETFDH	prot-a-1157	Tyrosine-protein kinase Fyn || id:prot-a-1157	FYN	ENSG00000171503 || id:eqtl-a-ENSG00000171503	Simple mode	21	0.092992	0.0838541	0.280599	0.942985	-0.071362	0.257346	1.09745	0.931125	1.29349	0.911201	-0.092992	0.773101	1.07397
750	eqtl-a-ENSG00000171503	ETFDH	prot-a-1157	Tyrosine-protein kinase Fyn || id:prot-a-1157	FYN	ENSG00000171503 || id:eqtl-a-ENSG00000171503	Weighted mode	21	0.0900711	0.0549682	0.116933	0.612122	-0.0176666	0.197809	1.09425	0.982489	1.21873	0.913866	-0.0900711	0.820527	1.01782
751	eqtl-a-ENSG00000171503	ETFDH	prot-a-1158	G0/G1 switch protein 2 || id:prot-a-1158	G0S2	ENSG00000171503 || id:eqtl-a-ENSG00000171503	MR Egger	22	-0.0346872	0.0932604	0.71385	0.891373	-0.217478	0.148103	0.965907	0.804546	1.15963	1.0353	0.0346872	0.862342	1.24294
752	eqtl-a-ENSG00000171503	ETFDH	prot-a-1158	G0/G1 switch protein 2 || id:prot-a-1158	G0S2	ENSG00000171503 || id:eqtl-a-ENSG00000171503	Weighted median	22	0.037029	0.0506941	0.465122	0.835507	-0.0623315	0.136389	1.03772	0.939571	1.14613	0.963648	-0.037029	0.872503	1.06432
753	eqtl-a-ENSG00000171503	ETFDH	prot-a-1158	G0/G1 switch protein 2 || id:prot-a-1158	G0S2	ENSG00000171503 || id:eqtl-a-ENSG00000171503	Inverse variance weighted	22	0.0202605	0.0370401	0.584387	0.82638	-0.0523381	0.0928591	1.02047	0.949008	1.09731	0.979943	-0.0202605	0.911322	1.05373
754	eqtl-a-ENSG00000171503	ETFDH	prot-a-1158	G0/G1 switch protein 2 || id:prot-a-1158	G0S2	ENSG00000171503 || id:eqtl-a-ENSG00000171503	Simple mode	22	0.0191215	0.0700992	0.787689	0.990148	-0.118273	0.156516	1.01931	0.888453	1.16943	0.98106	-0.0191215	0.855118	1.12555
755	eqtl-a-ENSG00000171503	ETFDH	prot-a-1158	G0/G1 switch protein 2 || id:prot-a-1158	G0S2	ENSG00000171503 || id:eqtl-a-ENSG00000171503	Weighted mode	22	0.0191215	0.0541525	0.72753	0.932494	-0.0870175	0.12526	1.01931	0.916661	1.13344	0.98106	-0.0191215	0.882267	1.09092
756	eqtl-a-ENSG00000171503	ETFDH	prot-a-1159	Protein G6b || id:prot-a-1159	MPIG6B	ENSG00000171503 || id:eqtl-a-ENSG00000171503	MR Egger	20	0.076589	0.0698677	0.287441	0.658013	-0.0603516	0.21353	1.0796	0.941433	1.23804	0.92627	-0.076589	0.807728	1.06221
757	eqtl-a-ENSG00000171503	ETFDH	prot-a-1159	Protein G6b || id:prot-a-1159	MPIG6B	ENSG00000171503 || id:eqtl-a-ENSG00000171503	Weighted median	20	-0.0110957	0.0469573	0.813205	0.945676	-0.103132	0.0809407	0.988966	0.902008	1.08431	1.01116	0.0110957	0.922248	1.10864
758	eqtl-a-ENSG00000171503	ETFDH	prot-a-1159	Protein G6b || id:prot-a-1159	MPIG6B	ENSG00000171503 || id:eqtl-a-ENSG00000171503	Inverse variance weighted	20	-0.00207425	0.0343274	0.951817	0.99234	-0.0693559	0.0652074	0.997928	0.932995	1.06738	1.00208	0.00207425	0.936873	1.07182
759	eqtl-a-ENSG00000171503	ETFDH	prot-a-1159	Protein G6b || id:prot-a-1159	MPIG6B	ENSG00000171503 || id:eqtl-a-ENSG00000171503	Simple mode	20	-0.0776071	0.0724007	0.297187	0.94944	-0.219512	0.0642982	0.925328	0.80291	1.06641	1.0807	0.0776071	0.937725	1.24547
760	eqtl-a-ENSG00000171503	ETFDH	prot-a-1159	Protein G6b || id:prot-a-1159	MPIG6B	ENSG00000171503 || id:eqtl-a-ENSG00000171503	Weighted mode	20	-0.0276445	0.051419	0.597073	0.87847	-0.128426	0.0731367	0.972734	0.879479	1.07588	1.02803	0.0276445	0.929474	1.13704
761	eqtl-a-ENSG00000171503	ETFDH	prot-a-116	Amyloid beta A4 precursor protein-binding family B member 2 || id:prot-a-116	APBB2	ENSG00000171503 || id:eqtl-a-ENSG00000171503	MR Egger	25	0.179755	0.0665628	0.0127637	0.245162	0.0492914	0.310218	1.19692	1.05053	1.36372	0.835475	-0.179755	0.733287	0.951904
762	eqtl-a-ENSG00000171503	ETFDH	prot-a-116	Amyloid beta A4 precursor protein-binding family B member 2 || id:prot-a-116	APBB2	ENSG00000171503 || id:eqtl-a-ENSG00000171503	Weighted median	25	0.126785	0.0436647	0.00368905	0.136267	0.0412018	0.212368	1.13517	1.04206	1.2366	0.880923	-0.126785	0.808667	0.959635
763	eqtl-a-ENSG00000171503	ETFDH	prot-a-116	Amyloid beta A4 precursor protein-binding family B member 2 || id:prot-a-116	APBB2	ENSG00000171503 || id:eqtl-a-ENSG00000171503	Inverse variance weighted	25	0.12757	0.0321559	7.27126e-05	0.00530625	0.0645444	0.190596	1.13606	1.06667	1.20997	0.880232	-0.12757	0.826467	0.937494
764	eqtl-a-ENSG00000171503	ETFDH	prot-a-116	Amyloid beta A4 precursor protein-binding family B member 2 || id:prot-a-116	APBB2	ENSG00000171503 || id:eqtl-a-ENSG00000171503	Simple mode	25	0.145132	0.065701	0.0369695	0.942985	0.0163582	0.273906	1.15619	1.01649	1.31509	0.864908	-0.145132	0.760404	0.983775
765	eqtl-a-ENSG00000171503	ETFDH	prot-a-116	Amyloid beta A4 precursor protein-binding family B member 2 || id:prot-a-116	APBB2	ENSG00000171503 || id:eqtl-a-ENSG00000171503	Weighted mode	25	0.117407	0.0418687	0.00983323	0.327316	0.0353447	0.19947	1.12458	1.03598	1.22076	0.889223	-0.117407	0.819165	0.965273
766	eqtl-a-ENSG00000171503	ETFDH	prot-a-1161	Gamma-aminobutyric acid receptor-associated protein-like 1 || id:prot-a-1161	GABARAPL1	ENSG00000171503 || id:eqtl-a-ENSG00000171503	MR Egger	22	-0.010137	0.0887887	0.910242	0.970493	-0.184163	0.163889	0.989914	0.8318	1.17808	1.01019	0.010137	0.848836	1.20221
767	eqtl-a-ENSG00000171503	ETFDH	prot-a-1161	Gamma-aminobutyric acid receptor-associated protein-like 1 || id:prot-a-1161	GABARAPL1	ENSG00000171503 || id:eqtl-a-ENSG00000171503	Weighted median	22	-0.0115147	0.0470574	0.806693	0.944232	-0.103747	0.0807178	0.988551	0.901453	1.08406	1.01158	0.0115147	0.922454	1.10932
768	eqtl-a-ENSG00000171503	ETFDH	prot-a-1161	Gamma-aminobutyric acid receptor-associated protein-like 1 || id:prot-a-1161	GABARAPL1	ENSG00000171503 || id:eqtl-a-ENSG00000171503	Inverse variance weighted	22	-0.0399316	0.0412465	0.332983	0.645681	-0.120775	0.0409114	0.960855	0.886234	1.04176	1.04074	0.0399316	0.959914	1.12837
769	eqtl-a-ENSG00000171503	ETFDH	prot-a-1161	Gamma-aminobutyric acid receptor-associated protein-like 1 || id:prot-a-1161	GABARAPL1	ENSG00000171503 || id:eqtl-a-ENSG00000171503	Simple mode	22	-0.000102533	0.0643082	0.998743	0.999788	-0.126147	0.125941	0.999897	0.881486	1.13422	1.0001	0.000102533	0.881666	1.13445
770	eqtl-a-ENSG00000171503	ETFDH	prot-a-1161	Gamma-aminobutyric acid receptor-associated protein-like 1 || id:prot-a-1161	GABARAPL1	ENSG00000171503 || id:eqtl-a-ENSG00000171503	Weighted mode	22	-0.0251259	0.0445401	0.578648	0.874828	-0.112424	0.0621726	0.975187	0.893665	1.06415	1.02544	0.0251259	0.939721	1.11899
771	eqtl-a-ENSG00000171503	ETFDH	prot-a-1162	Gamma-aminobutyric acid receptor-associated protein-like 2 || id:prot-a-1162	GABARAPL2	ENSG00000171503 || id:eqtl-a-ENSG00000171503	MR Egger	21	-0.0417428	0.0750583	0.584607	0.839358	-0.188857	0.105371	0.959116	0.827905	1.11112	1.04263	0.0417428	0.89999	1.20787
772	eqtl-a-ENSG00000171503	ETFDH	prot-a-1162	Gamma-aminobutyric acid receptor-associated protein-like 2 || id:prot-a-1162	GABARAPL2	ENSG00000171503 || id:eqtl-a-ENSG00000171503	Weighted median	21	-0.0756616	0.0491398	0.123628	0.534514	-0.171976	0.0206524	0.92713	0.842	1.02087	1.0786	0.0756616	0.979559	1.18765
773	eqtl-a-ENSG00000171503	ETFDH	prot-a-1162	Gamma-aminobutyric acid receptor-associated protein-like 2 || id:prot-a-1162	GABARAPL2	ENSG00000171503 || id:eqtl-a-ENSG00000171503	Inverse variance weighted	21	-0.0206335	0.0377315	0.584481	0.82638	-0.0945872	0.0533202	0.979578	0.909748	1.05477	1.02085	0.0206335	0.948076	1.09921
774	eqtl-a-ENSG00000171503	ETFDH	prot-a-1162	Gamma-aminobutyric acid receptor-associated protein-like 2 || id:prot-a-1162	GABARAPL2	ENSG00000171503 || id:eqtl-a-ENSG00000171503	Simple mode	21	-0.0355876	0.0821556	0.669525	0.985213	-0.196613	0.125437	0.965038	0.821509	1.13364	1.03623	0.0355876	0.882111	1.21727
775	eqtl-a-ENSG00000171503	ETFDH	prot-a-1162	Gamma-aminobutyric acid receptor-associated protein-like 2 || id:prot-a-1162	GABARAPL2	ENSG00000171503 || id:eqtl-a-ENSG00000171503	Weighted mode	21	-0.0597477	0.0598638	0.330173	0.75825	-0.177081	0.0575853	0.942002	0.837712	1.05928	1.06157	0.0597477	0.944041	1.19373
776	eqtl-a-ENSG00000171503	ETFDH	prot-a-1163	Gamma-aminobutyric acid type B receptor subunit 2 || id:prot-a-1163	GABBR2	ENSG00000171503 || id:eqtl-a-ENSG00000171503	MR Egger	23	-0.173504	0.100437	0.0987595	0.460386	-0.37036	0.0233523	0.840714	0.690486	1.02363	1.18947	0.173504	0.976918	1.44826
777	eqtl-a-ENSG00000171503	ETFDH	prot-a-1163	Gamma-aminobutyric acid type B receptor subunit 2 || id:prot-a-1163	GABBR2	ENSG00000171503 || id:eqtl-a-ENSG00000171503	Weighted median	23	-0.134221	0.0637387	0.0352219	0.332442	-0.259149	-0.00929295	0.874397	0.771708	0.99075	1.14365	0.134221	1.00934	1.29583
778	eqtl-a-ENSG00000171503	ETFDH	prot-a-1163	Gamma-aminobutyric acid type B receptor subunit 2 || id:prot-a-1163	GABBR2	ENSG00000171503 || id:eqtl-a-ENSG00000171503	Inverse variance weighted	23	-0.146945	0.0423948	0.000528063	0.0173622	-0.230038	-0.0638508	0.863342	0.794503	0.938145	1.15829	0.146945	1.06593	1.25865
779	eqtl-a-ENSG00000171503	ETFDH	prot-a-1163	Gamma-aminobutyric acid type B receptor subunit 2 || id:prot-a-1163	GABBR2	ENSG00000171503 || id:eqtl-a-ENSG00000171503	Simple mode	23	-0.079215	0.123507	0.5279	0.981195	-0.321288	0.162858	0.923841	0.725214	1.17687	1.08244	0.079215	0.849712	1.3789
780	eqtl-a-ENSG00000171503	ETFDH	prot-a-1163	Gamma-aminobutyric acid type B receptor subunit 2 || id:prot-a-1163	GABBR2	ENSG00000171503 || id:eqtl-a-ENSG00000171503	Weighted mode	23	-0.0939504	0.092868	0.322701	0.75825	-0.275972	0.0880708	0.910328	0.758834	1.09207	1.09851	0.0939504	0.915696	1.31781
781	eqtl-a-ENSG00000171503	ETFDH	prot-a-1165	Growth arrest and DNA damage-inducible proteins-interacting protein 1 || id:prot-a-1165	GADD45GIP1	ENSG00000171503 || id:eqtl-a-ENSG00000171503	MR Egger	21	-0.0478998	0.0795163	0.554036	0.81992	-0.203752	0.107952	0.953229	0.815665	1.11399	1.04907	0.0478998	0.897671	1.22599
782	eqtl-a-ENSG00000171503	ETFDH	prot-a-1165	Growth arrest and DNA damage-inducible proteins-interacting protein 1 || id:prot-a-1165	GADD45GIP1	ENSG00000171503 || id:eqtl-a-ENSG00000171503	Weighted median	21	-0.0163633	0.0500908	0.743915	0.932856	-0.114541	0.0818147	0.98377	0.891775	1.08525	1.0165	0.0163633	0.921443	1.12136
783	eqtl-a-ENSG00000171503	ETFDH	prot-a-1165	Growth arrest and DNA damage-inducible proteins-interacting protein 1 || id:prot-a-1165	GADD45GIP1	ENSG00000171503 || id:eqtl-a-ENSG00000171503	Inverse variance weighted	21	-0.000403503	0.036792	0.99125	0.999597	-0.0725157	0.0717087	0.999597	0.930051	1.07434	1.0004	0.000403503	0.930802	1.07521
784	eqtl-a-ENSG00000171503	ETFDH	prot-a-1165	Growth arrest and DNA damage-inducible proteins-interacting protein 1 || id:prot-a-1165	GADD45GIP1	ENSG00000171503 || id:eqtl-a-ENSG00000171503	Simple mode	21	-0.0403335	0.0684051	0.562043	0.981195	-0.174407	0.0937404	0.960469	0.839955	1.09827	1.04116	0.0403335	0.910519	1.19054
785	eqtl-a-ENSG00000171503	ETFDH	prot-a-1165	Growth arrest and DNA damage-inducible proteins-interacting protein 1 || id:prot-a-1165	GADD45GIP1	ENSG00000171503 || id:eqtl-a-ENSG00000171503	Weighted mode	21	-0.00782577	0.0514809	0.8807	0.96735	-0.108728	0.0930768	0.992205	0.896974	1.09755	1.00786	0.00782577	0.911123	1.11486
786	eqtl-a-ENSG00000171503	ETFDH	prot-a-1166	Galanin peptides || id:prot-a-1166	GAL	ENSG00000171503 || id:eqtl-a-ENSG00000171503	MR Egger	23	-0.0329527	0.068582	0.635849	0.858124	-0.167374	0.101468	0.967584	0.845884	1.10679	1.0335	0.0329527	0.90351	1.1822
787	eqtl-a-ENSG00000171503	ETFDH	prot-a-1166	Galanin peptides || id:prot-a-1166	GAL	ENSG00000171503 || id:eqtl-a-ENSG00000171503	Weighted median	23	0.0249084	0.041745	0.550721	0.85801	-0.0569118	0.106729	1.02522	0.944677	1.11263	0.975399	-0.0249084	0.898769	1.05856
788	eqtl-a-ENSG00000171503	ETFDH	prot-a-1166	Galanin peptides || id:prot-a-1166	GAL	ENSG00000171503 || id:eqtl-a-ENSG00000171503	Inverse variance weighted	23	0.0342419	0.0313102	0.274116	0.5901	-0.0271262	0.0956099	1.03483	0.973238	1.10033	0.966338	-0.0342419	0.908818	1.0275
789	eqtl-a-ENSG00000171503	ETFDH	prot-a-1166	Galanin peptides || id:prot-a-1166	GAL	ENSG00000171503 || id:eqtl-a-ENSG00000171503	Simple mode	23	-0.0018667	0.0582884	0.974741	0.999121	-0.116112	0.112378	0.998135	0.890376	1.11894	1.00187	0.0018667	0.893706	1.12312
790	eqtl-a-ENSG00000171503	ETFDH	prot-a-1166	Galanin peptides || id:prot-a-1166	GAL	ENSG00000171503 || id:eqtl-a-ENSG00000171503	Weighted mode	23	0.0198131	0.043133	0.65049	0.905661	-0.0647275	0.104354	1.02001	0.937323	1.10999	0.980382	-0.0198131	0.900907	1.06687
791	eqtl-a-ENSG00000171503	ETFDH	prot-a-1167	Polypeptide N-acetylgalactosaminyltransferase 10 || id:prot-a-1167	GALNT10	ENSG00000171503 || id:eqtl-a-ENSG00000171503	MR Egger	13	0.12688	0.101897	0.238939	0.617361	-0.0728378	0.326597	1.13528	0.929752	1.38624	0.88084	-0.12688	0.721375	1.07556
792	eqtl-a-ENSG00000171503	ETFDH	prot-a-1167	Polypeptide N-acetylgalactosaminyltransferase 10 || id:prot-a-1167	GALNT10	ENSG00000171503 || id:eqtl-a-ENSG00000171503	Weighted median	13	0.0589716	0.0538333	0.27332	0.697216	-0.0465416	0.164485	1.06075	0.954525	1.17879	0.942734	-0.0589716	0.848331	1.04764
793	eqtl-a-ENSG00000171503	ETFDH	prot-a-1167	Polypeptide N-acetylgalactosaminyltransferase 10 || id:prot-a-1167	GALNT10	ENSG00000171503 || id:eqtl-a-ENSG00000171503	Inverse variance weighted	13	0.0371692	0.0503697	0.460559	0.748778	-0.0615554	0.135894	1.03787	0.940301	1.14556	0.963513	-0.0371692	0.872935	1.06349
794	eqtl-a-ENSG00000171503	ETFDH	prot-a-1167	Polypeptide N-acetylgalactosaminyltransferase 10 || id:prot-a-1167	GALNT10	ENSG00000171503 || id:eqtl-a-ENSG00000171503	Simple mode	13	0.0865537	0.0685071	0.230431	0.942985	-0.0477202	0.220828	1.09041	0.9534	1.24711	0.917086	-0.0865537	0.801855	1.04888
795	eqtl-a-ENSG00000171503	ETFDH	prot-a-1167	Polypeptide N-acetylgalactosaminyltransferase 10 || id:prot-a-1167	GALNT10	ENSG00000171503 || id:eqtl-a-ENSG00000171503	Weighted mode	13	0.071649	0.052016	0.193524	0.676183	-0.0303024	0.1736	1.07428	0.970152	1.18958	0.930858	-0.071649	0.840633	1.03077
796	eqtl-a-ENSG00000171503	ETFDH	prot-a-1168	Polypeptide N-acetylgalactosaminyltransferase 11 || id:prot-a-1168	GALNT11	ENSG00000171503 || id:eqtl-a-ENSG00000171503	MR Egger	16	0.133383	0.0899611	0.160319	0.551211	-0.0429406	0.309707	1.14269	0.957968	1.36303	0.87513	-0.133383	0.733662	1.04388
797	eqtl-a-ENSG00000171503	ETFDH	prot-a-1168	Polypeptide N-acetylgalactosaminyltransferase 11 || id:prot-a-1168	GALNT11	ENSG00000171503 || id:eqtl-a-ENSG00000171503	Weighted median	16	0.0832553	0.0522647	0.111171	0.514625	-0.0191836	0.185694	1.08682	0.980999	1.20405	0.920116	-0.0832553	0.830528	1.01937
798	eqtl-a-ENSG00000171503	ETFDH	prot-a-1168	Polypeptide N-acetylgalactosaminyltransferase 11 || id:prot-a-1168	GALNT11	ENSG00000171503 || id:eqtl-a-ENSG00000171503	Inverse variance weighted	16	0.0826987	0.0402831	0.0400786	0.218028	0.00374381	0.161654	1.08621	1.00375	1.17545	0.920628	-0.0826987	0.850736	0.996263
799	eqtl-a-ENSG00000171503	ETFDH	prot-a-1168	Polypeptide N-acetylgalactosaminyltransferase 11 || id:prot-a-1168	GALNT11	ENSG00000171503 || id:eqtl-a-ENSG00000171503	Simple mode	16	0.168797	0.0747434	0.0392527	0.942985	0.0223	0.315294	1.18388	1.02255	1.37066	0.84468	-0.168797	0.729574	0.977947
800	eqtl-a-ENSG00000171503	ETFDH	prot-a-1168	Polypeptide N-acetylgalactosaminyltransferase 11 || id:prot-a-1168	GALNT11	ENSG00000171503 || id:eqtl-a-ENSG00000171503	Weighted mode	16	0.0785793	0.0571662	0.189451	0.676183	-0.0334664	0.190625	1.08175	0.967087	1.21001	0.924429	-0.0785793	0.826442	1.03403
801	eqtl-a-ENSG00000171503	ETFDH	prot-a-1169	Polypeptide N-acetylgalactosaminyltransferase 16 || id:prot-a-1169	GALNT16	ENSG00000171503 || id:eqtl-a-ENSG00000171503	MR Egger	15	-0.0583184	0.09841	0.563611	0.827364	-0.251202	0.134565	0.94335	0.777865	1.14404	1.06005	0.0583184	0.874096	1.28557
802	eqtl-a-ENSG00000171503	ETFDH	prot-a-1169	Polypeptide N-acetylgalactosaminyltransferase 16 || id:prot-a-1169	GALNT16	ENSG00000171503 || id:eqtl-a-ENSG00000171503	Weighted median	15	-0.0838735	0.0591705	0.156341	0.589617	-0.199848	0.0321008	0.919548	0.818855	1.03262	1.08749	0.0838735	0.968409	1.22122
803	eqtl-a-ENSG00000171503	ETFDH	prot-a-1169	Polypeptide N-acetylgalactosaminyltransferase 16 || id:prot-a-1169	GALNT16	ENSG00000171503 || id:eqtl-a-ENSG00000171503	Inverse variance weighted	15	-0.0315604	0.046412	0.496501	0.774118	-0.122528	0.0594071	0.968932	0.884681	1.06121	1.03206	0.0315604	0.942323	1.13035
804	eqtl-a-ENSG00000171503	ETFDH	prot-a-1169	Polypeptide N-acetylgalactosaminyltransferase 16 || id:prot-a-1169	GALNT16	ENSG00000171503 || id:eqtl-a-ENSG00000171503	Simple mode	15	-0.103961	0.0906263	0.270552	0.942985	-0.281588	0.0736668	0.901261	0.754584	1.07645	1.10956	0.103961	0.928981	1.32523
805	eqtl-a-ENSG00000171503	ETFDH	prot-a-1169	Polypeptide N-acetylgalactosaminyltransferase 16 || id:prot-a-1169	GALNT16	ENSG00000171503 || id:eqtl-a-ENSG00000171503	Weighted mode	15	-0.0929833	0.0625173	0.159103	0.655905	-0.215517	0.0295505	0.911209	0.806124	1.02999	1.09744	0.0929833	0.970882	1.2405
806	eqtl-a-ENSG00000171503	ETFDH	prot-a-1170	Polypeptide N-acetylgalactosaminyltransferase 1 || id:prot-a-1170	GALNT1	ENSG00000171503 || id:eqtl-a-ENSG00000171503	MR Egger	21	-0.21313	0.0936737	0.0346646	0.336422	-0.39673	-0.0295293	0.808051	0.672515	0.970902	1.23755	0.21313	1.02997	1.48695
807	eqtl-a-ENSG00000171503	ETFDH	prot-a-1170	Polypeptide N-acetylgalactosaminyltransferase 1 || id:prot-a-1170	GALNT1	ENSG00000171503 || id:eqtl-a-ENSG00000171503	Weighted median	21	-0.0732584	0.0570716	0.199274	0.63496	-0.185119	0.0386019	0.929361	0.831006	1.03936	1.07601	0.0732584	0.962134	1.20336
808	eqtl-a-ENSG00000171503	ETFDH	prot-a-1170	Polypeptide N-acetylgalactosaminyltransferase 1 || id:prot-a-1170	GALNT1	ENSG00000171503 || id:eqtl-a-ENSG00000171503	Inverse variance weighted	21	-0.0504241	0.0434316	0.245641	0.561344	-0.13555	0.0347018	0.950826	0.873235	1.03531	1.05172	0.0504241	0.965893	1.14517
809	eqtl-a-ENSG00000171503	ETFDH	prot-a-1170	Polypeptide N-acetylgalactosaminyltransferase 1 || id:prot-a-1170	GALNT1	ENSG00000171503 || id:eqtl-a-ENSG00000171503	Simple mode	21	-0.0428225	0.0833935	0.613229	0.984538	-0.206274	0.120629	0.958081	0.81361	1.12821	1.04375	0.0428225	0.886363	1.22909
810	eqtl-a-ENSG00000171503	ETFDH	prot-a-1170	Polypeptide N-acetylgalactosaminyltransferase 1 || id:prot-a-1170	GALNT1	ENSG00000171503 || id:eqtl-a-ENSG00000171503	Weighted mode	21	-0.0723972	0.0612027	0.250717	0.70748	-0.192354	0.04756	0.930161	0.825014	1.04871	1.07508	0.0723972	0.953553	1.2121
811	eqtl-a-ENSG00000171503	ETFDH	prot-a-1171	Polypeptide N-acetylgalactosaminyltransferase 2 || id:prot-a-1171	GALNT2	ENSG00000171503 || id:eqtl-a-ENSG00000171503	MR Egger	18	0.107544	0.0966432	0.282239	0.652091	-0.0818771	0.296964	1.11354	0.921385	1.34577	0.898037	-0.107544	0.743071	1.08532
812	eqtl-a-ENSG00000171503	ETFDH	prot-a-1171	Polypeptide N-acetylgalactosaminyltransferase 2 || id:prot-a-1171	GALNT2	ENSG00000171503 || id:eqtl-a-ENSG00000171503	Weighted median	18	0.0206462	0.0596468	0.729237	0.932096	-0.0962616	0.137554	1.02086	0.908226	1.14746	0.979565	-0.0206462	0.871487	1.10105
813	eqtl-a-ENSG00000171503	ETFDH	prot-a-1171	Polypeptide N-acetylgalactosaminyltransferase 2 || id:prot-a-1171	GALNT2	ENSG00000171503 || id:eqtl-a-ENSG00000171503	Inverse variance weighted	18	0.0528314	0.0444829	0.23496	0.55094	-0.034355	0.140018	1.05425	0.966228	1.15029	0.94854	-0.0528314	0.869343	1.03495
814	eqtl-a-ENSG00000171503	ETFDH	prot-a-1171	Polypeptide N-acetylgalactosaminyltransferase 2 || id:prot-a-1171	GALNT2	ENSG00000171503 || id:eqtl-a-ENSG00000171503	Simple mode	18	-0.056607	0.0908855	0.541657	0.981195	-0.234743	0.121529	0.944965	0.790774	1.12922	1.05824	0.056607	0.885566	1.26458
815	eqtl-a-ENSG00000171503	ETFDH	prot-a-1171	Polypeptide N-acetylgalactosaminyltransferase 2 || id:prot-a-1171	GALNT2	ENSG00000171503 || id:eqtl-a-ENSG00000171503	Weighted mode	18	-0.0405857	0.0811827	0.623533	0.887461	-0.199704	0.118532	0.960227	0.818973	1.12584	1.04142	0.0405857	0.888223	1.22104
816	eqtl-a-ENSG00000171503	ETFDH	prot-a-1172	Polypeptide N-acetylgalactosaminyltransferase 3 || id:prot-a-1172	GALNT3	ENSG00000171503 || id:eqtl-a-ENSG00000171503	MR Egger	22	0.270426	0.0774045	0.00228841	0.178625	0.118713	0.422139	1.31052	1.12605	1.52522	0.763055	-0.270426	0.655643	0.888063
817	eqtl-a-ENSG00000171503	ETFDH	prot-a-1172	Polypeptide N-acetylgalactosaminyltransferase 3 || id:prot-a-1172	GALNT3	ENSG00000171503 || id:eqtl-a-ENSG00000171503	Weighted median	22	0.055147	0.0476235	0.246873	0.673946	-0.0381952	0.148489	1.0567	0.962525	1.16008	0.946346	-0.055147	0.862009	1.03893
818	eqtl-a-ENSG00000171503	ETFDH	prot-a-1172	Polypeptide N-acetylgalactosaminyltransferase 3 || id:prot-a-1172	GALNT3	ENSG00000171503 || id:eqtl-a-ENSG00000171503	Inverse variance weighted	22	-0.00520212	0.0465537	0.911026	0.979614	-0.0964474	0.0860431	0.994811	0.908058	1.08985	1.00522	0.00520212	0.917555	1.10125
819	eqtl-a-ENSG00000171503	ETFDH	prot-a-1172	Polypeptide N-acetylgalactosaminyltransferase 3 || id:prot-a-1172	GALNT3	ENSG00000171503 || id:eqtl-a-ENSG00000171503	Simple mode	22	0.0150164	0.0592371	0.802349	0.991721	-0.101088	0.131121	1.01513	0.903853	1.14011	0.985096	-0.0150164	0.877111	1.10637
820	eqtl-a-ENSG00000171503	ETFDH	prot-a-1172	Polypeptide N-acetylgalactosaminyltransferase 3 || id:prot-a-1172	GALNT3	ENSG00000171503 || id:eqtl-a-ENSG00000171503	Weighted mode	22	0.0524512	0.0414154	0.219214	0.685358	-0.0287229	0.133625	1.05385	0.971686	1.14296	0.948901	-0.0524512	0.874918	1.02914
821	eqtl-a-ENSG00000171503	ETFDH	prot-a-1173	N-acetylgalactosaminyltransferase 7 || id:prot-a-1173	GALNT7	ENSG00000171503 || id:eqtl-a-ENSG00000171503	MR Egger	21	0.0113903	0.112991	0.92076	0.975536	-0.210072	0.232853	1.01146	0.810525	1.2622	0.988674	-0.0113903	0.79227	1.23377
822	eqtl-a-ENSG00000171503	ETFDH	prot-a-1173	N-acetylgalactosaminyltransferase 7 || id:prot-a-1173	GALNT7	ENSG00000171503 || id:eqtl-a-ENSG00000171503	Weighted median	21	-0.0466453	0.0585653	0.425761	0.808433	-0.161433	0.0681428	0.954426	0.850923	1.07052	1.04775	0.0466453	0.934127	1.17519
823	eqtl-a-ENSG00000171503	ETFDH	prot-a-1173	N-acetylgalactosaminyltransferase 7 || id:prot-a-1173	GALNT7	ENSG00000171503 || id:eqtl-a-ENSG00000171503	Inverse variance weighted	21	-0.0747386	0.0497553	0.133066	0.411714	-0.172259	0.0227819	0.927986	0.841761	1.02304	1.0776	0.0747386	0.977476	1.18799
824	eqtl-a-ENSG00000171503	ETFDH	prot-a-1173	N-acetylgalactosaminyltransferase 7 || id:prot-a-1173	GALNT7	ENSG00000171503 || id:eqtl-a-ENSG00000171503	Simple mode	21	-0.00206362	0.0954638	0.982968	0.999171	-0.189173	0.185045	0.997939	0.827644	1.20327	1.00207	0.00206362	0.831066	1.20825
825	eqtl-a-ENSG00000171503	ETFDH	prot-a-1173	N-acetylgalactosaminyltransferase 7 || id:prot-a-1173	GALNT7	ENSG00000171503 || id:eqtl-a-ENSG00000171503	Weighted mode	21	-0.0479909	0.0598702	0.432216	0.818672	-0.165336	0.0693547	0.953142	0.847609	1.07182	1.04916	0.0479909	0.932996	1.17979
826	eqtl-a-ENSG00000171503	ETFDH	prot-a-1174	Galanin-like peptide || id:prot-a-1174	GALP	ENSG00000171503 || id:eqtl-a-ENSG00000171503	MR Egger	20	0.0134182	0.119307	0.911697	0.970493	-0.220423	0.24726	1.01351	0.802179	1.28051	0.986671	-0.0134182	0.780938	1.2466
827	eqtl-a-ENSG00000171503	ETFDH	prot-a-1174	Galanin-like peptide || id:prot-a-1174	GALP	ENSG00000171503 || id:eqtl-a-ENSG00000171503	Weighted median	20	0.078362	0.050577	0.121295	0.534514	-0.0207688	0.177493	1.08151	0.979445	1.19422	0.92463	-0.078362	0.837367	1.02099
828	eqtl-a-ENSG00000171503	ETFDH	prot-a-1174	Galanin-like peptide || id:prot-a-1174	GALP	ENSG00000171503 || id:eqtl-a-ENSG00000171503	Inverse variance weighted	20	0.159035	0.0569464	0.00522687	0.0758963	0.0474198	0.27065	1.17238	1.04856	1.31082	0.852967	-0.159035	0.762884	0.953687
829	eqtl-a-ENSG00000171503	ETFDH	prot-a-1174	Galanin-like peptide || id:prot-a-1174	GALP	ENSG00000171503 || id:eqtl-a-ENSG00000171503	Simple mode	20	0.14102	0.0857946	0.116684	0.942985	-0.027137	0.309178	1.15145	0.973228	1.3623	0.868472	-0.14102	0.73405	1.02751
830	eqtl-a-ENSG00000171503	ETFDH	prot-a-1174	Galanin-like peptide || id:prot-a-1174	GALP	ENSG00000171503 || id:eqtl-a-ENSG00000171503	Weighted mode	20	0.087534	0.0456629	0.0704063	0.51153	-0.00196531	0.177033	1.09148	0.998037	1.19367	0.916188	-0.087534	0.837752	1.00197
831	eqtl-a-ENSG00000171503	ETFDH	prot-a-1175	Gigaxonin || id:prot-a-1175	GAN	ENSG00000171503 || id:eqtl-a-ENSG00000171503	MR Egger	18	-0.142436	0.0847896	0.112399	0.48968	-0.308623	0.0237518	0.867243	0.734457	1.02404	1.15308	0.142436	0.976528	1.36155
832	eqtl-a-ENSG00000171503	ETFDH	prot-a-1175	Gigaxonin || id:prot-a-1175	GAN	ENSG00000171503 || id:eqtl-a-ENSG00000171503	Weighted median	18	-0.0269495	0.052267	0.606125	0.882468	-0.129393	0.0754937	0.97341	0.878629	1.07842	1.02732	0.0269495	0.927286	1.13814
833	eqtl-a-ENSG00000171503	ETFDH	prot-a-1175	Gigaxonin || id:prot-a-1175	GAN	ENSG00000171503 || id:eqtl-a-ENSG00000171503	Inverse variance weighted	18	0.016507	0.0432954	0.703008	0.899697	-0.068352	0.101366	1.01664	0.933932	1.10668	0.983629	-0.016507	0.903602	1.07074
834	eqtl-a-ENSG00000171503	ETFDH	prot-a-1175	Gigaxonin || id:prot-a-1175	GAN	ENSG00000171503 || id:eqtl-a-ENSG00000171503	Simple mode	18	-0.0323851	0.100256	0.750617	0.988961	-0.228887	0.164117	0.968134	0.795418	1.17835	1.03292	0.0323851	0.848643	1.2572
835	eqtl-a-ENSG00000171503	ETFDH	prot-a-1175	Gigaxonin || id:prot-a-1175	GAN	ENSG00000171503 || id:eqtl-a-ENSG00000171503	Weighted mode	18	-0.0244571	0.0612305	0.694553	0.921962	-0.144469	0.0955547	0.97584	0.865482	1.10027	1.02476	0.0244571	0.908869	1.15543
836	eqtl-a-ENSG00000171503	ETFDH	prot-a-1176	Glyceraldehyde-3-phosphate dehydrogenase, testis-specific || id:prot-a-1176	GAPDHS	ENSG00000171503 || id:eqtl-a-ENSG00000171503	MR Egger	25	-0.219933	0.0726104	0.0059699	0.21832	-0.362249	-0.0776168	0.802572	0.696109	0.925319	1.24599	0.219933	1.08071	1.43656
837	eqtl-a-ENSG00000171503	ETFDH	prot-a-1176	Glyceraldehyde-3-phosphate dehydrogenase, testis-specific || id:prot-a-1176	GAPDHS	ENSG00000171503 || id:eqtl-a-ENSG00000171503	Weighted median	25	-0.144234	0.0482167	0.00277721	0.121593	-0.238739	-0.0497297	0.865685	0.78762	0.951487	1.15515	0.144234	1.05099	1.26965
838	eqtl-a-ENSG00000171503	ETFDH	prot-a-1176	Glyceraldehyde-3-phosphate dehydrogenase, testis-specific || id:prot-a-1176	GAPDHS	ENSG00000171503 || id:eqtl-a-ENSG00000171503	Inverse variance weighted	25	-0.13586	0.0336633	5.44006e-05	0.0041735	-0.20184	-0.0698805	0.872964	0.817225	0.932505	1.14552	0.13586	1.07238	1.22365
839	eqtl-a-ENSG00000171503	ETFDH	prot-a-1176	Glyceraldehyde-3-phosphate dehydrogenase, testis-specific || id:prot-a-1176	GAPDHS	ENSG00000171503 || id:eqtl-a-ENSG00000171503	Simple mode	25	-0.111571	0.0690572	0.119244	0.942985	-0.246924	0.0237808	0.894427	0.7812	1.02407	1.11803	0.111571	0.9765	1.28008
840	eqtl-a-ENSG00000171503	ETFDH	prot-a-1176	Glyceraldehyde-3-phosphate dehydrogenase, testis-specific || id:prot-a-1176	GAPDHS	ENSG00000171503 || id:eqtl-a-ENSG00000171503	Weighted mode	25	-0.139547	0.0557338	0.0194881	0.362164	-0.248785	-0.0303086	0.869752	0.779748	0.970146	1.14975	0.139547	1.03077	1.28247
841	eqtl-a-ENSG00000171503	ETFDH	prot-a-1177	Growth arrest-specific protein 1 || id:prot-a-1177	GAS1	ENSG00000171503 || id:eqtl-a-ENSG00000171503	MR Egger	23	-0.0268546	0.0853975	0.75627	0.911328	-0.194234	0.140524	0.973503	0.823466	1.15088	1.02722	0.0268546	0.868902	1.21438
842	eqtl-a-ENSG00000171503	ETFDH	prot-a-1177	Growth arrest-specific protein 1 || id:prot-a-1177	GAS1	ENSG00000171503 || id:eqtl-a-ENSG00000171503	Weighted median	23	0.00268965	0.0489094	0.956144	0.986137	-0.0931728	0.0985521	1.00269	0.911036	1.10357	0.997314	-0.00268965	0.906148	1.09765
843	eqtl-a-ENSG00000171503	ETFDH	prot-a-1177	Growth arrest-specific protein 1 || id:prot-a-1177	GAS1	ENSG00000171503 || id:eqtl-a-ENSG00000171503	Inverse variance weighted	23	-0.0155136	0.0424257	0.714615	0.905602	-0.0986679	0.0676407	0.984606	0.906044	1.06998	1.01563	0.0155136	0.934596	1.1037
844	eqtl-a-ENSG00000171503	ETFDH	prot-a-1177	Growth arrest-specific protein 1 || id:prot-a-1177	GAS1	ENSG00000171503 || id:eqtl-a-ENSG00000171503	Simple mode	23	-0.055251	0.0780895	0.486663	0.981195	-0.208306	0.0978045	0.946248	0.811958	1.10275	1.05681	0.055251	0.906826	1.23159
845	eqtl-a-ENSG00000171503	ETFDH	prot-a-1177	Growth arrest-specific protein 1 || id:prot-a-1177	GAS1	ENSG00000171503 || id:eqtl-a-ENSG00000171503	Weighted mode	23	-0.0275547	0.0515531	0.598362	0.87847	-0.128599	0.0734894	0.972821	0.879327	1.07626	1.02794	0.0275547	0.929146	1.13723
846	eqtl-a-ENSG00000171503	ETFDH	prot-a-1178	Guanylate-binding protein 6 || id:prot-a-1178	GBP6	ENSG00000171503 || id:eqtl-a-ENSG00000171503	MR Egger	25	-0.0780862	0.0721246	0.290181	0.66073	-0.21945	0.0632779	0.924885	0.80296	1.06532	1.08122	0.0780862	0.938683	1.24539
847	eqtl-a-ENSG00000171503	ETFDH	prot-a-1178	Guanylate-binding protein 6 || id:prot-a-1178	GBP6	ENSG00000171503 || id:eqtl-a-ENSG00000171503	Weighted median	25	0.00981515	0.0468247	0.833968	0.953471	-0.0819614	0.101592	1.00986	0.921308	1.10693	0.990233	-0.00981515	0.903398	1.08541
848	eqtl-a-ENSG00000171503	ETFDH	prot-a-1178	Guanylate-binding protein 6 || id:prot-a-1178	GBP6	ENSG00000171503 || id:eqtl-a-ENSG00000171503	Inverse variance weighted	25	0.0312344	0.0359274	0.384643	0.695771	-0.0391834	0.101652	1.03173	0.961574	1.107	0.969248	-0.0312344	0.903344	1.03996
849	eqtl-a-ENSG00000171503	ETFDH	prot-a-1178	Guanylate-binding protein 6 || id:prot-a-1178	GBP6	ENSG00000171503 || id:eqtl-a-ENSG00000171503	Simple mode	25	-0.0263723	0.0599735	0.664065	0.985213	-0.14392	0.0911758	0.973972	0.865957	1.09546	1.02672	0.0263723	0.912857	1.15479
850	eqtl-a-ENSG00000171503	ETFDH	prot-a-1178	Guanylate-binding protein 6 || id:prot-a-1178	GBP6	ENSG00000171503 || id:eqtl-a-ENSG00000171503	Weighted mode	25	-0.0180247	0.042923	0.678272	0.916679	-0.102154	0.0661044	0.982137	0.902891	1.06834	1.01819	0.0180247	0.936033	1.10755
851	eqtl-a-ENSG00000171503	ETFDH	prot-a-1179	Vitamin D-binding protein || id:prot-a-1179	GC	ENSG00000171503 || id:eqtl-a-ENSG00000171503	MR Egger	17	0.08568	0.114331	0.465205	0.773704	-0.138408	0.309768	1.08946	0.870743	1.36311	0.917888	-0.08568	0.733617	1.14844
852	eqtl-a-ENSG00000171503	ETFDH	prot-a-1179	Vitamin D-binding protein || id:prot-a-1179	GC	ENSG00000171503 || id:eqtl-a-ENSG00000171503	Weighted median	17	-0.0440623	0.0638085	0.489855	0.836341	-0.169127	0.0810024	0.956894	0.844402	1.08437	1.04505	0.0440623	0.922191	1.18427
853	eqtl-a-ENSG00000171503	ETFDH	prot-a-1179	Vitamin D-binding protein || id:prot-a-1179	GC	ENSG00000171503 || id:eqtl-a-ENSG00000171503	Inverse variance weighted	17	-0.0886556	0.0491089	0.0710302	0.297265	-0.184909	0.00759791	0.915161	0.83118	1.00763	1.0927	0.0886556	0.992431	1.20311
854	eqtl-a-ENSG00000171503	ETFDH	prot-a-1179	Vitamin D-binding protein || id:prot-a-1179	GC	ENSG00000171503 || id:eqtl-a-ENSG00000171503	Simple mode	17	-0.11808	0.100345	0.25651	0.942985	-0.314757	0.0785967	0.888625	0.729966	1.08177	1.12533	0.11808	0.924413	1.36993
855	eqtl-a-ENSG00000171503	ETFDH	prot-a-1179	Vitamin D-binding protein || id:prot-a-1179	GC	ENSG00000171503 || id:eqtl-a-ENSG00000171503	Weighted mode	17	-0.036119	0.0690984	0.608333	0.879989	-0.171552	0.0993139	0.964526	0.842357	1.10441	1.03678	0.036119	0.905458	1.18715
856	eqtl-a-ENSG00000171503	ETFDH	prot-a-118	Amyloid beta A4 precursor protein-binding family B member 3 || id:prot-a-118	APBB3	ENSG00000171503 || id:eqtl-a-ENSG00000171503	MR Egger	21	0.0213435	0.0794381	0.791071	0.92667	-0.134355	0.177042	1.02157	0.874279	1.19368	0.978883	-0.0213435	0.837744	1.1438
857	eqtl-a-ENSG00000171503	ETFDH	prot-a-118	Amyloid beta A4 precursor protein-binding family B member 3 || id:prot-a-118	APBB3	ENSG00000171503 || id:eqtl-a-ENSG00000171503	Weighted median	21	-0.0137674	0.0522728	0.792261	0.942175	-0.116222	0.0886873	0.986327	0.890277	1.09274	1.01386	0.0137674	0.915132	1.12325
858	eqtl-a-ENSG00000171503	ETFDH	prot-a-118	Amyloid beta A4 precursor protein-binding family B member 3 || id:prot-a-118	APBB3	ENSG00000171503 || id:eqtl-a-ENSG00000171503	Inverse variance weighted	21	0.0269365	0.0373893	0.471258	0.758067	-0.0463465	0.10022	1.0273	0.954711	1.10541	0.973423	-0.0269365	0.904639	1.04744
859	eqtl-a-ENSG00000171503	ETFDH	prot-a-118	Amyloid beta A4 precursor protein-binding family B member 3 || id:prot-a-118	APBB3	ENSG00000171503 || id:eqtl-a-ENSG00000171503	Simple mode	21	-0.035606	0.0686767	0.609827	0.984538	-0.170212	0.0990003	0.96502	0.843486	1.10407	1.03625	0.035606	0.905742	1.18556
860	eqtl-a-ENSG00000171503	ETFDH	prot-a-118	Amyloid beta A4 precursor protein-binding family B member 3 || id:prot-a-118	APBB3	ENSG00000171503 || id:eqtl-a-ENSG00000171503	Weighted mode	21	-0.038519	0.0533449	0.478607	0.82763	-0.143075	0.0660371	0.962213	0.866689	1.06827	1.03927	0.038519	0.936096	1.15382
861	eqtl-a-ENSG00000171503	ETFDH	prot-a-1180	Grancalcin || id:prot-a-1180	GCA	ENSG00000171503 || id:eqtl-a-ENSG00000171503	MR Egger	12	-0.0963536	0.111687	0.40851	0.741411	-0.31526	0.122553	0.908143	0.729599	1.13038	1.10115	0.0963536	0.884659	1.37062
862	eqtl-a-ENSG00000171503	ETFDH	prot-a-1180	Grancalcin || id:prot-a-1180	GCA	ENSG00000171503 || id:eqtl-a-ENSG00000171503	Weighted median	12	-0.044548	0.0558453	0.425042	0.808433	-0.154005	0.0649088	0.95643	0.857268	1.06706	1.04556	0.044548	0.937153	1.1665
863	eqtl-a-ENSG00000171503	ETFDH	prot-a-1180	Grancalcin || id:prot-a-1180	GCA	ENSG00000171503 || id:eqtl-a-ENSG00000171503	Inverse variance weighted	12	-0.0440356	0.0465364	0.344016	0.659107	-0.135247	0.0471758	0.95692	0.8735	1.04831	1.04502	0.0440356	0.95392	1.14482
864	eqtl-a-ENSG00000171503	ETFDH	prot-a-1180	Grancalcin || id:prot-a-1180	GCA	ENSG00000171503 || id:eqtl-a-ENSG00000171503	Simple mode	12	-0.0689217	0.0724052	0.361601	0.968453	-0.210836	0.0729925	0.9334	0.809907	1.07572	1.07135	0.0689217	0.929608	1.23471
865	eqtl-a-ENSG00000171503	ETFDH	prot-a-1180	Grancalcin || id:prot-a-1180	GCA	ENSG00000171503 || id:eqtl-a-ENSG00000171503	Weighted mode	12	-0.0538291	0.0591234	0.382101	0.795025	-0.169711	0.0620527	0.947594	0.843909	1.06402	1.0553	0.0538291	0.939833	1.18496
866	eqtl-a-ENSG00000171503	ETFDH	prot-a-1181	Glucagon || id:prot-a-1181	GCG	ENSG00000171503 || id:eqtl-a-ENSG00000171503	MR Egger	22	-0.0228918	0.0788116	0.774453	0.919509	-0.177362	0.131579	0.977368	0.837476	1.14063	1.02316	0.0228918	0.87671	1.19406
867	eqtl-a-ENSG00000171503	ETFDH	prot-a-1181	Glucagon || id:prot-a-1181	GCG	ENSG00000171503 || id:eqtl-a-ENSG00000171503	Weighted median	22	0.0494121	0.0500517	0.323534	0.733131	-0.0486892	0.147513	1.05065	0.952477	1.15895	0.951789	-0.0494121	0.862851	1.04989
868	eqtl-a-ENSG00000171503	ETFDH	prot-a-1181	Glucagon || id:prot-a-1181	GCG	ENSG00000171503 || id:eqtl-a-ENSG00000171503	Inverse variance weighted	22	0.0350392	0.0345555	0.310583	0.624098	-0.0326896	0.102768	1.03566	0.967839	1.10823	0.965568	-0.0350392	0.902336	1.03323
869	eqtl-a-ENSG00000171503	ETFDH	prot-a-1181	Glucagon || id:prot-a-1181	GCG	ENSG00000171503 || id:eqtl-a-ENSG00000171503	Simple mode	22	0.060125	0.0702587	0.401786	0.97537	-0.077582	0.197832	1.06197	0.925351	1.21876	0.941647	-0.060125	0.820508	1.08067
870	eqtl-a-ENSG00000171503	ETFDH	prot-a-1181	Glucagon || id:prot-a-1181	GCG	ENSG00000171503 || id:eqtl-a-ENSG00000171503	Weighted mode	22	0.0436153	0.0540287	0.428565	0.818672	-0.062281	0.149512	1.04458	0.939619	1.16127	0.957322	-0.0436153	0.861129	1.06426
871	eqtl-a-ENSG00000171503	ETFDH	prot-a-1182	GTP cyclohydrolase 1 || id:prot-a-1182	GCH1	ENSG00000171503 || id:eqtl-a-ENSG00000171503	MR Egger	21	0.09442	0.071768	0.203954	0.594859	-0.0462454	0.235085	1.09902	0.954808	1.26502	0.909901	-0.09442	0.790503	1.04733
872	eqtl-a-ENSG00000171503	ETFDH	prot-a-1182	GTP cyclohydrolase 1 || id:prot-a-1182	GCH1	ENSG00000171503 || id:eqtl-a-ENSG00000171503	Weighted median	21	0.070048	0.0511667	0.170995	0.602861	-0.0302388	0.170335	1.07256	0.970214	1.1857	0.932349	-0.070048	0.843382	1.0307
873	eqtl-a-ENSG00000171503	ETFDH	prot-a-1182	GTP cyclohydrolase 1 || id:prot-a-1182	GCH1	ENSG00000171503 || id:eqtl-a-ENSG00000171503	Inverse variance weighted	21	0.0204877	0.0360705	0.570041	0.816449	-0.0502104	0.0911859	1.0207	0.951029	1.09547	0.979721	-0.0204877	0.912848	1.05149
874	eqtl-a-ENSG00000171503	ETFDH	prot-a-1182	GTP cyclohydrolase 1 || id:prot-a-1182	GCH1	ENSG00000171503 || id:eqtl-a-ENSG00000171503	Simple mode	21	0.0828933	0.0751822	0.283307	0.942985	-0.0644637	0.23025	1.08643	0.93757	1.25892	0.920449	-0.0828933	0.794335	1.06659
875	eqtl-a-ENSG00000171503	ETFDH	prot-a-1182	GTP cyclohydrolase 1 || id:prot-a-1182	GCH1	ENSG00000171503 || id:eqtl-a-ENSG00000171503	Weighted mode	21	0.0847968	0.0506957	0.109965	0.597125	-0.0145668	0.18416	1.0885	0.985539	1.20221	0.918699	-0.0847968	0.831802	1.01467
876	eqtl-a-ENSG00000171503	ETFDH	prot-a-1183	Glucokinase || id:prot-a-1183	GCK	ENSG00000171503 || id:eqtl-a-ENSG00000171503	MR Egger	21	-0.0376643	0.0937401	0.692318	0.88033	-0.221395	0.146066	0.963036	0.8014	1.15727	1.03838	0.0376643	0.8641	1.24782
877	eqtl-a-ENSG00000171503	ETFDH	prot-a-1183	Glucokinase || id:prot-a-1183	GCK	ENSG00000171503 || id:eqtl-a-ENSG00000171503	Weighted median	21	0.032816	0.0544531	0.546743	0.85801	-0.0739121	0.139544	1.03336	0.928753	1.14975	0.967717	-0.032816	0.869755	1.07671
878	eqtl-a-ENSG00000171503	ETFDH	prot-a-1183	Glucokinase || id:prot-a-1183	GCK	ENSG00000171503 || id:eqtl-a-ENSG00000171503	Inverse variance weighted	21	0.0215202	0.0407904	0.597791	0.833492	-0.058429	0.10147	1.02175	0.943245	1.1068	0.97871	-0.0215202	0.903509	1.06017
879	eqtl-a-ENSG00000171503	ETFDH	prot-a-1183	Glucokinase || id:prot-a-1183	GCK	ENSG00000171503 || id:eqtl-a-ENSG00000171503	Simple mode	21	0.0568392	0.0854246	0.513413	0.981195	-0.110593	0.224271	1.05849	0.895303	1.25141	0.944746	-0.0568392	0.799098	1.11694
880	eqtl-a-ENSG00000171503	ETFDH	prot-a-1183	Glucokinase || id:prot-a-1183	GCK	ENSG00000171503 || id:eqtl-a-ENSG00000171503	Weighted mode	21	0.0439091	0.0725273	0.551712	0.861997	-0.0982444	0.186062	1.04489	0.906427	1.2045	0.957041	-0.0439091	0.830222	1.10323
881	eqtl-a-ENSG00000171503	ETFDH	prot-a-1184	Glucokinase regulatory protein || id:prot-a-1184	GCKR	ENSG00000171503 || id:eqtl-a-ENSG00000171503	MR Egger	17	-0.0861742	0.101806	0.410601	0.741411	-0.285714	0.113366	0.917434	0.751477	1.12004	1.09	0.0861742	0.892824	1.33071
882	eqtl-a-ENSG00000171503	ETFDH	prot-a-1184	Glucokinase regulatory protein || id:prot-a-1184	GCKR	ENSG00000171503 || id:eqtl-a-ENSG00000171503	Weighted median	17	-0.0493816	0.0493572	0.317071	0.728223	-0.146122	0.0473584	0.951818	0.864053	1.0485	1.05062	0.0493816	0.953746	1.15734
883	eqtl-a-ENSG00000171503	ETFDH	prot-a-1184	Glucokinase regulatory protein || id:prot-a-1184	GCKR	ENSG00000171503 || id:eqtl-a-ENSG00000171503	Inverse variance weighted	17	-0.0556794	0.0467824	0.233976	0.550793	-0.147373	0.0360141	0.945842	0.862972	1.03667	1.05726	0.0556794	0.964627	1.15879
884	eqtl-a-ENSG00000171503	ETFDH	prot-a-1184	Glucokinase regulatory protein || id:prot-a-1184	GCKR	ENSG00000171503 || id:eqtl-a-ENSG00000171503	Simple mode	17	-0.0524786	0.0694298	0.460722	0.981195	-0.188561	0.0836038	0.948875	0.82815	1.0872	1.05388	0.0524786	0.919796	1.20751
885	eqtl-a-ENSG00000171503	ETFDH	prot-a-1184	Glucokinase regulatory protein || id:prot-a-1184	GCKR	ENSG00000171503 || id:eqtl-a-ENSG00000171503	Weighted mode	17	-0.0472841	0.0469566	0.328935	0.75825	-0.139319	0.044751	0.953816	0.86995	1.04577	1.04842	0.0472841	0.956236	1.14949
886	eqtl-a-ENSG00000171503	ETFDH	prot-a-1185	Beta-1,3-galactosyl-O-glycosyl-glycoprotein beta-1,6-N-acetylglucosaminyltransferase || id:prot-a-1185	GCNT1	ENSG00000171503 || id:eqtl-a-ENSG00000171503	MR Egger	28	0.169139	0.0719673	0.0266278	0.321478	0.0280836	0.310195	1.18429	1.02848	1.36369	0.844391	-0.169139	0.733304	0.972307
887	eqtl-a-ENSG00000171503	ETFDH	prot-a-1185	Beta-1,3-galactosyl-O-glycosyl-glycoprotein beta-1,6-N-acetylglucosaminyltransferase || id:prot-a-1185	GCNT1	ENSG00000171503 || id:eqtl-a-ENSG00000171503	Weighted median	28	0.0750689	0.0439631	0.0877213	0.477161	-0.0110988	0.161237	1.07796	0.988963	1.17496	0.92768	-0.0750689	0.851091	1.01116
888	eqtl-a-ENSG00000171503	ETFDH	prot-a-1185	Beta-1,3-galactosyl-O-glycosyl-glycoprotein beta-1,6-N-acetylglucosaminyltransferase || id:prot-a-1185	GCNT1	ENSG00000171503 || id:eqtl-a-ENSG00000171503	Inverse variance weighted	28	0.0845518	0.0371618	0.0228918	0.165441	0.0117147	0.157389	1.08823	1.01178	1.17045	0.918924	-0.0845518	0.854372	0.988354
889	eqtl-a-ENSG00000171503	ETFDH	prot-a-1185	Beta-1,3-galactosyl-O-glycosyl-glycoprotein beta-1,6-N-acetylglucosaminyltransferase || id:prot-a-1185	GCNT1	ENSG00000171503 || id:eqtl-a-ENSG00000171503	Simple mode	28	0.128084	0.0670732	0.0668608	0.942985	-0.00337919	0.259548	1.13665	0.996627	1.29634	0.879779	-0.128084	0.7714	1.00338
890	eqtl-a-ENSG00000171503	ETFDH	prot-a-1185	Beta-1,3-galactosyl-O-glycosyl-glycoprotein beta-1,6-N-acetylglucosaminyltransferase || id:prot-a-1185	GCNT1	ENSG00000171503 || id:eqtl-a-ENSG00000171503	Weighted mode	28	0.101071	0.0478303	0.0439762	0.440683	0.00732396	0.194819	1.10636	1.00735	1.21509	0.903868	-0.101071	0.822984	0.992703
891	eqtl-a-ENSG00000171503	ETFDH	prot-a-1186	N-acetyllactosaminide beta-1,6-N-acetylglucosaminyl-transferase, isoform C || id:prot-a-1186	GCNT2	ENSG00000171503 || id:eqtl-a-ENSG00000171503	MR Egger	23	0.243405	0.0777881	0.00507129	0.21832	0.0909402	0.39587	1.27558	1.0952	1.48568	0.783954	-0.243405	0.673094	0.913072
892	eqtl-a-ENSG00000171503	ETFDH	prot-a-1186	N-acetyllactosaminide beta-1,6-N-acetylglucosaminyl-transferase, isoform C || id:prot-a-1186	GCNT2	ENSG00000171503 || id:eqtl-a-ENSG00000171503	Weighted median	23	0.0801099	0.0527336	0.128727	0.5421	-0.023248	0.183468	1.08341	0.97702	1.20138	0.923015	-0.0801099	0.832379	1.02352
893	eqtl-a-ENSG00000171503	ETFDH	prot-a-1186	N-acetyllactosaminide beta-1,6-N-acetylglucosaminyl-transferase, isoform C || id:prot-a-1186	GCNT2	ENSG00000171503 || id:eqtl-a-ENSG00000171503	Inverse variance weighted	23	0.0811662	0.0443594	0.0672888	0.289693	-0.00577824	0.168111	1.08455	0.994238	1.18307	0.92204	-0.0811662	0.84526	1.00579
894	eqtl-a-ENSG00000171503	ETFDH	prot-a-1186	N-acetyllactosaminide beta-1,6-N-acetylglucosaminyl-transferase, isoform C || id:prot-a-1186	GCNT2	ENSG00000171503 || id:eqtl-a-ENSG00000171503	Simple mode	23	-0.0404866	0.102779	0.697432	0.98523	-0.241933	0.160959	0.960322	0.785109	1.17464	1.04132	0.0404866	0.851327	1.27371
895	eqtl-a-ENSG00000171503	ETFDH	prot-a-1186	N-acetyllactosaminide beta-1,6-N-acetylglucosaminyl-transferase, isoform C || id:prot-a-1186	GCNT2	ENSG00000171503 || id:eqtl-a-ENSG00000171503	Weighted mode	23	0.0813161	0.0552067	0.154932	0.655905	-0.0268891	0.189521	1.08471	0.973469	1.20867	0.921902	-0.0813161	0.827355	1.02725
896	eqtl-a-ENSG00000171503	ETFDH	prot-a-1187	Beta-1,3-galactosyl-O-glycosyl-glycoprotein beta-1,6-N-acetylglucosaminyltransferase 4 || id:prot-a-1187	GCNT4	ENSG00000171503 || id:eqtl-a-ENSG00000171503	MR Egger	24	0.00959761	0.0880346	0.914174	0.972001	-0.16295	0.182146	1.00964	0.849633	1.19979	0.990448	-0.00959761	0.83348	1.17698
897	eqtl-a-ENSG00000171503	ETFDH	prot-a-1187	Beta-1,3-galactosyl-O-glycosyl-glycoprotein beta-1,6-N-acetylglucosaminyltransferase 4 || id:prot-a-1187	GCNT4	ENSG00000171503 || id:eqtl-a-ENSG00000171503	Weighted median	24	0.0381679	0.0423928	0.367939	0.763436	-0.0449219	0.121258	1.03891	0.956072	1.12892	0.962551	-0.0381679	0.885806	1.04595
898	eqtl-a-ENSG00000171503	ETFDH	prot-a-1187	Beta-1,3-galactosyl-O-glycosyl-glycoprotein beta-1,6-N-acetylglucosaminyltransferase 4 || id:prot-a-1187	GCNT4	ENSG00000171503 || id:eqtl-a-ENSG00000171503	Inverse variance weighted	24	0.0602408	0.0421325	0.152776	0.444978	-0.0223389	0.14282	1.06209	0.977909	1.15352	0.941538	-0.0602408	0.86691	1.02259
899	eqtl-a-ENSG00000171503	ETFDH	prot-a-1187	Beta-1,3-galactosyl-O-glycosyl-glycoprotein beta-1,6-N-acetylglucosaminyltransferase 4 || id:prot-a-1187	GCNT4	ENSG00000171503 || id:eqtl-a-ENSG00000171503	Simple mode	24	0.0302564	0.0592479	0.614446	0.984538	-0.0858695	0.146382	1.03072	0.917714	1.15764	0.970197	-0.0302564	0.863827	1.08966
900	eqtl-a-ENSG00000171503	ETFDH	prot-a-1187	Beta-1,3-galactosyl-O-glycosyl-glycoprotein beta-1,6-N-acetylglucosaminyltransferase 4 || id:prot-a-1187	GCNT4	ENSG00000171503 || id:eqtl-a-ENSG00000171503	Weighted mode	24	0.0539757	0.0425546	0.217348	0.684533	-0.0294313	0.137383	1.05546	0.970998	1.14727	0.947455	-0.0539757	0.871637	1.02987
901	eqtl-a-ENSG00000171503	ETFDH	prot-a-1189	Guanine deaminase || id:prot-a-1189	GDA	ENSG00000171503 || id:eqtl-a-ENSG00000171503	MR Egger	22	-0.116076	0.0823955	0.174264	0.569833	-0.277571	0.0454196	0.890408	0.757622	1.04647	1.12308	0.116076	0.955596	1.31992
902	eqtl-a-ENSG00000171503	ETFDH	prot-a-1189	Guanine deaminase || id:prot-a-1189	GDA	ENSG00000171503 || id:eqtl-a-ENSG00000171503	Weighted median	22	-0.0347666	0.0510798	0.496103	0.840075	-0.134883	0.0653498	0.965831	0.873818	1.06753	1.03538	0.0347666	0.93674	1.1444
903	eqtl-a-ENSG00000171503	ETFDH	prot-a-1189	Guanine deaminase || id:prot-a-1189	GDA	ENSG00000171503 || id:eqtl-a-ENSG00000171503	Inverse variance weighted	22	-0.0357552	0.0360985	0.321935	0.635072	-0.106508	0.0349978	0.964876	0.898968	1.03562	1.0364	0.0357552	0.965608	1.11239
904	eqtl-a-ENSG00000171503	ETFDH	prot-a-1189	Guanine deaminase || id:prot-a-1189	GDA	ENSG00000171503 || id:eqtl-a-ENSG00000171503	Simple mode	22	-0.0737856	0.0765972	0.346363	0.968453	-0.223916	0.076345	0.928871	0.799382	1.07933	1.07658	0.0737856	0.926497	1.25097
905	eqtl-a-ENSG00000171503	ETFDH	prot-a-1189	Guanine deaminase || id:prot-a-1189	GDA	ENSG00000171503 || id:eqtl-a-ENSG00000171503	Weighted mode	22	-0.0663849	0.0515596	0.211917	0.68383	-0.167442	0.0346719	0.935771	0.845826	1.03528	1.06864	0.0663849	0.965922	1.18228
906	eqtl-a-ENSG00000171503	ETFDH	prot-a-119	Protein APCDD1 || id:prot-a-119	APCDD1	ENSG00000171503 || id:eqtl-a-ENSG00000171503	MR Egger	18	0.106618	0.0855978	0.230854	0.610059	-0.0611533	0.27439	1.11251	0.940679	1.31573	0.898869	-0.106618	0.760036	1.06306
907	eqtl-a-ENSG00000171503	ETFDH	prot-a-119	Protein APCDD1 || id:prot-a-119	APCDD1	ENSG00000171503 || id:eqtl-a-ENSG00000171503	Weighted median	18	0.0333999	0.0556535	0.548413	0.85801	-0.075681	0.142481	1.03396	0.927112	1.15313	0.967152	-0.0333999	0.867204	1.07862
908	eqtl-a-ENSG00000171503	ETFDH	prot-a-119	Protein APCDD1 || id:prot-a-119	APCDD1	ENSG00000171503 || id:eqtl-a-ENSG00000171503	Inverse variance weighted	18	0.023725	0.0414116	0.566707	0.814403	-0.0574417	0.104892	1.02401	0.944177	1.11059	0.976554	-0.023725	0.900422	1.05912
909	eqtl-a-ENSG00000171503	ETFDH	prot-a-119	Protein APCDD1 || id:prot-a-119	APCDD1	ENSG00000171503 || id:eqtl-a-ENSG00000171503	Simple mode	18	0.0283389	0.0813141	0.731735	0.987974	-0.131037	0.187714	1.02874	0.877186	1.20649	0.972059	-0.0283389	0.828851	1.14001
910	eqtl-a-ENSG00000171503	ETFDH	prot-a-119	Protein APCDD1 || id:prot-a-119	APCDD1	ENSG00000171503 || id:eqtl-a-ENSG00000171503	Weighted mode	18	0.0392881	0.0552353	0.486554	0.830764	-0.0689732	0.147549	1.04007	0.933352	1.15899	0.961474	-0.0392881	0.86282	1.07141
911	eqtl-a-ENSG00000171503	ETFDH	prot-a-1192	Growth/differentiation factor 11 || id:prot-a-1192	GDF11	ENSG00000171503 || id:eqtl-a-ENSG00000171503	MR Egger	21	0.177142	0.0919983	0.0692686	0.417566	-0.00317508	0.357458	1.1938	0.99683	1.42969	0.837661	-0.177142	0.699452	1.00318
912	eqtl-a-ENSG00000171503	ETFDH	prot-a-1192	Growth/differentiation factor 11 || id:prot-a-1192	GDF11	ENSG00000171503 || id:eqtl-a-ENSG00000171503	Weighted median	21	0.0928171	0.0516584	0.0723758	0.44898	-0.00843338	0.194067	1.09726	0.991602	1.21418	0.91136	-0.0928171	0.823602	1.00847
913	eqtl-a-ENSG00000171503	ETFDH	prot-a-1192	Growth/differentiation factor 11 || id:prot-a-1192	GDF11	ENSG00000171503 || id:eqtl-a-ENSG00000171503	Inverse variance weighted	21	0.108395	0.0442465	0.0142938	0.130314	0.0216717	0.195118	1.11449	1.02191	1.21545	0.897273	-0.108395	0.822738	0.978561
914	eqtl-a-ENSG00000171503	ETFDH	prot-a-1192	Growth/differentiation factor 11 || id:prot-a-1192	GDF11	ENSG00000171503 || id:eqtl-a-ENSG00000171503	Simple mode	21	0.199674	0.0804266	0.0220324	0.942985	0.0420376	0.35731	1.221	1.04293	1.42948	0.818998	-0.199674	0.699556	0.958834
915	eqtl-a-ENSG00000171503	ETFDH	prot-a-1192	Growth/differentiation factor 11 || id:prot-a-1192	GDF11	ENSG00000171503 || id:eqtl-a-ENSG00000171503	Weighted mode	21	0.119498	0.0546158	0.0407126	0.440683	0.0124513	0.226545	1.12693	1.01253	1.25426	0.887366	-0.119498	0.797283	0.987626
916	eqtl-a-ENSG00000171503	ETFDH	prot-a-1194	Growth/differentiation factor 11/8 || id:prot-a-1194	GDF11;MSTN	ENSG00000171503 || id:eqtl-a-ENSG00000171503	MR Egger	26	0.0024003	0.072636	0.973911	0.992487	-0.139966	0.144767	1.0024	0.869388	1.15577	0.997603	-0.0024003	0.865224	1.15024
917	eqtl-a-ENSG00000171503	ETFDH	prot-a-1194	Growth/differentiation factor 11/8 || id:prot-a-1194	GDF11;MSTN	ENSG00000171503 || id:eqtl-a-ENSG00000171503	Weighted median	26	0.0427238	0.0453469	0.346113	0.742344	-0.0461561	0.131604	1.04365	0.954893	1.14066	0.958176	-0.0427238	0.876688	1.04724
918	eqtl-a-ENSG00000171503	ETFDH	prot-a-1194	Growth/differentiation factor 11/8 || id:prot-a-1194	GDF11;MSTN	ENSG00000171503 || id:eqtl-a-ENSG00000171503	Inverse variance weighted	26	0.0301502	0.0325899	0.354894	0.666986	-0.033726	0.0940263	1.03061	0.966836	1.09859	0.9703	-0.0301502	0.910259	1.0343
919	eqtl-a-ENSG00000171503	ETFDH	prot-a-1194	Growth/differentiation factor 11/8 || id:prot-a-1194	GDF11;MSTN	ENSG00000171503 || id:eqtl-a-ENSG00000171503	Simple mode	26	0.0505032	0.0611611	0.416762	0.978227	-0.0693725	0.170379	1.0518	0.932979	1.18575	0.950751	-0.0505032	0.843345	1.07184
920	eqtl-a-ENSG00000171503	ETFDH	prot-a-1194	Growth/differentiation factor 11/8 || id:prot-a-1194	GDF11;MSTN	ENSG00000171503 || id:eqtl-a-ENSG00000171503	Weighted mode	26	0.04223	0.0489634	0.396622	0.803993	-0.0537384	0.138198	1.04313	0.94768	1.1482	0.958649	-0.04223	0.870926	1.05521
921	eqtl-a-ENSG00000171503	ETFDH	prot-a-1195	Growth/differentiation factor 15 || id:prot-a-1195	GDF15	ENSG00000171503 || id:eqtl-a-ENSG00000171503	MR Egger	23	0.0340296	0.0857306	0.695419	0.882325	-0.134002	0.202062	1.03462	0.874588	1.22392	0.966543	-0.0340296	0.817045	1.1434
922	eqtl-a-ENSG00000171503	ETFDH	prot-a-1195	Growth/differentiation factor 15 || id:prot-a-1195	GDF15	ENSG00000171503 || id:eqtl-a-ENSG00000171503	Weighted median	23	-0.0187298	0.0442475	0.672079	0.90457	-0.105455	0.0679952	0.981445	0.899915	1.07036	1.01891	0.0187298	0.934265	1.11122
923	eqtl-a-ENSG00000171503	ETFDH	prot-a-1195	Growth/differentiation factor 15 || id:prot-a-1195	GDF15	ENSG00000171503 || id:eqtl-a-ENSG00000171503	Inverse variance weighted	23	-0.0409128	0.041059	0.319037	0.63373	-0.121389	0.0395629	0.959913	0.88569	1.04036	1.04176	0.0409128	0.96121	1.12906
924	eqtl-a-ENSG00000171503	ETFDH	prot-a-1195	Growth/differentiation factor 15 || id:prot-a-1195	GDF15	ENSG00000171503 || id:eqtl-a-ENSG00000171503	Simple mode	23	-0.0716603	0.0621481	0.261262	0.942985	-0.193471	0.05015	0.930847	0.824094	1.05143	1.07429	0.0716603	0.951087	1.21345
925	eqtl-a-ENSG00000171503	ETFDH	prot-a-1195	Growth/differentiation factor 15 || id:prot-a-1195	GDF15	ENSG00000171503 || id:eqtl-a-ENSG00000171503	Weighted mode	23	-0.0148945	0.0434964	0.735277	0.933151	-0.100148	0.0703585	0.985216	0.904704	1.07289	1.01501	0.0148945	0.93206	1.10533
926	eqtl-a-ENSG00000171503	ETFDH	prot-a-1196	Growth/differentiation factor 5 || id:prot-a-1196	GDF5	ENSG00000171503 || id:eqtl-a-ENSG00000171503	MR Egger	11	0.0762253	0.0939688	0.438189	0.758394	-0.107954	0.260404	1.07921	0.897669	1.29745	0.926607	-0.0762253	0.77074	1.114
927	eqtl-a-ENSG00000171503	ETFDH	prot-a-1196	Growth/differentiation factor 5 || id:prot-a-1196	GDF5	ENSG00000171503 || id:eqtl-a-ENSG00000171503	Weighted median	11	0.0408386	0.0553434	0.460568	0.835507	-0.0676345	0.149312	1.04168	0.934602	1.16103	0.959984	-0.0408386	0.861301	1.06997
928	eqtl-a-ENSG00000171503	ETFDH	prot-a-1196	Growth/differentiation factor 5 || id:prot-a-1196	GDF5	ENSG00000171503 || id:eqtl-a-ENSG00000171503	Inverse variance weighted	11	0.0489808	0.0447363	0.273569	0.5901	-0.0387022	0.136664	1.0502	0.962037	1.14644	0.952199	-0.0489808	0.872263	1.03946
929	eqtl-a-ENSG00000171503	ETFDH	prot-a-1196	Growth/differentiation factor 5 || id:prot-a-1196	GDF5	ENSG00000171503 || id:eqtl-a-ENSG00000171503	Simple mode	11	0.0696442	0.0786989	0.396965	0.97537	-0.0846055	0.223894	1.07213	0.918875	1.25094	0.932726	-0.0696442	0.7994	1.08829
930	eqtl-a-ENSG00000171503	ETFDH	prot-a-1196	Growth/differentiation factor 5 || id:prot-a-1196	GDF5	ENSG00000171503 || id:eqtl-a-ENSG00000171503	Weighted mode	11	0.0570062	0.0576634	0.346174	0.766249	-0.0560141	0.170027	1.05866	0.945526	1.18534	0.944588	-0.0570062	0.843642	1.05761
931	eqtl-a-ENSG00000171503	ETFDH	prot-a-1197	Growth/differentiation factor 9 || id:prot-a-1197	GDF9	ENSG00000171503 || id:eqtl-a-ENSG00000171503	MR Egger	21	0.0705533	0.086447	0.424532	0.751674	-0.0988828	0.239989	1.0731	0.905849	1.27124	0.931878	-0.0705533	0.786636	1.10394
932	eqtl-a-ENSG00000171503	ETFDH	prot-a-1197	Growth/differentiation factor 9 || id:prot-a-1197	GDF9	ENSG00000171503 || id:eqtl-a-ENSG00000171503	Weighted median	21	0.00020673	0.0465746	0.996458	0.998131	-0.0910794	0.0914929	1.00021	0.912945	1.09581	0.999793	-0.00020673	0.912568	1.09536
933	eqtl-a-ENSG00000171503	ETFDH	prot-a-1197	Growth/differentiation factor 9 || id:prot-a-1197	GDF9	ENSG00000171503 || id:eqtl-a-ENSG00000171503	Inverse variance weighted	21	0.0172339	0.0341944	0.614263	0.84229	-0.0497872	0.084255	1.01738	0.951432	1.08791	0.982914	-0.0172339	0.919197	1.05105
934	eqtl-a-ENSG00000171503	ETFDH	prot-a-1197	Growth/differentiation factor 9 || id:prot-a-1197	GDF9	ENSG00000171503 || id:eqtl-a-ENSG00000171503	Simple mode	21	0.0212301	0.0672535	0.755522	0.988961	-0.110587	0.153047	1.02146	0.895309	1.16538	0.978994	-0.0212301	0.85809	1.11693
935	eqtl-a-ENSG00000171503	ETFDH	prot-a-1197	Growth/differentiation factor 9 || id:prot-a-1197	GDF9	ENSG00000171503 || id:eqtl-a-ENSG00000171503	Weighted mode	21	0.0429829	0.0540888	0.436133	0.818968	-0.0630312	0.148997	1.04392	0.938914	1.16067	0.957928	-0.0429829	0.861572	1.06506
936	eqtl-a-ENSG00000171503	ETFDH	prot-a-1198	Glial cell line-derived neurotrophic factor || id:prot-a-1198	GDNF	ENSG00000171503 || id:eqtl-a-ENSG00000171503	MR Egger	19	0.00786516	0.0833422	0.925917	0.978151	-0.155486	0.171216	1.0079	0.855999	1.18675	0.992166	-0.00786516	0.84264	1.16823
937	eqtl-a-ENSG00000171503	ETFDH	prot-a-1198	Glial cell line-derived neurotrophic factor || id:prot-a-1198	GDNF	ENSG00000171503 || id:eqtl-a-ENSG00000171503	Weighted median	19	0.00600685	0.0607279	0.921206	0.974636	-0.11302	0.125034	1.00602	0.893133	1.13319	0.994011	-0.00600685	0.882467	1.11965
938	eqtl-a-ENSG00000171503	ETFDH	prot-a-1198	Glial cell line-derived neurotrophic factor || id:prot-a-1198	GDNF	ENSG00000171503 || id:eqtl-a-ENSG00000171503	Inverse variance weighted	19	-0.0292464	0.0454646	0.520044	0.788633	-0.118357	0.0598643	0.971177	0.888379	1.06169	1.02968	0.0292464	0.941892	1.12565
939	eqtl-a-ENSG00000171503	ETFDH	prot-a-1198	Glial cell line-derived neurotrophic factor || id:prot-a-1198	GDNF	ENSG00000171503 || id:eqtl-a-ENSG00000171503	Simple mode	19	-0.0280593	0.0937345	0.768103	0.988961	-0.211779	0.15566	0.972331	0.809144	1.16843	1.02846	0.0280593	0.85585	1.23587
940	eqtl-a-ENSG00000171503	ETFDH	prot-a-1198	Glial cell line-derived neurotrophic factor || id:prot-a-1198	GDNF	ENSG00000171503 || id:eqtl-a-ENSG00000171503	Weighted mode	19	0.0145092	0.0552759	0.795927	0.947563	-0.0938316	0.12285	1.01461	0.910436	1.13071	0.985596	-0.0145092	0.884396	1.09837
941	eqtl-a-ENSG00000171503	ETFDH	prot-a-1199	GTP-binding protein GEM || id:prot-a-1199	GEM	ENSG00000171503 || id:eqtl-a-ENSG00000171503	MR Egger	24	0.119123	0.0630526	0.072109	0.421426	-0.00446018	0.242706	1.12651	0.99555	1.27469	0.887699	-0.119123	0.784502	1.00447
942	eqtl-a-ENSG00000171503	ETFDH	prot-a-1199	GTP-binding protein GEM || id:prot-a-1199	GEM	ENSG00000171503 || id:eqtl-a-ENSG00000171503	Weighted median	24	0.115662	0.0407563	0.00454118	0.152665	0.0357798	0.195544	1.12262	1.03643	1.21597	0.890776	-0.115662	0.822387	0.964853
943	eqtl-a-ENSG00000171503	ETFDH	prot-a-1199	GTP-binding protein GEM || id:prot-a-1199	GEM	ENSG00000171503 || id:eqtl-a-ENSG00000171503	Inverse variance weighted	24	0.134874	0.0298577	6.2656e-06	0.00099618	0.0763527	0.193395	1.14439	1.07934	1.21336	0.873826	-0.134874	0.824157	0.926489
944	eqtl-a-ENSG00000171503	ETFDH	prot-a-1199	GTP-binding protein GEM || id:prot-a-1199	GEM	ENSG00000171503 || id:eqtl-a-ENSG00000171503	Simple mode	24	0.185751	0.0668633	0.0106947	0.851972	0.0546993	0.316803	1.20412	1.05622	1.37273	0.83048	-0.185751	0.728474	0.94677
945	eqtl-a-ENSG00000171503	ETFDH	prot-a-1199	GTP-binding protein GEM || id:prot-a-1199	GEM	ENSG00000171503 || id:eqtl-a-ENSG00000171503	Weighted mode	24	0.108693	0.0478205	0.0326892	0.423953	0.0149645	0.202421	1.11482	1.01508	1.22436	0.897006	-0.108693	0.816751	0.985147
946	eqtl-a-ENSG00000171503	ETFDH	prot-a-12	Aggrecan core protein || id:prot-a-12	ACAN	ENSG00000171503 || id:eqtl-a-ENSG00000171503	MR Egger	18	-0.00225328	0.0918867	0.980739	0.995084	-0.182351	0.177845	0.997749	0.833309	1.19464	1.00226	0.00225328	0.837072	1.20004
947	eqtl-a-ENSG00000171503	ETFDH	prot-a-12	Aggrecan core protein || id:prot-a-12	ACAN	ENSG00000171503 || id:eqtl-a-ENSG00000171503	Weighted median	18	-0.00494768	0.0520896	0.924328	0.974636	-0.107043	0.0971479	0.995065	0.898487	1.10202	1.00496	0.00494768	0.907422	1.11298
948	eqtl-a-ENSG00000171503	ETFDH	prot-a-12	Aggrecan core protein || id:prot-a-12	ACAN	ENSG00000171503 || id:eqtl-a-ENSG00000171503	Inverse variance weighted	18	0.00195453	0.039019	0.960049	0.99347	-0.0745228	0.0784319	1.00196	0.928186	1.08159	0.998047	-0.00195453	0.924565	1.07737
949	eqtl-a-ENSG00000171503	ETFDH	prot-a-12	Aggrecan core protein || id:prot-a-12	ACAN	ENSG00000171503 || id:eqtl-a-ENSG00000171503	Simple mode	18	0.0124135	0.0717806	0.864744	0.991721	-0.128277	0.153104	1.01249	0.87961	1.16545	0.987663	-0.0124135	0.858041	1.13687
950	eqtl-a-ENSG00000171503	ETFDH	prot-a-12	Aggrecan core protein || id:prot-a-12	ACAN	ENSG00000171503 || id:eqtl-a-ENSG00000171503	Weighted mode	18	0.00484316	0.0498059	0.923673	0.983416	-0.0927764	0.102463	1.00485	0.911397	1.1079	0.995169	-0.00484316	0.902612	1.09722
951	eqtl-a-ENSG00000171503	ETFDH	prot-a-120	Serum amyloid P-component || id:prot-a-120	APCS	ENSG00000171503 || id:eqtl-a-ENSG00000171503	MR Egger	30	0.0744195	0.0745172	0.326499	0.681705	-0.0716342	0.220473	1.07726	0.930871	1.24667	0.928282	-0.0744195	0.802139	1.07426
952	eqtl-a-ENSG00000171503	ETFDH	prot-a-120	Serum amyloid P-component || id:prot-a-120	APCS	ENSG00000171503 || id:eqtl-a-ENSG00000171503	Weighted median	30	0.00551029	0.0425399	0.896936	0.965661	-0.0778678	0.0888884	1.00553	0.925087	1.09296	0.994505	-0.00551029	0.914948	1.08098
953	eqtl-a-ENSG00000171503	ETFDH	prot-a-120	Serum amyloid P-component || id:prot-a-120	APCS	ENSG00000171503 || id:eqtl-a-ENSG00000171503	Inverse variance weighted	30	-0.0166211	0.0360556	0.644809	0.860896	-0.0872901	0.0540479	0.983516	0.916411	1.05554	1.01676	0.0166211	0.947387	1.09121
954	eqtl-a-ENSG00000171503	ETFDH	prot-a-120	Serum amyloid P-component || id:prot-a-120	APCS	ENSG00000171503 || id:eqtl-a-ENSG00000171503	Simple mode	30	0.00497047	0.0542887	0.92768	0.994746	-0.101435	0.111376	1.00498	0.90354	1.11782	0.995042	-0.00497047	0.894602	1.10676
955	eqtl-a-ENSG00000171503	ETFDH	prot-a-120	Serum amyloid P-component || id:prot-a-120	APCS	ENSG00000171503 || id:eqtl-a-ENSG00000171503	Weighted mode	30	-0.00233967	0.0435084	0.957483	0.991567	-0.0876161	0.0829367	0.997663	0.916113	1.08647	1.00234	0.00233967	0.920409	1.09157
956	eqtl-a-ENSG00000171503	ETFDH	prot-a-1200	Glial fibrillary acidic protein || id:prot-a-1200	GFAP	ENSG00000171503 || id:eqtl-a-ENSG00000171503	MR Egger	15	0.124724	0.0768476	0.128578	0.516697	-0.0258976	0.275345	1.13284	0.974435	1.31698	0.882741	-0.124724	0.75931	1.02624
957	eqtl-a-ENSG00000171503	ETFDH	prot-a-1200	Glial fibrillary acidic protein || id:prot-a-1200	GFAP	ENSG00000171503 || id:eqtl-a-ENSG00000171503	Weighted median	15	0.037115	0.0522119	0.477175	0.836341	-0.0652204	0.13945	1.03781	0.936861	1.14964	0.963565	-0.037115	0.869836	1.06739
958	eqtl-a-ENSG00000171503	ETFDH	prot-a-1200	Glial fibrillary acidic protein || id:prot-a-1200	GFAP	ENSG00000171503 || id:eqtl-a-ENSG00000171503	Inverse variance weighted	15	0.0458109	0.0418092	0.273203	0.5901	-0.036135	0.127757	1.04688	0.96451	1.13628	0.955223	-0.0458109	0.880067	1.0368
959	eqtl-a-ENSG00000171503	ETFDH	prot-a-1200	Glial fibrillary acidic protein || id:prot-a-1200	GFAP	ENSG00000171503 || id:eqtl-a-ENSG00000171503	Simple mode	15	0.0348662	0.0779184	0.66138	0.985213	-0.117854	0.187586	1.03548	0.888826	1.20633	0.965735	-0.0348662	0.828958	1.12508
960	eqtl-a-ENSG00000171503	ETFDH	prot-a-1200	Glial fibrillary acidic protein || id:prot-a-1200	GFAP	ENSG00000171503 || id:eqtl-a-ENSG00000171503	Weighted mode	15	0.0455842	0.0491909	0.369794	0.790656	-0.05083	0.141998	1.04664	0.95044	1.15257	0.955439	-0.0455842	0.867623	1.05214
961	eqtl-a-ENSG00000171503	ETFDH	prot-a-1201	GDNF family receptor alpha-1 || id:prot-a-1201	GFRA1	ENSG00000171503 || id:eqtl-a-ENSG00000171503	MR Egger	23	-0.0010641	0.0832289	0.98992	0.996892	-0.164193	0.162065	0.998936	0.848578	1.17594	1.00106	0.0010641	0.850386	1.17844
962	eqtl-a-ENSG00000171503	ETFDH	prot-a-1201	GDNF family receptor alpha-1 || id:prot-a-1201	GFRA1	ENSG00000171503 || id:eqtl-a-ENSG00000171503	Weighted median	23	0.0488886	0.0491213	0.319609	0.729976	-0.0473891	0.145166	1.0501	0.953716	1.15623	0.952287	-0.0488886	0.864878	1.04853
963	eqtl-a-ENSG00000171503	ETFDH	prot-a-1201	GDNF family receptor alpha-1 || id:prot-a-1201	GFRA1	ENSG00000171503 || id:eqtl-a-ENSG00000171503	Inverse variance weighted	23	0.0103114	0.0370223	0.780615	0.935865	-0.0622524	0.0828751	1.01036	0.939646	1.08641	0.989742	-0.0103114	0.920466	1.06423
964	eqtl-a-ENSG00000171503	ETFDH	prot-a-1201	GDNF family receptor alpha-1 || id:prot-a-1201	GFRA1	ENSG00000171503 || id:eqtl-a-ENSG00000171503	Simple mode	23	0.0140798	0.0945142	0.882934	0.991721	-0.171168	0.199328	1.01418	0.84268	1.22058	0.986019	-0.0140798	0.819281	1.18669
965	eqtl-a-ENSG00000171503	ETFDH	prot-a-1201	GDNF family receptor alpha-1 || id:prot-a-1201	GFRA1	ENSG00000171503 || id:eqtl-a-ENSG00000171503	Weighted mode	23	0.0594154	0.0566125	0.305336	0.738764	-0.0515451	0.170376	1.06122	0.949761	1.18575	0.942315	-0.0594154	0.843348	1.0529
966	eqtl-a-ENSG00000171503	ETFDH	prot-a-1202	GDNF family receptor alpha-2 || id:prot-a-1202	GFRA2	ENSG00000171503 || id:eqtl-a-ENSG00000171503	MR Egger	10	-0.301624	0.339276	0.399933	0.736881	-0.966605	0.363357	0.739616	0.380372	1.43815	1.35205	0.301624	0.695338	2.629
967	eqtl-a-ENSG00000171503	ETFDH	prot-a-1202	GDNF family receptor alpha-2 || id:prot-a-1202	GFRA2	ENSG00000171503 || id:eqtl-a-ENSG00000171503	Weighted median	10	-0.0718634	0.0928098	0.438749	0.814858	-0.253771	0.110044	0.930658	0.77587	1.11633	1.07451	0.0718634	0.895795	1.28888
968	eqtl-a-ENSG00000171503	ETFDH	prot-a-1202	GDNF family receptor alpha-2 || id:prot-a-1202	GFRA2	ENSG00000171503 || id:eqtl-a-ENSG00000171503	Inverse variance weighted	10	0.0144657	0.1056	0.891042	0.969644	-0.192511	0.221442	1.01457	0.824885	1.24788	0.985638	-0.0144657	0.801362	1.21229
969	eqtl-a-ENSG00000171503	ETFDH	prot-a-1202	GDNF family receptor alpha-2 || id:prot-a-1202	GFRA2	ENSG00000171503 || id:eqtl-a-ENSG00000171503	Simple mode	10	0.154378	0.23216	0.522746	0.981195	-0.300656	0.609412	1.16693	0.740332	1.83935	0.856948	-0.154378	0.54367	1.35074
970	eqtl-a-ENSG00000171503	ETFDH	prot-a-1202	GDNF family receptor alpha-2 || id:prot-a-1202	GFRA2	ENSG00000171503 || id:eqtl-a-ENSG00000171503	Weighted mode	10	-0.199248	0.119656	0.130231	0.625281	-0.433773	0.0352766	0.819346	0.648059	1.03591	1.22049	0.199248	0.965338	1.54307
971	eqtl-a-ENSG00000171503	ETFDH	prot-a-1203	GDNF family receptor alpha-3 || id:prot-a-1203	GFRA3	ENSG00000171503 || id:eqtl-a-ENSG00000171503	MR Egger	18	-0.067715	0.0739857	0.373652	0.717104	-0.212727	0.077297	0.934527	0.808377	1.08036	1.07006	0.067715	0.925615	1.23705
972	eqtl-a-ENSG00000171503	ETFDH	prot-a-1203	GDNF family receptor alpha-3 || id:prot-a-1203	GFRA3	ENSG00000171503 || id:eqtl-a-ENSG00000171503	Weighted median	18	-0.0814578	0.0487251	0.0945669	0.487544	-0.176959	0.0140433	0.921772	0.837814	1.01414	1.08487	0.0814578	0.986055	1.19358
973	eqtl-a-ENSG00000171503	ETFDH	prot-a-1203	GDNF family receptor alpha-3 || id:prot-a-1203	GFRA3	ENSG00000171503 || id:eqtl-a-ENSG00000171503	Inverse variance weighted	18	-0.0751515	0.0373149	0.0440117	0.231836	-0.148289	-0.00201425	0.927603	0.862182	0.997988	1.07805	0.0751515	1.00202	1.15985
974	eqtl-a-ENSG00000171503	ETFDH	prot-a-1203	GDNF family receptor alpha-3 || id:prot-a-1203	GFRA3	ENSG00000171503 || id:eqtl-a-ENSG00000171503	Simple mode	18	-0.0234237	0.0720132	0.748946	0.988961	-0.16457	0.117722	0.976849	0.848259	1.12493	1.0237	0.0234237	0.888943	1.17889
975	eqtl-a-ENSG00000171503	ETFDH	prot-a-1203	GDNF family receptor alpha-3 || id:prot-a-1203	GFRA3	ENSG00000171503 || id:eqtl-a-ENSG00000171503	Weighted mode	18	-0.0665317	0.054215	0.236478	0.701222	-0.172793	0.0397298	0.935633	0.841312	1.04053	1.06879	0.0665317	0.961049	1.18862
976	eqtl-a-ENSG00000171503	ETFDH	prot-a-1204	GDNF family receptor alpha-like || id:prot-a-1204	GFRAL	ENSG00000171503 || id:eqtl-a-ENSG00000171503	MR Egger	20	0.252301	0.081432	0.00620228	0.21832	0.0926944	0.411908	1.28698	1.09713	1.5097	0.777011	-0.252301	0.662385	0.911472
977	eqtl-a-ENSG00000171503	ETFDH	prot-a-1204	GDNF family receptor alpha-like || id:prot-a-1204	GFRAL	ENSG00000171503 || id:eqtl-a-ENSG00000171503	Weighted median	20	0.0379677	0.0560911	0.498474	0.841667	-0.0719709	0.147906	1.0387	0.930558	1.1594	0.962744	-0.0379677	0.862512	1.07462
978	eqtl-a-ENSG00000171503	ETFDH	prot-a-1204	GDNF family receptor alpha-like || id:prot-a-1204	GFRAL	ENSG00000171503 || id:eqtl-a-ENSG00000171503	Inverse variance weighted	20	-0.0098625	0.0494532	0.841926	0.954183	-0.106791	0.0870658	0.990186	0.898714	1.09097	1.00991	0.0098625	0.916617	1.1127
979	eqtl-a-ENSG00000171503	ETFDH	prot-a-1204	GDNF family receptor alpha-like || id:prot-a-1204	GFRAL	ENSG00000171503 || id:eqtl-a-ENSG00000171503	Simple mode	20	-0.354401	0.0968971	0.00167431	0.715646	-0.544319	-0.164482	0.701594	0.580237	0.848333	1.42533	0.354401	1.17878	1.72343
980	eqtl-a-ENSG00000171503	ETFDH	prot-a-1204	GDNF family receptor alpha-like || id:prot-a-1204	GFRAL	ENSG00000171503 || id:eqtl-a-ENSG00000171503	Weighted mode	20	0.0713459	0.0537612	0.200207	0.677967	-0.034026	0.176718	1.07395	0.966546	1.19329	0.93114	-0.0713459	0.838016	1.03461
981	eqtl-a-ENSG00000171503	ETFDH	prot-a-1205	ADP-ribosylation factor-binding protein GGA1 || id:prot-a-1205	GGA1	ENSG00000171503 || id:eqtl-a-ENSG00000171503	MR Egger	17	-0.00873603	0.105928	0.935362	0.980151	-0.216355	0.198883	0.991302	0.805449	1.22004	1.00877	0.00873603	0.819646	1.24154
982	eqtl-a-ENSG00000171503	ETFDH	prot-a-1205	ADP-ribosylation factor-binding protein GGA1 || id:prot-a-1205	GGA1	ENSG00000171503 || id:eqtl-a-ENSG00000171503	Weighted median	17	0.0296362	0.06529	0.649888	0.901097	-0.0983321	0.157605	1.03008	0.906348	1.1707	0.970799	-0.0296362	0.854187	1.10333
983	eqtl-a-ENSG00000171503	ETFDH	prot-a-1205	ADP-ribosylation factor-binding protein GGA1 || id:prot-a-1205	GGA1	ENSG00000171503 || id:eqtl-a-ENSG00000171503	Inverse variance weighted	17	0.00157125	0.0488684	0.97435	0.997827	-0.0942107	0.0973532	1.00157	0.910091	1.10225	0.99843	-0.00157125	0.907235	1.09879
984	eqtl-a-ENSG00000171503	ETFDH	prot-a-1205	ADP-ribosylation factor-binding protein GGA1 || id:prot-a-1205	GGA1	ENSG00000171503 || id:eqtl-a-ENSG00000171503	Simple mode	17	0.0558493	0.0943126	0.562011	0.981195	-0.129003	0.240702	1.05744	0.878971	1.27214	0.945682	-0.0558493	0.786076	1.13769
985	eqtl-a-ENSG00000171503	ETFDH	prot-a-1205	ADP-ribosylation factor-binding protein GGA1 || id:prot-a-1205	GGA1	ENSG00000171503 || id:eqtl-a-ENSG00000171503	Weighted mode	17	0.0216062	0.0695842	0.760186	0.937526	-0.114779	0.157991	1.02184	0.891563	1.17116	0.978626	-0.0216062	0.853857	1.12163
986	eqtl-a-ENSG00000171503	ETFDH	prot-a-1206	ADP-ribosylation factor-binding protein GGA3 || id:prot-a-1206	GGA3	ENSG00000171503 || id:eqtl-a-ENSG00000171503	MR Egger	17	-0.0272078	0.0668461	0.689741	0.878865	-0.158226	0.103811	0.973159	0.853657	1.10939	1.02758	0.0272078	0.901396	1.17143
987	eqtl-a-ENSG00000171503	ETFDH	prot-a-1206	ADP-ribosylation factor-binding protein GGA3 || id:prot-a-1206	GGA3	ENSG00000171503 || id:eqtl-a-ENSG00000171503	Weighted median	17	0.0256513	0.0487429	0.59871	0.880699	-0.0698849	0.121187	1.02598	0.932501	1.12884	0.974675	-0.0256513	0.885868	1.07238
988	eqtl-a-ENSG00000171503	ETFDH	prot-a-1206	ADP-ribosylation factor-binding protein GGA3 || id:prot-a-1206	GGA3	ENSG00000171503 || id:eqtl-a-ENSG00000171503	Inverse variance weighted	17	0.00092191	0.0358875	0.979506	0.99874	-0.0694177	0.0712615	1.00092	0.932937	1.07386	0.999079	-0.00092191	0.931218	1.07188
989	eqtl-a-ENSG00000171503	ETFDH	prot-a-1206	ADP-ribosylation factor-binding protein GGA3 || id:prot-a-1206	GGA3	ENSG00000171503 || id:eqtl-a-ENSG00000171503	Simple mode	17	0.0652579	0.0698881	0.364312	0.968453	-0.0717227	0.202239	1.06743	0.930789	1.22414	0.936826	-0.0652579	0.8169	1.07436
990	eqtl-a-ENSG00000171503	ETFDH	prot-a-1206	ADP-ribosylation factor-binding protein GGA3 || id:prot-a-1206	GGA3	ENSG00000171503 || id:eqtl-a-ENSG00000171503	Weighted mode	17	0.0004683	0.0488603	0.992471	0.99907	-0.0952979	0.0962345	1.00047	0.909102	1.10102	0.999532	-0.0004683	0.908251	1.09999
991	eqtl-a-ENSG00000171503	ETFDH	prot-a-1207	Gamma-glutamyl hydrolase || id:prot-a-1207	GGH	ENSG00000171503 || id:eqtl-a-ENSG00000171503	MR Egger	19	-0.00704788	0.0776742	0.928763	0.978151	-0.159289	0.145193	0.992977	0.85275	1.15626	1.00707	0.00704788	0.864855	1.17268
992	eqtl-a-ENSG00000171503	ETFDH	prot-a-1207	Gamma-glutamyl hydrolase || id:prot-a-1207	GGH	ENSG00000171503 || id:eqtl-a-ENSG00000171503	Weighted median	19	0.0152909	0.0514634	0.766374	0.937776	-0.0855774	0.116159	1.01541	0.917982	1.12317	0.984825	-0.0152909	0.890334	1.08935
993	eqtl-a-ENSG00000171503	ETFDH	prot-a-1207	Gamma-glutamyl hydrolase || id:prot-a-1207	GGH	ENSG00000171503 || id:eqtl-a-ENSG00000171503	Inverse variance weighted	19	0.00920242	0.0352705	0.794162	0.937508	-0.0599278	0.0783326	1.00924	0.941833	1.08148	0.99084	-0.00920242	0.924657	1.06176
994	eqtl-a-ENSG00000171503	ETFDH	prot-a-1207	Gamma-glutamyl hydrolase || id:prot-a-1207	GGH	ENSG00000171503 || id:eqtl-a-ENSG00000171503	Simple mode	19	0.0924876	0.0911961	0.323945	0.95775	-0.0862568	0.271232	1.0969	0.917359	1.31158	0.911661	-0.0924876	0.76244	1.09009
995	eqtl-a-ENSG00000171503	ETFDH	prot-a-1207	Gamma-glutamyl hydrolase || id:prot-a-1207	GGH	ENSG00000171503 || id:eqtl-a-ENSG00000171503	Weighted mode	19	0.0338097	0.0628227	0.597047	0.87847	-0.0893227	0.156942	1.03439	0.91455	1.16993	0.966755	-0.0338097	0.854753	1.09343
996	eqtl-a-ENSG00000171503	ETFDH	prot-a-1208	Inactive gamma-glutamyltranspeptidase 2 || id:prot-a-1208	GGT2P	ENSG00000171503 || id:eqtl-a-ENSG00000171503	MR Egger	24	0.0443912	0.0736512	0.552856	0.81992	-0.0999651	0.188748	1.04539	0.904869	1.20774	0.95658	-0.0443912	0.827995	1.10513
997	eqtl-a-ENSG00000171503	ETFDH	prot-a-1208	Inactive gamma-glutamyltranspeptidase 2 || id:prot-a-1208	GGT2P	ENSG00000171503 || id:eqtl-a-ENSG00000171503	Weighted median	24	0.0393344	0.0452093	0.384272	0.781607	-0.0492759	0.127945	1.04012	0.951918	1.13649	0.961429	-0.0393344	0.879902	1.05051
998	eqtl-a-ENSG00000171503	ETFDH	prot-a-1208	Inactive gamma-glutamyltranspeptidase 2 || id:prot-a-1208	GGT2P	ENSG00000171503 || id:eqtl-a-ENSG00000171503	Inverse variance weighted	24	0.0146092	0.0325554	0.653613	0.869161	-0.0491994	0.0784178	1.01472	0.951991	1.08157	0.985497	-0.0146092	0.924578	1.05043
999	eqtl-a-ENSG00000171503	ETFDH	prot-a-1208	Inactive gamma-glutamyltranspeptidase 2 || id:prot-a-1208	GGT2P	ENSG00000171503 || id:eqtl-a-ENSG00000171503	Simple mode	24	-0.016091	0.0815805	0.845372	0.991721	-0.175989	0.143807	0.984038	0.838627	1.15466	1.01622	0.016091	0.866055	1.19242
1000	eqtl-a-ENSG00000171503	ETFDH	prot-a-1208	Inactive gamma-glutamyltranspeptidase 2 || id:prot-a-1208	GGT2P	ENSG00000171503 || id:eqtl-a-ENSG00000171503	Weighted mode	24	0.0539317	0.0513192	0.304218	0.738764	-0.0466538	0.154517	1.05541	0.954418	1.16709	0.947497	-0.0539317	0.856829	1.04776
1001	eqtl-a-ENSG00000171503	ETFDH	prot-a-1209	Somatotropin || id:prot-a-1209	GH1	ENSG00000171503 || id:eqtl-a-ENSG00000171503	MR Egger	17	0.198931	0.101642	0.0692027	0.417566	-0.000287162	0.398149	1.2201	0.999713	1.48907	0.819606	-0.198931	0.671562	1.00029
1002	eqtl-a-ENSG00000171503	ETFDH	prot-a-1209	Somatotropin || id:prot-a-1209	GH1	ENSG00000171503 || id:eqtl-a-ENSG00000171503	Weighted median	17	0.105467	0.0547056	0.0538667	0.400892	-0.00175567	0.21269	1.11123	0.998246	1.237	0.899904	-0.105467	0.808406	1.00176
1003	eqtl-a-ENSG00000171503	ETFDH	prot-a-1209	Somatotropin || id:prot-a-1209	GH1	ENSG00000171503 || id:eqtl-a-ENSG00000171503	Inverse variance weighted	17	0.0867478	0.047802	0.0695648	0.293454	-0.00694399	0.18044	1.09062	0.99308	1.19774	0.916908	-0.0867478	0.834903	1.00697
1004	eqtl-a-ENSG00000171503	ETFDH	prot-a-1209	Somatotropin || id:prot-a-1209	GH1	ENSG00000171503 || id:eqtl-a-ENSG00000171503	Simple mode	17	0.121191	0.0896056	0.195024	0.942985	-0.0544358	0.296818	1.12884	0.947019	1.34557	0.885865	-0.121191	0.743179	1.05594
1005	eqtl-a-ENSG00000171503	ETFDH	prot-a-1209	Somatotropin || id:prot-a-1209	GH1	ENSG00000171503 || id:eqtl-a-ENSG00000171503	Weighted mode	17	0.121191	0.0520715	0.033394	0.423953	0.019131	0.223251	1.12884	1.01932	1.25013	0.885865	-0.121191	0.799914	0.981051
1006	eqtl-a-ENSG00000171503	ETFDH	prot-a-121	DNA-(apurinic or apyrimidinic site) lyase || id:prot-a-121	APEX1	ENSG00000171503 || id:eqtl-a-ENSG00000171503	MR Egger	10	-0.0903595	0.104957	0.414339	0.746533	-0.296075	0.115356	0.913603	0.743731	1.12227	1.09457	0.0903595	0.891049	1.34457
1007	eqtl-a-ENSG00000171503	ETFDH	prot-a-121	DNA-(apurinic or apyrimidinic site) lyase || id:prot-a-121	APEX1	ENSG00000171503 || id:eqtl-a-ENSG00000171503	Weighted median	10	-0.0699118	0.0533808	0.190303	0.624535	-0.174538	0.0347145	0.932476	0.839845	1.03532	1.07241	0.0699118	0.965881	1.1907
1008	eqtl-a-ENSG00000171503	ETFDH	prot-a-121	DNA-(apurinic or apyrimidinic site) lyase || id:prot-a-121	APEX1	ENSG00000171503 || id:eqtl-a-ENSG00000171503	Inverse variance weighted	10	-0.0660471	0.0490854	0.178446	0.485815	-0.162255	0.0301603	0.936087	0.850225	1.03062	1.06828	0.0660471	0.97029	1.17616
1009	eqtl-a-ENSG00000171503	ETFDH	prot-a-121	DNA-(apurinic or apyrimidinic site) lyase || id:prot-a-121	APEX1	ENSG00000171503 || id:eqtl-a-ENSG00000171503	Simple mode	10	-0.0325819	0.0738831	0.669622	0.985213	-0.177393	0.112229	0.967943	0.837451	1.11877	1.03312	0.0325819	0.89384	1.1941
1010	eqtl-a-ENSG00000171503	ETFDH	prot-a-121	DNA-(apurinic or apyrimidinic site) lyase || id:prot-a-121	APEX1	ENSG00000171503 || id:eqtl-a-ENSG00000171503	Weighted mode	10	-0.0680294	0.0532463	0.233348	0.698703	-0.172392	0.0363333	0.934233	0.841649	1.037	1.0704	0.0680294	0.964319	1.18814
1011	eqtl-a-ENSG00000171503	ETFDH	prot-a-1210	GH3 domain-containing protein || id:prot-a-1210	GHDC	ENSG00000171503 || id:eqtl-a-ENSG00000171503	MR Egger	24	-0.127362	0.0678944	0.0740025	0.422277	-0.260435	0.00571065	0.880415	0.770716	1.00573	1.13583	0.127362	0.994306	1.29749
1012	eqtl-a-ENSG00000171503	ETFDH	prot-a-1210	GH3 domain-containing protein || id:prot-a-1210	GHDC	ENSG00000171503 || id:eqtl-a-ENSG00000171503	Weighted median	24	-0.0548644	0.0452318	0.225144	0.654914	-0.143519	0.0337899	0.946613	0.866305	1.03437	1.0564	0.0548644	0.966775	1.15433
1013	eqtl-a-ENSG00000171503	ETFDH	prot-a-1210	GH3 domain-containing protein || id:prot-a-1210	GHDC	ENSG00000171503 || id:eqtl-a-ENSG00000171503	Inverse variance weighted	24	-0.0314305	0.0332208	0.344093	0.659107	-0.0965432	0.0336822	0.969058	0.907971	1.03426	1.03193	0.0314305	0.966879	1.10136
1014	eqtl-a-ENSG00000171503	ETFDH	prot-a-1210	GH3 domain-containing protein || id:prot-a-1210	GHDC	ENSG00000171503 || id:eqtl-a-ENSG00000171503	Simple mode	24	-0.0649131	0.058665	0.279947	0.942985	-0.179896	0.0500703	0.937149	0.835357	1.05134	1.06707	0.0649131	0.951163	1.19709
1015	eqtl-a-ENSG00000171503	ETFDH	prot-a-1210	GH3 domain-containing protein || id:prot-a-1210	GHDC	ENSG00000171503 || id:eqtl-a-ENSG00000171503	Weighted mode	24	-0.0619021	0.0395864	0.131539	0.625281	-0.139491	0.0156872	0.939975	0.869801	1.01581	1.06386	0.0619021	0.984435	1.14969
1016	eqtl-a-ENSG00000171503	ETFDH	prot-a-1211	Growth hormone receptor || id:prot-a-1211	GHR	ENSG00000171503 || id:eqtl-a-ENSG00000171503	MR Egger	20	0.152994	0.0830892	0.0821172	0.436745	-0.00986125	0.315849	1.16532	0.990187	1.37142	0.858135	-0.152994	0.72917	1.00991
1017	eqtl-a-ENSG00000171503	ETFDH	prot-a-1211	Growth hormone receptor || id:prot-a-1211	GHR	ENSG00000171503 || id:eqtl-a-ENSG00000171503	Weighted median	20	0.0360359	0.0529475	0.496127	0.840075	-0.0677413	0.139813	1.03669	0.934502	1.15006	0.964606	-0.0360359	0.869521	1.07009
1018	eqtl-a-ENSG00000171503	ETFDH	prot-a-1211	Growth hormone receptor || id:prot-a-1211	GHR	ENSG00000171503 || id:eqtl-a-ENSG00000171503	Inverse variance weighted	20	0.00839432	0.0397195	0.832622	0.951152	-0.0694559	0.0862445	1.00843	0.932901	1.09007	0.991641	-0.00839432	0.91737	1.07192
1019	eqtl-a-ENSG00000171503	ETFDH	prot-a-1211	Growth hormone receptor || id:prot-a-1211	GHR	ENSG00000171503 || id:eqtl-a-ENSG00000171503	Simple mode	20	0.00942018	0.0721488	0.897491	0.991721	-0.131992	0.150832	1.00946	0.876348	1.1628	0.990624	-0.00942018	0.859992	1.1411
1020	eqtl-a-ENSG00000171503	ETFDH	prot-a-1211	Growth hormone receptor || id:prot-a-1211	GHR	ENSG00000171503 || id:eqtl-a-ENSG00000171503	Weighted mode	20	0.0436648	0.0499323	0.392777	0.800779	-0.0542026	0.141532	1.04463	0.94724	1.15204	0.957275	-0.0436648	0.868027	1.0557
1021	eqtl-a-ENSG00000171503	ETFDH	prot-a-1212	Appetite-regulating hormone || id:prot-a-1212	GHRL	ENSG00000171503 || id:eqtl-a-ENSG00000171503	MR Egger	20	0.367714	0.123625	0.00812436	0.22743	0.12541	0.610019	1.44443	1.13361	1.84047	0.692315	-0.367714	0.54334	0.882135
1022	eqtl-a-ENSG00000171503	ETFDH	prot-a-1212	Appetite-regulating hormone || id:prot-a-1212	GHRL	ENSG00000171503 || id:eqtl-a-ENSG00000171503	Weighted median	20	0.123315	0.0662096	0.0625322	0.420441	-0.00645523	0.253086	1.13124	0.993566	1.28799	0.883985	-0.123315	0.776401	1.00648
1023	eqtl-a-ENSG00000171503	ETFDH	prot-a-1212	Appetite-regulating hormone || id:prot-a-1212	GHRL	ENSG00000171503 || id:eqtl-a-ENSG00000171503	Inverse variance weighted	20	0.0547714	0.0539771	0.310242	0.624098	-0.0510238	0.160567	1.0563	0.950256	1.17418	0.946702	-0.0547714	0.851661	1.05235
1024	eqtl-a-ENSG00000171503	ETFDH	prot-a-1212	Appetite-regulating hormone || id:prot-a-1212	GHRL	ENSG00000171503 || id:eqtl-a-ENSG00000171503	Simple mode	20	0.183436	0.106199	0.100339	0.942985	-0.0247146	0.391587	1.20134	0.975588	1.47933	0.832405	-0.183436	0.675983	1.02502
1025	eqtl-a-ENSG00000171503	ETFDH	prot-a-1212	Appetite-regulating hormone || id:prot-a-1212	GHRL	ENSG00000171503 || id:eqtl-a-ENSG00000171503	Weighted mode	20	0.147061	0.0742294	0.0622338	0.487348	0.00157082	0.29255	1.15842	1.00157	1.33984	0.863242	-0.147061	0.746358	0.99843
1026	eqtl-a-ENSG00000171503	ETFDH	prot-a-1213	Gap junction alpha-1 protein || id:prot-a-1213	GJA1	ENSG00000171503 || id:eqtl-a-ENSG00000171503	MR Egger	12	0.265676	0.0997975	0.0238113	0.307615	0.0700728	0.461279	1.30431	1.07259	1.5861	0.766688	-0.265676	0.630477	0.932326
1027	eqtl-a-ENSG00000171503	ETFDH	prot-a-1213	Gap junction alpha-1 protein || id:prot-a-1213	GJA1	ENSG00000171503 || id:eqtl-a-ENSG00000171503	Weighted median	12	0.067275	0.070171	0.337695	0.738465	-0.0702601	0.20481	1.06959	0.932151	1.22729	0.934938	-0.067275	0.814802	1.07279
1028	eqtl-a-ENSG00000171503	ETFDH	prot-a-1213	Gap junction alpha-1 protein || id:prot-a-1213	GJA1	ENSG00000171503 || id:eqtl-a-ENSG00000171503	Inverse variance weighted	12	0.118595	0.0633776	0.0613114	0.277379	-0.00562522	0.242815	1.12591	0.994391	1.27483	0.888168	-0.118595	0.784417	1.00564
1029	eqtl-a-ENSG00000171503	ETFDH	prot-a-1213	Gap junction alpha-1 protein || id:prot-a-1213	GJA1	ENSG00000171503 || id:eqtl-a-ENSG00000171503	Simple mode	12	-0.339772	0.156884	0.0531688	0.942985	-0.647264	-0.0322796	0.711933	0.523476	0.968236	1.40463	0.339772	1.03281	1.91031
1030	eqtl-a-ENSG00000171503	ETFDH	prot-a-1213	Gap junction alpha-1 protein || id:prot-a-1213	GJA1	ENSG00000171503 || id:eqtl-a-ENSG00000171503	Weighted mode	12	0.144938	0.0778304	0.0894785	0.550863	-0.00760992	0.297485	1.15597	0.992419	1.34647	0.865076	-0.144938	0.742683	1.00764
1031	eqtl-a-ENSG00000171503	ETFDH	prot-a-1214	Gap junction alpha-8 protein || id:prot-a-1214	GJA8	ENSG00000171503 || id:eqtl-a-ENSG00000171503	MR Egger	21	0.0603626	0.0741053	0.425422	0.751674	-0.0848839	0.205609	1.06222	0.918619	1.22827	0.941423	-0.0603626	0.814151	1.08859
1032	eqtl-a-ENSG00000171503	ETFDH	prot-a-1214	Gap junction alpha-8 protein || id:prot-a-1214	GJA8	ENSG00000171503 || id:eqtl-a-ENSG00000171503	Weighted median	21	0.0641883	0.0488442	0.188798	0.624535	-0.0315463	0.159923	1.06629	0.968946	1.17342	0.937828	-0.0641883	0.85221	1.03205
1033	eqtl-a-ENSG00000171503	ETFDH	prot-a-1214	Gap junction alpha-8 protein || id:prot-a-1214	GJA8	ENSG00000171503 || id:eqtl-a-ENSG00000171503	Inverse variance weighted	21	0.0339747	0.0355612	0.339382	0.653775	-0.0357253	0.103675	1.03456	0.964905	1.10924	0.966596	-0.0339747	0.901518	1.03637
1034	eqtl-a-ENSG00000171503	ETFDH	prot-a-1214	Gap junction alpha-8 protein || id:prot-a-1214	GJA8	ENSG00000171503 || id:eqtl-a-ENSG00000171503	Simple mode	21	-0.0359312	0.0702395	0.614565	0.984538	-0.173601	0.101738	0.964707	0.840633	1.10709	1.03658	0.0359312	0.903266	1.18958
1035	eqtl-a-ENSG00000171503	ETFDH	prot-a-1214	Gap junction alpha-8 protein || id:prot-a-1214	GJA8	ENSG00000171503 || id:eqtl-a-ENSG00000171503	Weighted mode	21	0.061289	0.0549863	0.278228	0.720742	-0.0464842	0.169062	1.06321	0.95458	1.18419	0.940551	-0.061289	0.844456	1.04758
1036	eqtl-a-ENSG00000171503	ETFDH	prot-a-1215	Gap junction delta-2 protein || id:prot-a-1215	GJD2	ENSG00000171503 || id:eqtl-a-ENSG00000171503	MR Egger	20	0.0683455	0.0692614	0.336832	0.692171	-0.0674068	0.204098	1.07074	0.934815	1.22642	0.933938	-0.0683455	0.815383	1.06973
1037	eqtl-a-ENSG00000171503	ETFDH	prot-a-1215	Gap junction delta-2 protein || id:prot-a-1215	GJD2	ENSG00000171503 || id:eqtl-a-ENSG00000171503	Weighted median	20	-0.00800755	0.0485166	0.868906	0.962164	-0.1031	0.0870849	0.992024	0.902037	1.09099	1.00804	0.00800755	0.916599	1.1086
1038	eqtl-a-ENSG00000171503	ETFDH	prot-a-1215	Gap junction delta-2 protein || id:prot-a-1215	GJD2	ENSG00000171503 || id:eqtl-a-ENSG00000171503	Inverse variance weighted	20	-0.0333382	0.0365537	0.361751	0.673935	-0.104984	0.0383071	0.967211	0.900339	1.03905	1.0339	0.0333382	0.962417	1.11069
1039	eqtl-a-ENSG00000171503	ETFDH	prot-a-1215	Gap junction delta-2 protein || id:prot-a-1215	GJD2	ENSG00000171503 || id:eqtl-a-ENSG00000171503	Simple mode	20	0.00472252	0.0708204	0.947531	0.995772	-0.134085	0.14353	1.00473	0.874515	1.15434	0.995289	-0.00472252	0.866294	1.14349
1040	eqtl-a-ENSG00000171503	ETFDH	prot-a-1215	Gap junction delta-2 protein || id:prot-a-1215	GJD2	ENSG00000171503 || id:eqtl-a-ENSG00000171503	Weighted mode	20	-0.00788857	0.0442971	0.860543	0.962532	-0.0947109	0.0789338	0.992142	0.909636	1.08213	1.00792	0.00788857	0.924101	1.09934
1041	eqtl-a-ENSG00000171503	ETFDH	prot-a-1216	D-glucuronyl C5-epimerase || id:prot-a-1216	GLCE	ENSG00000171503 || id:eqtl-a-ENSG00000171503	MR Egger	22	0.16414	0.0877865	0.0762287	0.426513	-0.00792167	0.336202	1.17838	0.99211	1.39962	0.848623	-0.16414	0.714479	1.00795
1042	eqtl-a-ENSG00000171503	ETFDH	prot-a-1216	D-glucuronyl C5-epimerase || id:prot-a-1216	GLCE	ENSG00000171503 || id:eqtl-a-ENSG00000171503	Weighted median	22	0.0167783	0.0520044	0.746974	0.934733	-0.0851504	0.118707	1.01692	0.918374	1.12604	0.983362	-0.0167783	0.888068	1.08888
1043	eqtl-a-ENSG00000171503	ETFDH	prot-a-1216	D-glucuronyl C5-epimerase || id:prot-a-1216	GLCE	ENSG00000171503 || id:eqtl-a-ENSG00000171503	Inverse variance weighted	22	0.000681887	0.0475648	0.988562	0.999597	-0.0925451	0.0939088	1.00068	0.911608	1.09846	0.999318	-0.000681887	0.910366	1.09696
1044	eqtl-a-ENSG00000171503	ETFDH	prot-a-1216	D-glucuronyl C5-epimerase || id:prot-a-1216	GLCE	ENSG00000171503 || id:eqtl-a-ENSG00000171503	Simple mode	22	0.0593646	0.0776952	0.453325	0.980368	-0.092918	0.211647	1.06116	0.911268	1.23571	0.942363	-0.0593646	0.80925	1.09737
1045	eqtl-a-ENSG00000171503	ETFDH	prot-a-1216	D-glucuronyl C5-epimerase || id:prot-a-1216	GLCE	ENSG00000171503 || id:eqtl-a-ENSG00000171503	Weighted mode	22	0.039128	0.04858	0.429596	0.818672	-0.0560889	0.134345	1.0399	0.945455	1.14379	0.961628	-0.039128	0.874288	1.05769
1046	eqtl-a-ENSG00000171503	ETFDH	prot-a-1217	Glioma pathogenesis-related protein 1 || id:prot-a-1217	GLIPR1	ENSG00000171503 || id:eqtl-a-ENSG00000171503	MR Egger	22	0.0765767	0.0939664	0.424707	0.751674	-0.107597	0.260751	1.07958	0.897989	1.2979	0.926282	-0.0765767	0.770473	1.1136
1047	eqtl-a-ENSG00000171503	ETFDH	prot-a-1217	Glioma pathogenesis-related protein 1 || id:prot-a-1217	GLIPR1	ENSG00000171503 || id:eqtl-a-ENSG00000171503	Weighted median	22	0.0529019	0.0499452	0.289509	0.708654	-0.0449907	0.150795	1.05433	0.956006	1.16276	0.948473	-0.0529019	0.860024	1.04602
1048	eqtl-a-ENSG00000171503	ETFDH	prot-a-1217	Glioma pathogenesis-related protein 1 || id:prot-a-1217	GLIPR1	ENSG00000171503 || id:eqtl-a-ENSG00000171503	Inverse variance weighted	22	-0.0237823	0.0437576	0.586785	0.826768	-0.109547	0.0619826	0.976498	0.89624	1.06394	1.02407	0.0237823	0.939899	1.11577
1049	eqtl-a-ENSG00000171503	ETFDH	prot-a-1217	Glioma pathogenesis-related protein 1 || id:prot-a-1217	GLIPR1	ENSG00000171503 || id:eqtl-a-ENSG00000171503	Simple mode	22	0.0716652	0.0790194	0.374733	0.968453	-0.0832129	0.226543	1.0743	0.920155	1.25426	0.930843	-0.0716652	0.797285	1.08677
1050	eqtl-a-ENSG00000171503	ETFDH	prot-a-1217	Glioma pathogenesis-related protein 1 || id:prot-a-1217	GLIPR1	ENSG00000171503 || id:eqtl-a-ENSG00000171503	Weighted mode	22	0.0687245	0.0533531	0.211722	0.68383	-0.0358476	0.173297	1.07114	0.964787	1.18922	0.933584	-0.0687245	0.840888	1.0365
1051	eqtl-a-ENSG00000171503	ETFDH	prot-a-1218	Lactoylglutathione lyase || id:prot-a-1218	GLO1	ENSG00000171503 || id:eqtl-a-ENSG00000171503	MR Egger	19	-0.0952125	0.0880404	0.294594	0.663211	-0.267772	0.0773468	0.90918	0.765082	1.08042	1.09989	0.0952125	0.925569	1.30705
1052	eqtl-a-ENSG00000171503	ETFDH	prot-a-1218	Lactoylglutathione lyase || id:prot-a-1218	GLO1	ENSG00000171503 || id:eqtl-a-ENSG00000171503	Weighted median	19	-0.0833625	0.0593002	0.159793	0.59244	-0.199591	0.032866	0.920018	0.819066	1.03341	1.08694	0.0833625	0.967668	1.2209
1053	eqtl-a-ENSG00000171503	ETFDH	prot-a-1218	Lactoylglutathione lyase || id:prot-a-1218	GLO1	ENSG00000171503 || id:eqtl-a-ENSG00000171503	Inverse variance weighted	19	-0.00579534	0.0468304	0.901512	0.975497	-0.0975829	0.0859922	0.994221	0.907027	1.0898	1.00581	0.00579534	0.917601	1.1025
1054	eqtl-a-ENSG00000171503	ETFDH	prot-a-1218	Lactoylglutathione lyase || id:prot-a-1218	GLO1	ENSG00000171503 || id:eqtl-a-ENSG00000171503	Simple mode	19	-0.0420284	0.120382	0.731045	0.987659	-0.277977	0.19392	0.958843	0.757314	1.214	1.04292	0.0420284	0.823724	1.32046
1055	eqtl-a-ENSG00000171503	ETFDH	prot-a-1218	Lactoylglutathione lyase || id:prot-a-1218	GLO1	ENSG00000171503 || id:eqtl-a-ENSG00000171503	Weighted mode	19	-0.0807088	0.0590154	0.188275	0.676183	-0.196379	0.0349614	0.922462	0.821701	1.03558	1.08406	0.0807088	0.965643	1.21699
1056	eqtl-a-ENSG00000171503	ETFDH	prot-a-1219	Glucagon-like peptide 1 receptor || id:prot-a-1219	GLP1R	ENSG00000171503 || id:eqtl-a-ENSG00000171503	MR Egger	18	-0.00121012	0.100397	0.990532	0.996892	-0.197988	0.195568	0.998791	0.820379	1.216	1.00121	0.00121012	0.822367	1.21895
1057	eqtl-a-ENSG00000171503	ETFDH	prot-a-1219	Glucagon-like peptide 1 receptor || id:prot-a-1219	GLP1R	ENSG00000171503 || id:eqtl-a-ENSG00000171503	Weighted median	18	0.00897817	0.0585579	0.878145	0.962917	-0.105795	0.123752	1.00902	0.899609	1.13173	0.991062	-0.00897817	0.883599	1.11159
1058	eqtl-a-ENSG00000171503	ETFDH	prot-a-1219	Glucagon-like peptide 1 receptor || id:prot-a-1219	GLP1R	ENSG00000171503 || id:eqtl-a-ENSG00000171503	Inverse variance weighted	18	-0.00440062	0.0425132	0.917557	0.982229	-0.0877265	0.0789252	0.995609	0.916011	1.08212	1.00441	0.00440062	0.924109	1.09169
1059	eqtl-a-ENSG00000171503	ETFDH	prot-a-1219	Glucagon-like peptide 1 receptor || id:prot-a-1219	GLP1R	ENSG00000171503 || id:eqtl-a-ENSG00000171503	Simple mode	18	-0.0193801	0.0881379	0.82858	0.991721	-0.19213	0.15337	0.980806	0.825199	1.16576	1.01957	0.0193801	0.857812	1.21183
1060	eqtl-a-ENSG00000171503	ETFDH	prot-a-1219	Glucagon-like peptide 1 receptor || id:prot-a-1219	GLP1R	ENSG00000171503 || id:eqtl-a-ENSG00000171503	Weighted mode	18	-0.00896002	0.0747203	0.905957	0.97569	-0.155412	0.137492	0.99108	0.856063	1.14739	1.009	0.00896002	0.871542	1.16814
1061	eqtl-a-ENSG00000171503	ETFDH	prot-a-1220	Glutaredoxin-2, mitochondrial || id:prot-a-1220	GLRX2	ENSG00000171503 || id:eqtl-a-ENSG00000171503	MR Egger	17	0.0845946	0.0924379	0.37459	0.718445	-0.0965837	0.265773	1.08828	0.907934	1.30444	0.918885	-0.0845946	0.766613	1.1014
1062	eqtl-a-ENSG00000171503	ETFDH	prot-a-1220	Glutaredoxin-2, mitochondrial || id:prot-a-1220	GLRX2	ENSG00000171503 || id:eqtl-a-ENSG00000171503	Weighted median	17	0.0356494	0.0590142	0.545789	0.85801	-0.0800184	0.151317	1.03629	0.923099	1.16337	0.964979	-0.0356494	0.859575	1.08331
1063	eqtl-a-ENSG00000171503	ETFDH	prot-a-1220	Glutaredoxin-2, mitochondrial || id:prot-a-1220	GLRX2	ENSG00000171503 || id:eqtl-a-ENSG00000171503	Inverse variance weighted	17	0.0966916	0.0418255	0.0207894	0.158035	0.0147136	0.17867	1.10152	1.01482	1.19563	0.907836	-0.0966916	0.836382	0.985394
1064	eqtl-a-ENSG00000171503	ETFDH	prot-a-1220	Glutaredoxin-2, mitochondrial || id:prot-a-1220	GLRX2	ENSG00000171503 || id:eqtl-a-ENSG00000171503	Simple mode	17	0.0505733	0.0884661	0.575491	0.982991	-0.12282	0.223967	1.05187	0.884423	1.25103	0.950684	-0.0505733	0.799342	1.13068
1065	eqtl-a-ENSG00000171503	ETFDH	prot-a-1220	Glutaredoxin-2, mitochondrial || id:prot-a-1220	GLRX2	ENSG00000171503 || id:eqtl-a-ENSG00000171503	Weighted mode	17	0.0219698	0.0742048	0.770985	0.939047	-0.123472	0.167411	1.02221	0.883847	1.18224	0.97827	-0.0219698	0.845852	1.13142
1066	eqtl-a-ENSG00000171503	ETFDH	prot-a-1221	Glycosyltransferase 8 domain-containing protein 1 || id:prot-a-1221	GLT8D1	ENSG00000171503 || id:eqtl-a-ENSG00000171503	MR Egger	19	-0.00498653	0.108528	0.963888	0.989349	-0.217701	0.207728	0.995026	0.804366	1.23088	1.005	0.00498653	0.812428	1.24322
1067	eqtl-a-ENSG00000171503	ETFDH	prot-a-1221	Glycosyltransferase 8 domain-containing protein 1 || id:prot-a-1221	GLT8D1	ENSG00000171503 || id:eqtl-a-ENSG00000171503	Weighted median	19	0.0174936	0.0520584	0.736842	0.932096	-0.0845408	0.119528	1.01765	0.918934	1.12696	0.982659	-0.0174936	0.887339	1.08822
1068	eqtl-a-ENSG00000171503	ETFDH	prot-a-1221	Glycosyltransferase 8 domain-containing protein 1 || id:prot-a-1221	GLT8D1	ENSG00000171503 || id:eqtl-a-ENSG00000171503	Inverse variance weighted	19	0.027744	0.0449654	0.53723	0.796729	-0.0603882	0.115876	1.02813	0.941399	1.12286	0.972637	-0.027744	0.890586	1.06225
1069	eqtl-a-ENSG00000171503	ETFDH	prot-a-1221	Glycosyltransferase 8 domain-containing protein 1 || id:prot-a-1221	GLT8D1	ENSG00000171503 || id:eqtl-a-ENSG00000171503	Simple mode	19	0.0785424	0.0844923	0.364888	0.968453	-0.0870625	0.244147	1.08171	0.91662	1.27653	0.924463	-0.0785424	0.783372	1.09096
1070	eqtl-a-ENSG00000171503	ETFDH	prot-a-1221	Glycosyltransferase 8 domain-containing protein 1 || id:prot-a-1221	GLT8D1	ENSG00000171503 || id:eqtl-a-ENSG00000171503	Weighted mode	19	0.0646381	0.0608885	0.302463	0.73875	-0.0547035	0.18398	1.06677	0.946766	1.20199	0.937407	-0.0646381	0.831953	1.05623
1071	eqtl-a-ENSG00000171503	ETFDH	prot-a-1222	Glycolipid transfer protein || id:prot-a-1222	GLTP	ENSG00000171503 || id:eqtl-a-ENSG00000171503	MR Egger	14	-0.0930026	0.0850993	0.295905	0.663211	-0.259797	0.0737921	0.911191	0.771208	1.07658	1.09746	0.0930026	0.928865	1.29667
1072	eqtl-a-ENSG00000171503	ETFDH	prot-a-1222	Glycolipid transfer protein || id:prot-a-1222	GLTP	ENSG00000171503 || id:eqtl-a-ENSG00000171503	Weighted median	14	-0.0503927	0.0550804	0.360248	0.754599	-0.15835	0.0575649	0.950856	0.853551	1.05925	1.05168	0.0503927	0.944061	1.17158
1073	eqtl-a-ENSG00000171503	ETFDH	prot-a-1222	Glycolipid transfer protein || id:prot-a-1222	GLTP	ENSG00000171503 || id:eqtl-a-ENSG00000171503	Inverse variance weighted	14	-0.0204206	0.0427314	0.632733	0.853919	-0.104174	0.0633329	0.979786	0.901068	1.06538	1.02063	0.0204206	0.938631	1.10979
1074	eqtl-a-ENSG00000171503	ETFDH	prot-a-1222	Glycolipid transfer protein || id:prot-a-1222	GLTP	ENSG00000171503 || id:eqtl-a-ENSG00000171503	Simple mode	14	-0.0922778	0.073929	0.233973	0.942985	-0.237179	0.052623	0.911852	0.78885	1.05403	1.09667	0.0922778	0.948738	1.26767
1075	eqtl-a-ENSG00000171503	ETFDH	prot-a-1222	Glycolipid transfer protein || id:prot-a-1222	GLTP	ENSG00000171503 || id:eqtl-a-ENSG00000171503	Weighted mode	14	-0.0522874	0.0563007	0.369959	0.790656	-0.162637	0.0580619	0.949056	0.8499	1.05978	1.05368	0.0522874	0.943592	1.17661
1076	eqtl-a-ENSG00000171503	ETFDH	prot-a-1223	Glycolipid transfer protein domain-containing protein 2 || id:prot-a-1223	GLTPD2	ENSG00000171503 || id:eqtl-a-ENSG00000171503	MR Egger	23	0.0383054	0.0702972	0.591558	0.843265	-0.0994771	0.176088	1.03905	0.905311	1.19254	0.962419	-0.0383054	0.838544	1.10459
1077	eqtl-a-ENSG00000171503	ETFDH	prot-a-1223	Glycolipid transfer protein domain-containing protein 2 || id:prot-a-1223	GLTPD2	ENSG00000171503 || id:eqtl-a-ENSG00000171503	Weighted median	23	-0.0255484	0.0420321	0.5433	0.856004	-0.107931	0.0568345	0.974775	0.897689	1.05848	1.02588	0.0255484	0.94475	1.11397
1078	eqtl-a-ENSG00000171503	ETFDH	prot-a-1223	Glycolipid transfer protein domain-containing protein 2 || id:prot-a-1223	GLTPD2	ENSG00000171503 || id:eqtl-a-ENSG00000171503	Inverse variance weighted	23	-0.0527821	0.0324836	0.104187	0.359549	-0.11645	0.0108858	0.948587	0.890075	1.01095	1.0542	0.0527821	0.989173	1.1235
1079	eqtl-a-ENSG00000171503	ETFDH	prot-a-1223	Glycolipid transfer protein domain-containing protein 2 || id:prot-a-1223	GLTPD2	ENSG00000171503 || id:eqtl-a-ENSG00000171503	Simple mode	23	-0.0447349	0.0527998	0.405976	0.97537	-0.148223	0.0587527	0.956251	0.862239	1.06051	1.04575	0.0447349	0.94294	1.15977
1080	eqtl-a-ENSG00000171503	ETFDH	prot-a-1223	Glycolipid transfer protein domain-containing protein 2 || id:prot-a-1223	GLTPD2	ENSG00000171503 || id:eqtl-a-ENSG00000171503	Weighted mode	23	-0.0352438	0.0415485	0.40543	0.810896	-0.116679	0.0461912	0.96537	0.889871	1.04727	1.03587	0.0352438	0.954859	1.12376
1081	eqtl-a-ENSG00000171503	ETFDH	prot-a-1224	Glucocorticoid modulatory element-binding protein 2 || id:prot-a-1224	GMEB2	ENSG00000171503 || id:eqtl-a-ENSG00000171503	MR Egger	27	0.169245	0.0690864	0.0216423	0.301019	0.033836	0.304655	1.18441	1.03441	1.35616	0.844302	-0.169245	0.737378	0.96673
1082	eqtl-a-ENSG00000171503	ETFDH	prot-a-1224	Glucocorticoid modulatory element-binding protein 2 || id:prot-a-1224	GMEB2	ENSG00000171503 || id:eqtl-a-ENSG00000171503	Weighted median	27	0.108691	0.0459234	0.0179435	0.272477	0.0186808	0.198701	1.11482	1.01886	1.21982	0.897008	-0.108691	0.819795	0.981493
1083	eqtl-a-ENSG00000171503	ETFDH	prot-a-1224	Glucocorticoid modulatory element-binding protein 2 || id:prot-a-1224	GMEB2	ENSG00000171503 || id:eqtl-a-ENSG00000171503	Inverse variance weighted	27	0.105481	0.03373	0.00176464	0.0398307	0.0393706	0.171592	1.11125	1.04016	1.18719	0.899891	-0.105481	0.842322	0.961394
1084	eqtl-a-ENSG00000171503	ETFDH	prot-a-1224	Glucocorticoid modulatory element-binding protein 2 || id:prot-a-1224	GMEB2	ENSG00000171503 || id:eqtl-a-ENSG00000171503	Simple mode	27	0.1161	0.0772692	0.145008	0.942985	-0.0353478	0.267548	1.12311	0.96527	1.30676	0.890386	-0.1161	0.765254	1.03598
1085	eqtl-a-ENSG00000171503	ETFDH	prot-a-1224	Glucocorticoid modulatory element-binding protein 2 || id:prot-a-1224	GMEB2	ENSG00000171503 || id:eqtl-a-ENSG00000171503	Weighted mode	27	0.131742	0.0559136	0.0262815	0.420503	0.0221512	0.241333	1.14081	1.0224	1.27294	0.876567	-0.131742	0.78558	0.978092
1086	eqtl-a-ENSG00000171503	ETFDH	prot-a-1225	Glia maturation factor gamma || id:prot-a-1225	GMFG	ENSG00000171503 || id:eqtl-a-ENSG00000171503	MR Egger	19	-0.0825318	0.076432	0.295311	0.663211	-0.232338	0.067275	0.920782	0.792678	1.06959	1.08603	0.0825318	0.934938	1.26155
1087	eqtl-a-ENSG00000171503	ETFDH	prot-a-1225	Glia maturation factor gamma || id:prot-a-1225	GMFG	ENSG00000171503 || id:eqtl-a-ENSG00000171503	Weighted median	19	-0.0286894	0.0486958	0.555757	0.858433	-0.124133	0.0667544	0.971718	0.883262	1.06903	1.0291	0.0286894	0.935425	1.13217
1088	eqtl-a-ENSG00000171503	ETFDH	prot-a-1225	Glia maturation factor gamma || id:prot-a-1225	GMFG	ENSG00000171503 || id:eqtl-a-ENSG00000171503	Inverse variance weighted	19	0.00270404	0.0370689	0.941849	0.99062	-0.0699509	0.075359	1.00271	0.93244	1.07827	0.9973	-0.00270404	0.92741	1.07246
1089	eqtl-a-ENSG00000171503	ETFDH	prot-a-1225	Glia maturation factor gamma || id:prot-a-1225	GMFG	ENSG00000171503 || id:eqtl-a-ENSG00000171503	Simple mode	19	-0.0568937	0.0699327	0.426535	0.978451	-0.193962	0.0801745	0.944695	0.823689	1.08348	1.05854	0.0568937	0.922955	1.21405
1090	eqtl-a-ENSG00000171503	ETFDH	prot-a-1225	Glia maturation factor gamma || id:prot-a-1225	GMFG	ENSG00000171503 || id:eqtl-a-ENSG00000171503	Weighted mode	19	-0.027901	0.0494515	0.579575	0.874828	-0.124826	0.0690239	0.972485	0.882651	1.07146	1.02829	0.027901	0.933304	1.13295
1091	eqtl-a-ENSG00000171503	ETFDH	prot-a-1226	Guanine nucleotide-binding protein G(k) subunit alpha || id:prot-a-1226	GNAI3	ENSG00000171503 || id:eqtl-a-ENSG00000171503	MR Egger	23	-0.148654	0.0753505	0.0618232	0.404914	-0.296341	-0.000966906	0.861867	0.743534	0.999034	1.16027	0.148654	1.00097	1.34493
1092	eqtl-a-ENSG00000171503	ETFDH	prot-a-1226	Guanine nucleotide-binding protein G(k) subunit alpha || id:prot-a-1226	GNAI3	ENSG00000171503 || id:eqtl-a-ENSG00000171503	Weighted median	23	-0.0484008	0.054371	0.37336	0.769348	-0.154968	0.0581662	0.952752	0.856443	1.05989	1.04959	0.0484008	0.943493	1.16762
1093	eqtl-a-ENSG00000171503	ETFDH	prot-a-1226	Guanine nucleotide-binding protein G(k) subunit alpha || id:prot-a-1226	GNAI3	ENSG00000171503 || id:eqtl-a-ENSG00000171503	Inverse variance weighted	23	-0.0249679	0.0395172	0.527502	0.792768	-0.102422	0.0524858	0.975341	0.902649	1.05389	1.02528	0.0249679	0.948868	1.10785
1094	eqtl-a-ENSG00000171503	ETFDH	prot-a-1226	Guanine nucleotide-binding protein G(k) subunit alpha || id:prot-a-1226	GNAI3	ENSG00000171503 || id:eqtl-a-ENSG00000171503	Simple mode	23	-0.00232997	0.0949356	0.980641	0.999171	-0.188404	0.183744	0.997673	0.82828	1.20171	1.00233	0.00232997	0.832149	1.20732
1095	eqtl-a-ENSG00000171503	ETFDH	prot-a-1226	Guanine nucleotide-binding protein G(k) subunit alpha || id:prot-a-1226	GNAI3	ENSG00000171503 || id:eqtl-a-ENSG00000171503	Weighted mode	23	-0.0565939	0.0541611	0.307407	0.739634	-0.16275	0.0495619	0.944978	0.849804	1.05081	1.05823	0.0565939	0.951646	1.17674
1096	eqtl-a-ENSG00000171503	ETFDH	prot-a-1227	Guanine nucleotide-binding protein G(I)/G(S)/G(O) subunit gamma-T2 || id:prot-a-1227	GNGT2	ENSG00000171503 || id:eqtl-a-ENSG00000171503	MR Egger	20	0.139522	0.08422	0.11492	0.494735	-0.0255491	0.304593	1.14972	0.974775	1.35607	0.869774	-0.139522	0.737423	1.02588
1097	eqtl-a-ENSG00000171503	ETFDH	prot-a-1227	Guanine nucleotide-binding protein G(I)/G(S)/G(O) subunit gamma-T2 || id:prot-a-1227	GNGT2	ENSG00000171503 || id:eqtl-a-ENSG00000171503	Weighted median	20	0.0608323	0.0561178	0.27836	0.701645	-0.0491586	0.170823	1.06272	0.95203	1.18628	0.940981	-0.0608323	0.842971	1.05039
1098	eqtl-a-ENSG00000171503	ETFDH	prot-a-1227	Guanine nucleotide-binding protein G(I)/G(S)/G(O) subunit gamma-T2 || id:prot-a-1227	GNGT2	ENSG00000171503 || id:eqtl-a-ENSG00000171503	Inverse variance weighted	20	0.0571854	0.0413347	0.16652	0.4676	-0.0238306	0.138201	1.05885	0.976451	1.14821	0.944419	-0.0571854	0.870923	1.02412
1099	eqtl-a-ENSG00000171503	ETFDH	prot-a-1227	Guanine nucleotide-binding protein G(I)/G(S)/G(O) subunit gamma-T2 || id:prot-a-1227	GNGT2	ENSG00000171503 || id:eqtl-a-ENSG00000171503	Simple mode	20	0.192837	0.086749	0.038553	0.942985	0.0228092	0.362865	1.21269	1.02307	1.43744	0.824616	-0.192837	0.69568	0.977449
1100	eqtl-a-ENSG00000171503	ETFDH	prot-a-1227	Guanine nucleotide-binding protein G(I)/G(S)/G(O) subunit gamma-T2 || id:prot-a-1227	GNGT2	ENSG00000171503 || id:eqtl-a-ENSG00000171503	Weighted mode	20	0.0959009	0.0546513	0.0954101	0.566267	-0.0112156	0.203017	1.10065	0.988847	1.22509	0.908554	-0.0959009	0.816264	1.01128
1101	eqtl-a-ENSG00000171503	ETFDH	prot-a-1228	Granulysin || id:prot-a-1228	GNLY	ENSG00000171503 || id:eqtl-a-ENSG00000171503	MR Egger	23	-0.0028612	0.0738808	0.969474	0.991165	-0.147668	0.141945	0.997143	0.862718	1.15251	1.00287	0.0028612	0.867669	1.15913
1102	eqtl-a-ENSG00000171503	ETFDH	prot-a-1228	Granulysin || id:prot-a-1228	GNLY	ENSG00000171503 || id:eqtl-a-ENSG00000171503	Weighted median	23	-0.0387771	0.05085	0.445715	0.823706	-0.138443	0.0608889	0.961965	0.870713	1.06278	1.03954	0.0387771	0.940928	1.14848
1103	eqtl-a-ENSG00000171503	ETFDH	prot-a-1228	Granulysin || id:prot-a-1228	GNLY	ENSG00000171503 || id:eqtl-a-ENSG00000171503	Inverse variance weighted	23	-0.0282142	0.0348418	0.418065	0.723799	-0.0965041	0.0400756	0.97218	0.908006	1.04089	1.02862	0.0282142	0.960717	1.10131
1104	eqtl-a-ENSG00000171503	ETFDH	prot-a-1228	Granulysin || id:prot-a-1228	GNLY	ENSG00000171503 || id:eqtl-a-ENSG00000171503	Simple mode	23	-0.111064	0.0856873	0.208355	0.942985	-0.279011	0.056883	0.894881	0.756531	1.05853	1.11747	0.111064	0.944705	1.32182
1105	eqtl-a-ENSG00000171503	ETFDH	prot-a-1228	Granulysin || id:prot-a-1228	GNLY	ENSG00000171503 || id:eqtl-a-ENSG00000171503	Weighted mode	23	-0.0739165	0.0587154	0.221264	0.689605	-0.188999	0.0411657	0.928749	0.827788	1.04202	1.07672	0.0739165	0.95967	1.20804
1106	eqtl-a-ENSG00000171503	ETFDH	prot-a-1229	Glycine N-methyltransferase || id:prot-a-1229	GNMT	ENSG00000171503 || id:eqtl-a-ENSG00000171503	MR Egger	20	0.00441409	0.0873091	0.960235	0.987998	-0.166712	0.17554	1.00442	0.846444	1.19189	0.995596	-0.00441409	0.839004	1.18141
1107	eqtl-a-ENSG00000171503	ETFDH	prot-a-1229	Glycine N-methyltransferase || id:prot-a-1229	GNMT	ENSG00000171503 || id:eqtl-a-ENSG00000171503	Weighted median	20	-0.0440991	0.0564321	0.434535	0.810555	-0.154706	0.0665078	0.956859	0.856667	1.06877	1.04509	0.0440991	0.935656	1.16731
1108	eqtl-a-ENSG00000171503	ETFDH	prot-a-1229	Glycine N-methyltransferase || id:prot-a-1229	GNMT	ENSG00000171503 || id:eqtl-a-ENSG00000171503	Inverse variance weighted	20	-0.0835025	0.0431077	0.0527373	0.258549	-0.167994	0.000988647	0.919889	0.845359	1.00099	1.08709	0.0835025	0.999012	1.18293
1109	eqtl-a-ENSG00000171503	ETFDH	prot-a-1229	Glycine N-methyltransferase || id:prot-a-1229	GNMT	ENSG00000171503 || id:eqtl-a-ENSG00000171503	Simple mode	20	-0.0897188	0.0852886	0.306021	0.949771	-0.256884	0.0774467	0.914188	0.773458	1.08052	1.09387	0.0897188	0.925476	1.2929
1110	eqtl-a-ENSG00000171503	ETFDH	prot-a-1229	Glycine N-methyltransferase || id:prot-a-1229	GNMT	ENSG00000171503 || id:eqtl-a-ENSG00000171503	Weighted mode	20	-0.043377	0.0598718	0.477588	0.82763	-0.160726	0.0739718	0.95755	0.851526	1.07678	1.04433	0.043377	0.928698	1.17436
1111	eqtl-a-ENSG00000171503	ETFDH	prot-a-123	Amyloid-like protein 2 || id:prot-a-123	APLP2	ENSG00000171503 || id:eqtl-a-ENSG00000171503	MR Egger	24	-0.00443281	0.0703608	0.950335	0.984295	-0.14234	0.133474	0.995577	0.867326	1.14279	1.00444	0.00443281	0.87505	1.15297
1112	eqtl-a-ENSG00000171503	ETFDH	prot-a-123	Amyloid-like protein 2 || id:prot-a-123	APLP2	ENSG00000171503 || id:eqtl-a-ENSG00000171503	Weighted median	24	-0.00708305	0.0464938	0.878916	0.962917	-0.0982109	0.0840449	0.992942	0.906458	1.08768	1.00711	0.00708305	0.91939	1.1032
1113	eqtl-a-ENSG00000171503	ETFDH	prot-a-123	Amyloid-like protein 2 || id:prot-a-123	APLP2	ENSG00000171503 || id:eqtl-a-ENSG00000171503	Inverse variance weighted	24	-0.0367658	0.0336278	0.274255	0.5901	-0.102676	0.0291447	0.963902	0.902419	1.02957	1.03745	0.0367658	0.971276	1.10813
1114	eqtl-a-ENSG00000171503	ETFDH	prot-a-123	Amyloid-like protein 2 || id:prot-a-123	APLP2	ENSG00000171503 || id:eqtl-a-ENSG00000171503	Simple mode	24	-0.0411697	0.0727666	0.577024	0.982991	-0.183792	0.101453	0.959666	0.832109	1.10678	1.04203	0.0411697	0.903524	1.20177
1115	eqtl-a-ENSG00000171503	ETFDH	prot-a-123	Amyloid-like protein 2 || id:prot-a-123	APLP2	ENSG00000171503 || id:eqtl-a-ENSG00000171503	Weighted mode	24	-0.00628749	0.0490888	0.899196	0.975477	-0.102501	0.0899265	0.993732	0.902577	1.09409	1.00631	0.00628749	0.913998	1.10794
1116	eqtl-a-ENSG00000171503	ETFDH	prot-a-1230	Glucosamine-6-phosphate isomerase 1 || id:prot-a-1230	GNPDA1	ENSG00000171503 || id:eqtl-a-ENSG00000171503	MR Egger	25	0.0358793	0.0741259	0.63294	0.857547	-0.109407	0.181166	1.03653	0.896365	1.19861	0.964757	-0.0358793	0.834297	1.11562
1117	eqtl-a-ENSG00000171503	ETFDH	prot-a-1230	Glucosamine-6-phosphate isomerase 1 || id:prot-a-1230	GNPDA1	ENSG00000171503 || id:eqtl-a-ENSG00000171503	Weighted median	25	0.00396549	0.0474153	0.933348	0.976538	-0.0889685	0.0968995	1.00397	0.914874	1.10175	0.996042	-0.00396549	0.907647	1.09305
1118	eqtl-a-ENSG00000171503	ETFDH	prot-a-1230	Glucosamine-6-phosphate isomerase 1 || id:prot-a-1230	GNPDA1	ENSG00000171503 || id:eqtl-a-ENSG00000171503	Inverse variance weighted	25	0.0467239	0.0337237	0.165901	0.466959	-0.0193745	0.112822	1.04783	0.980812	1.11943	0.954351	-0.0467239	0.893309	1.01956
1119	eqtl-a-ENSG00000171503	ETFDH	prot-a-1230	Glucosamine-6-phosphate isomerase 1 || id:prot-a-1230	GNPDA1	ENSG00000171503 || id:eqtl-a-ENSG00000171503	Simple mode	25	-0.0256776	0.079284	0.748842	0.988961	-0.181074	0.129719	0.974649	0.834373	1.13851	1.02601	0.0256776	0.878342	1.1985
1120	eqtl-a-ENSG00000171503	ETFDH	prot-a-1230	Glucosamine-6-phosphate isomerase 1 || id:prot-a-1230	GNPDA1	ENSG00000171503 || id:eqtl-a-ENSG00000171503	Weighted mode	25	-0.014935	0.0519478	0.776198	0.939997	-0.116753	0.0868827	0.985176	0.889805	1.09077	1.01505	0.014935	0.916785	1.12384
1121	eqtl-a-ENSG00000171503	ETFDH	prot-a-1231	Glucosamine 6-phosphate N-acetyltransferase || id:prot-a-1231	GNPNAT1	ENSG00000171503 || id:eqtl-a-ENSG00000171503	MR Egger	13	0.0521214	0.0877496	0.564542	0.827589	-0.119868	0.224111	1.0535	0.887038	1.25121	0.949214	-0.0521214	0.799227	1.12735
1122	eqtl-a-ENSG00000171503	ETFDH	prot-a-1231	Glucosamine 6-phosphate N-acetyltransferase || id:prot-a-1231	GNPNAT1	ENSG00000171503 || id:eqtl-a-ENSG00000171503	Weighted median	13	0.0518483	0.0591636	0.380838	0.777108	-0.0641124	0.167809	1.05322	0.9379	1.18271	0.949473	-0.0518483	0.845515	1.06621
1123	eqtl-a-ENSG00000171503	ETFDH	prot-a-1231	Glucosamine 6-phosphate N-acetyltransferase || id:prot-a-1231	GNPNAT1	ENSG00000171503 || id:eqtl-a-ENSG00000171503	Inverse variance weighted	13	0.0742273	0.0414248	0.0731561	0.300699	-0.00696534	0.15542	1.07705	0.993059	1.16815	0.928461	-0.0742273	0.856056	1.00699
1124	eqtl-a-ENSG00000171503	ETFDH	prot-a-1231	Glucosamine 6-phosphate N-acetyltransferase || id:prot-a-1231	GNPNAT1	ENSG00000171503 || id:eqtl-a-ENSG00000171503	Simple mode	13	0.0501852	0.0846172	0.564135	0.981195	-0.115664	0.216035	1.05147	0.890774	1.24115	0.951053	-0.0501852	0.805707	1.12262
1125	eqtl-a-ENSG00000171503	ETFDH	prot-a-1231	Glucosamine 6-phosphate N-acetyltransferase || id:prot-a-1231	GNPNAT1	ENSG00000171503 || id:eqtl-a-ENSG00000171503	Weighted mode	13	0.0293175	0.0653665	0.661777	0.907326	-0.0988009	0.157436	1.02975	0.905923	1.17051	0.971108	-0.0293175	0.854332	1.10385
1126	eqtl-a-ENSG00000171503	ETFDH	prot-a-1232	N-acetylglucosamine-1-phosphotransferase subunit gamma || id:prot-a-1232	GNPTG	ENSG00000171503 || id:eqtl-a-ENSG00000171503	MR Egger	17	0.0436935	0.0878633	0.626195	0.856926	-0.128519	0.215906	1.04466	0.879397	1.24099	0.957247	-0.0436935	0.805811	1.13714
1127	eqtl-a-ENSG00000171503	ETFDH	prot-a-1232	N-acetylglucosamine-1-phosphotransferase subunit gamma || id:prot-a-1232	GNPTG	ENSG00000171503 || id:eqtl-a-ENSG00000171503	Weighted median	17	0.0454114	0.0584574	0.43726	0.813608	-0.0691651	0.159988	1.04646	0.933173	1.1735	0.955604	-0.0454114	0.852154	1.07161
1128	eqtl-a-ENSG00000171503	ETFDH	prot-a-1232	N-acetylglucosamine-1-phosphotransferase subunit gamma || id:prot-a-1232	GNPTG	ENSG00000171503 || id:eqtl-a-ENSG00000171503	Inverse variance weighted	17	0.0612331	0.041643	0.141446	0.42576	-0.0203872	0.142853	1.06315	0.979819	1.15356	0.940604	-0.0612331	0.866881	1.0206
1129	eqtl-a-ENSG00000171503	ETFDH	prot-a-1232	N-acetylglucosamine-1-phosphotransferase subunit gamma || id:prot-a-1232	GNPTG	ENSG00000171503 || id:eqtl-a-ENSG00000171503	Simple mode	17	0.0419102	0.119864	0.731164	0.987659	-0.193024	0.276844	1.0428	0.824462	1.31896	0.958956	-0.0419102	0.758172	1.21291
1130	eqtl-a-ENSG00000171503	ETFDH	prot-a-1232	N-acetylglucosamine-1-phosphotransferase subunit gamma || id:prot-a-1232	GNPTG	ENSG00000171503 || id:eqtl-a-ENSG00000171503	Weighted mode	17	0.0282402	0.0650816	0.67014	0.912859	-0.0993196	0.1558	1.02864	0.905453	1.16859	0.972155	-0.0282402	0.85573	1.10442
1131	eqtl-a-ENSG00000171503	ETFDH	prot-a-1233	Progonadoliberin-1 || id:prot-a-1233	GNRH1	ENSG00000171503 || id:eqtl-a-ENSG00000171503	MR Egger	18	-0.0269644	0.0740095	0.720377	0.896161	-0.172023	0.118094	0.973396	0.84196	1.12535	1.02733	0.0269644	0.888612	1.18771
1132	eqtl-a-ENSG00000171503	ETFDH	prot-a-1233	Progonadoliberin-1 || id:prot-a-1233	GNRH1	ENSG00000171503 || id:eqtl-a-ENSG00000171503	Weighted median	18	-0.0512357	0.0507446	0.312649	0.725664	-0.150695	0.0482236	0.950055	0.86011	1.04941	1.05257	0.0512357	0.952921	1.16264
1133	eqtl-a-ENSG00000171503	ETFDH	prot-a-1233	Progonadoliberin-1 || id:prot-a-1233	GNRH1	ENSG00000171503 || id:eqtl-a-ENSG00000171503	Inverse variance weighted	18	-0.0300825	0.038459	0.434099	0.737319	-0.105462	0.0452972	0.970365	0.899908	1.04634	1.03054	0.0300825	0.955713	1.11122
1134	eqtl-a-ENSG00000171503	ETFDH	prot-a-1233	Progonadoliberin-1 || id:prot-a-1233	GNRH1	ENSG00000171503 || id:eqtl-a-ENSG00000171503	Simple mode	18	-0.143999	0.0891081	0.124499	0.942985	-0.318651	0.030653	0.865889	0.72713	1.03113	1.15488	0.143999	0.969812	1.37527
1135	eqtl-a-ENSG00000171503	ETFDH	prot-a-1233	Progonadoliberin-1 || id:prot-a-1233	GNRH1	ENSG00000171503 || id:eqtl-a-ENSG00000171503	Weighted mode	18	-0.0589649	0.0537535	0.287959	0.725543	-0.164322	0.0463919	0.94274	0.848469	1.04748	1.06074	0.0589649	0.954668	1.17859
1136	eqtl-a-ENSG00000171503	ETFDH	prot-a-1234	Progonadoliberin-2 || id:prot-a-1234	GNRH2	ENSG00000171503 || id:eqtl-a-ENSG00000171503	MR Egger	24	-0.0667865	0.0728706	0.369338	0.714072	-0.209613	0.0760399	0.935395	0.810898	1.07901	1.06907	0.0667865	0.926779	1.2332
1137	eqtl-a-ENSG00000171503	ETFDH	prot-a-1234	Progonadoliberin-2 || id:prot-a-1234	GNRH2	ENSG00000171503 || id:eqtl-a-ENSG00000171503	Weighted median	24	-0.118166	0.0505682	0.0194509	0.272477	-0.21728	-0.0190528	0.888548	0.804705	0.981128	1.12543	0.118166	1.01924	1.24269
1138	eqtl-a-ENSG00000171503	ETFDH	prot-a-1234	Progonadoliberin-2 || id:prot-a-1234	GNRH2	ENSG00000171503 || id:eqtl-a-ENSG00000171503	Inverse variance weighted	24	-0.0936309	0.0339037	0.00575069	0.0795847	-0.160082	-0.0271795	0.910619	0.852074	0.973187	1.09815	0.0936309	1.02755	1.17361
1139	eqtl-a-ENSG00000171503	ETFDH	prot-a-1234	Progonadoliberin-2 || id:prot-a-1234	GNRH2	ENSG00000171503 || id:eqtl-a-ENSG00000171503	Simple mode	24	-0.15559	0.0879438	0.0901205	0.942985	-0.32796	0.0167796	0.85591	0.720392	1.01692	1.16835	0.15559	0.98336	1.38813
1140	eqtl-a-ENSG00000171503	ETFDH	prot-a-1234	Progonadoliberin-2 || id:prot-a-1234	GNRH2	ENSG00000171503 || id:eqtl-a-ENSG00000171503	Weighted mode	24	-0.137173	0.0540696	0.0184239	0.352249	-0.24315	-0.0311969	0.871819	0.784154	0.969285	1.14703	0.137173	1.03169	1.27526
1141	eqtl-a-ENSG00000171503	ETFDH	prot-a-1236	N-acetylglucosamine-6-sulfatase || id:prot-a-1236	GNS	ENSG00000171503 || id:eqtl-a-ENSG00000171503	MR Egger	18	-0.0317808	0.106997	0.770268	0.917004	-0.241495	0.177933	0.968719	0.785453	1.19475	1.03229	0.0317808	0.836999	1.27315
1142	eqtl-a-ENSG00000171503	ETFDH	prot-a-1236	N-acetylglucosamine-6-sulfatase || id:prot-a-1236	GNS	ENSG00000171503 || id:eqtl-a-ENSG00000171503	Weighted median	18	0.0368327	0.061588	0.549807	0.85801	-0.0838798	0.157545	1.03752	0.919542	1.17063	0.963837	-0.0368327	0.854238	1.0875
1143	eqtl-a-ENSG00000171503	ETFDH	prot-a-1236	N-acetylglucosamine-6-sulfatase || id:prot-a-1236	GNS	ENSG00000171503 || id:eqtl-a-ENSG00000171503	Inverse variance weighted	18	0.0358803	0.0426517	0.400213	0.70562	-0.047717	0.119478	1.03653	0.953404	1.12691	0.964756	-0.0358803	0.887384	1.04887
1144	eqtl-a-ENSG00000171503	ETFDH	prot-a-1236	N-acetylglucosamine-6-sulfatase || id:prot-a-1236	GNS	ENSG00000171503 || id:eqtl-a-ENSG00000171503	Simple mode	18	0.170246	0.104908	0.123025	0.942985	-0.035373	0.375865	1.1856	0.965245	1.45625	0.843457	-0.170246	0.686695	1.03601
1145	eqtl-a-ENSG00000171503	ETFDH	prot-a-1236	N-acetylglucosamine-6-sulfatase || id:prot-a-1236	GNS	ENSG00000171503 || id:eqtl-a-ENSG00000171503	Weighted mode	18	0.0418003	0.0626735	0.513753	0.849346	-0.0810398	0.16464	1.04269	0.922157	1.17897	0.959061	-0.0418003	0.848199	1.08441
1146	eqtl-a-ENSG00000171503	ETFDH	prot-a-1237	Golgi membrane protein 1 || id:prot-a-1237	GOLM1	ENSG00000171503 || id:eqtl-a-ENSG00000171503	MR Egger	17	-0.0986546	0.138242	0.486408	0.788022	-0.369609	0.1723	0.906056	0.691005	1.18803	1.10369	0.0986546	0.841727	1.44717
1147	eqtl-a-ENSG00000171503	ETFDH	prot-a-1237	Golgi membrane protein 1 || id:prot-a-1237	GOLM1	ENSG00000171503 || id:eqtl-a-ENSG00000171503	Weighted median	17	-0.0806055	0.0852192	0.34422	0.740933	-0.247635	0.0864242	0.922558	0.780645	1.09027	1.08394	0.0806055	0.917205	1.28099
1148	eqtl-a-ENSG00000171503	ETFDH	prot-a-1237	Golgi membrane protein 1 || id:prot-a-1237	GOLM1	ENSG00000171503 || id:eqtl-a-ENSG00000171503	Inverse variance weighted	17	-0.10926	0.0592265	0.0650684	0.284504	-0.225344	0.00682363	0.896497	0.798241	1.00685	1.11545	0.10926	0.9932	1.25275
1149	eqtl-a-ENSG00000171503	ETFDH	prot-a-1237	Golgi membrane protein 1 || id:prot-a-1237	GOLM1	ENSG00000171503 || id:eqtl-a-ENSG00000171503	Simple mode	17	0.0150548	0.142027	0.9169	0.994746	-0.263317	0.293427	1.01517	0.768498	1.34102	0.985058	-0.0150548	0.745704	1.30124
1150	eqtl-a-ENSG00000171503	ETFDH	prot-a-1237	Golgi membrane protein 1 || id:prot-a-1237	GOLM1	ENSG00000171503 || id:eqtl-a-ENSG00000171503	Weighted mode	17	-0.089726	0.0990376	0.378388	0.792452	-0.28384	0.104388	0.914182	0.752887	1.11003	1.09387	0.089726	0.900876	1.32822
1151	eqtl-a-ENSG00000171503	ETFDH	prot-a-1239	RAB6-interacting golgin || id:prot-a-1239	GORAB	ENSG00000171503 || id:eqtl-a-ENSG00000171503	MR Egger	14	0.0881886	0.112176	0.447018	0.760796	-0.131676	0.308053	1.09219	0.876625	1.36077	0.915588	-0.0881886	0.734876	1.14074
1152	eqtl-a-ENSG00000171503	ETFDH	prot-a-1239	RAB6-interacting golgin || id:prot-a-1239	GORAB	ENSG00000171503 || id:eqtl-a-ENSG00000171503	Weighted median	14	0.0709965	0.0586217	0.225859	0.655062	-0.043902	0.185895	1.07358	0.957048	1.2043	0.931465	-0.0709965	0.830361	1.04488
1153	eqtl-a-ENSG00000171503	ETFDH	prot-a-1239	RAB6-interacting golgin || id:prot-a-1239	GORAB	ENSG00000171503 || id:eqtl-a-ENSG00000171503	Inverse variance weighted	14	0.0914128	0.0469579	0.0515713	0.255044	-0.00062479	0.18345	1.09572	0.999375	1.20136	0.912641	-0.0914128	0.832393	1.00062
1154	eqtl-a-ENSG00000171503	ETFDH	prot-a-1239	RAB6-interacting golgin || id:prot-a-1239	GORAB	ENSG00000171503 || id:eqtl-a-ENSG00000171503	Simple mode	14	0.101283	0.0924583	0.293204	0.947372	-0.0799358	0.282501	1.10659	0.923176	1.32644	0.903678	-0.101283	0.753896	1.08322
1155	eqtl-a-ENSG00000171503	ETFDH	prot-a-1239	RAB6-interacting golgin || id:prot-a-1239	GORAB	ENSG00000171503 || id:eqtl-a-ENSG00000171503	Weighted mode	14	0.0852128	0.0646615	0.210312	0.68383	-0.0415237	0.211949	1.08895	0.959327	1.23609	0.918317	-0.0852128	0.809006	1.0424
1156	eqtl-a-ENSG00000171503	ETFDH	prot-a-124	Adipocyte plasma membrane-associated protein || id:prot-a-124	APMAP	ENSG00000171503 || id:eqtl-a-ENSG00000171503	MR Egger	21	0.0493693	0.0836365	0.561956	0.827103	-0.114558	0.213297	1.05061	0.89176	1.23775	0.95183	-0.0493693	0.807916	1.12138
1157	eqtl-a-ENSG00000171503	ETFDH	prot-a-124	Adipocyte plasma membrane-associated protein || id:prot-a-124	APMAP	ENSG00000171503 || id:eqtl-a-ENSG00000171503	Weighted median	21	-0.0168886	0.0506107	0.738608	0.932096	-0.116086	0.0823083	0.983253	0.890399	1.08579	1.01703	0.0168886	0.920988	1.12309
1158	eqtl-a-ENSG00000171503	ETFDH	prot-a-124	Adipocyte plasma membrane-associated protein || id:prot-a-124	APMAP	ENSG00000171503 || id:eqtl-a-ENSG00000171503	Inverse variance weighted	21	0.0218296	0.0426757	0.608985	0.839282	-0.0618148	0.105474	1.02207	0.940057	1.11124	0.978407	-0.0218296	0.899898	1.06377
1159	eqtl-a-ENSG00000171503	ETFDH	prot-a-124	Adipocyte plasma membrane-associated protein || id:prot-a-124	APMAP	ENSG00000171503 || id:eqtl-a-ENSG00000171503	Simple mode	21	0.0298587	0.0748472	0.694173	0.985213	-0.116842	0.176559	1.03031	0.889726	1.19311	0.970583	-0.0298587	0.838149	1.12394
1160	eqtl-a-ENSG00000171503	ETFDH	prot-a-124	Adipocyte plasma membrane-associated protein || id:prot-a-124	APMAP	ENSG00000171503 || id:eqtl-a-ENSG00000171503	Weighted mode	21	0.0244215	0.0483298	0.618866	0.884757	-0.070305	0.119148	1.02472	0.932109	1.12654	0.975874	-0.0244215	0.887676	1.07284
1161	eqtl-a-ENSG00000171503	ETFDH	prot-a-1240	Golgi SNAP receptor complex member 1 || id:prot-a-1240	GOSR1	ENSG00000171503 || id:eqtl-a-ENSG00000171503	MR Egger	20	-0.0304214	0.085212	0.725236	0.896656	-0.197437	0.136594	0.970037	0.820832	1.14636	1.03089	0.0304214	0.872324	1.21828
1162	eqtl-a-ENSG00000171503	ETFDH	prot-a-1240	Golgi SNAP receptor complex member 1 || id:prot-a-1240	GOSR1	ENSG00000171503 || id:eqtl-a-ENSG00000171503	Weighted median	20	0.0065196	0.0525515	0.901267	0.96661	-0.0964814	0.109521	1.00654	0.908027	1.11574	0.993502	-0.0065196	0.896264	1.10129
1163	eqtl-a-ENSG00000171503	ETFDH	prot-a-1240	Golgi SNAP receptor complex member 1 || id:prot-a-1240	GOSR1	ENSG00000171503 || id:eqtl-a-ENSG00000171503	Inverse variance weighted	20	-0.00669838	0.0407512	0.869438	0.967838	-0.0865706	0.0731739	0.993324	0.917071	1.07592	1.00672	0.00669838	0.929439	1.09043
1164	eqtl-a-ENSG00000171503	ETFDH	prot-a-1240	Golgi SNAP receptor complex member 1 || id:prot-a-1240	GOSR1	ENSG00000171503 || id:eqtl-a-ENSG00000171503	Simple mode	20	0.0481845	0.0730618	0.517487	0.981195	-0.0950166	0.191386	1.04936	0.909358	1.21093	0.952958	-0.0481845	0.825814	1.09968
1165	eqtl-a-ENSG00000171503	ETFDH	prot-a-1240	Golgi SNAP receptor complex member 1 || id:prot-a-1240	GOSR1	ENSG00000171503 || id:eqtl-a-ENSG00000171503	Weighted mode	20	0.0136383	0.0581174	0.816977	0.957033	-0.100272	0.127548	1.01373	0.904591	1.13604	0.986454	-0.0136383	0.880251	1.10547
1166	eqtl-a-ENSG00000171503	ETFDH	prot-a-1241	Aspartate aminotransferase, cytoplasmic || id:prot-a-1241	GOT1	ENSG00000171503 || id:eqtl-a-ENSG00000171503	MR Egger	19	0.107822	0.0742739	0.164797	0.556778	-0.0377552	0.253399	1.11385	0.962949	1.2884	0.897788	-0.107822	0.776158	1.03848
1167	eqtl-a-ENSG00000171503	ETFDH	prot-a-1241	Aspartate aminotransferase, cytoplasmic || id:prot-a-1241	GOT1	ENSG00000171503 || id:eqtl-a-ENSG00000171503	Weighted median	19	0.0579633	0.0467312	0.214843	0.646691	-0.0336297	0.149556	1.05968	0.966929	1.16132	0.943685	-0.0579633	0.86109	1.0342
1168	eqtl-a-ENSG00000171503	ETFDH	prot-a-1241	Aspartate aminotransferase, cytoplasmic || id:prot-a-1241	GOT1	ENSG00000171503 || id:eqtl-a-ENSG00000171503	Inverse variance weighted	19	0.00506535	0.0347951	0.884256	0.969128	-0.0631331	0.0732638	1.00508	0.938818	1.07601	0.994947	-0.00506535	0.929356	1.06517
1169	eqtl-a-ENSG00000171503	ETFDH	prot-a-1241	Aspartate aminotransferase, cytoplasmic || id:prot-a-1241	GOT1	ENSG00000171503 || id:eqtl-a-ENSG00000171503	Simple mode	19	0.0186329	0.06476	0.776846	0.988961	-0.108297	0.145562	1.01881	0.897361	1.15669	0.98154	-0.0186329	0.864536	1.11438
1170	eqtl-a-ENSG00000171503	ETFDH	prot-a-1241	Aspartate aminotransferase, cytoplasmic || id:prot-a-1241	GOT1	ENSG00000171503 || id:eqtl-a-ENSG00000171503	Weighted mode	19	0.0329947	0.0442478	0.465488	0.82763	-0.053731	0.11972	1.03355	0.947687	1.12718	0.967544	-0.0329947	0.887169	1.0552
1171	eqtl-a-ENSG00000171503	ETFDH	prot-a-1242	Platelet glycoprotein Ib alpha chain || id:prot-a-1242	GP1BA	ENSG00000171503 || id:eqtl-a-ENSG00000171503	MR Egger	15	0.0196564	0.107342	0.857529	0.950621	-0.190733	0.230046	1.01985	0.826353	1.25866	0.980536	-0.0196564	0.794497	1.21014
1172	eqtl-a-ENSG00000171503	ETFDH	prot-a-1242	Platelet glycoprotein Ib alpha chain || id:prot-a-1242	GP1BA	ENSG00000171503 || id:eqtl-a-ENSG00000171503	Weighted median	15	0.0311028	0.065853	0.636708	0.895642	-0.0979691	0.160175	1.03159	0.906677	1.17372	0.969376	-0.0311028	0.851995	1.10293
1173	eqtl-a-ENSG00000171503	ETFDH	prot-a-1242	Platelet glycoprotein Ib alpha chain || id:prot-a-1242	GP1BA	ENSG00000171503 || id:eqtl-a-ENSG00000171503	Inverse variance weighted	15	0.0295649	0.0512521	0.564039	0.81252	-0.0708892	0.130019	1.03001	0.931565	1.13885	0.970868	-0.0295649	0.878079	1.07346
1174	eqtl-a-ENSG00000171503	ETFDH	prot-a-1242	Platelet glycoprotein Ib alpha chain || id:prot-a-1242	GP1BA	ENSG00000171503 || id:eqtl-a-ENSG00000171503	Simple mode	15	0.112529	0.105573	0.304513	0.94944	-0.0943941	0.319451	1.1191	0.909924	1.37637	0.893572	-0.112529	0.726548	1.09899
1175	eqtl-a-ENSG00000171503	ETFDH	prot-a-1242	Platelet glycoprotein Ib alpha chain || id:prot-a-1242	GP1BA	ENSG00000171503 || id:eqtl-a-ENSG00000171503	Weighted mode	15	0.0375179	0.0730337	0.615469	0.881936	-0.105628	0.180664	1.03823	0.899759	1.19801	0.963177	-0.0375179	0.834716	1.11141
1176	eqtl-a-ENSG00000171503	ETFDH	prot-a-1243	Platelet glycoprotein V || id:prot-a-1243	GP5	ENSG00000171503 || id:eqtl-a-ENSG00000171503	MR Egger	22	0.109791	0.0744366	0.155793	0.548501	-0.0361049	0.255687	1.11604	0.964539	1.29135	0.896022	-0.109791	0.774385	1.03676
1177	eqtl-a-ENSG00000171503	ETFDH	prot-a-1243	Platelet glycoprotein V || id:prot-a-1243	GP5	ENSG00000171503 || id:eqtl-a-ENSG00000171503	Weighted median	22	0.0698903	0.0475858	0.141908	0.563115	-0.0233778	0.163158	1.07239	0.976893	1.17722	0.932496	-0.0698903	0.849457	1.02365
1178	eqtl-a-ENSG00000171503	ETFDH	prot-a-1243	Platelet glycoprotein V || id:prot-a-1243	GP5	ENSG00000171503 || id:eqtl-a-ENSG00000171503	Inverse variance weighted	22	0.0534084	0.0359585	0.13747	0.420052	-0.0170702	0.123887	1.05486	0.983075	1.13189	0.947993	-0.0534084	0.88348	1.01722
1179	eqtl-a-ENSG00000171503	ETFDH	prot-a-1243	Platelet glycoprotein V || id:prot-a-1243	GP5	ENSG00000171503 || id:eqtl-a-ENSG00000171503	Simple mode	22	0.0934221	0.0611933	0.141764	0.942985	-0.0265167	0.213361	1.09793	0.973832	1.23783	0.910809	-0.0934221	0.807864	1.02687
1180	eqtl-a-ENSG00000171503	ETFDH	prot-a-1243	Platelet glycoprotein V || id:prot-a-1243	GP5	ENSG00000171503 || id:eqtl-a-ENSG00000171503	Weighted mode	22	0.0773584	0.0433257	0.0886304	0.54805	-0.00756001	0.162277	1.08043	0.992468	1.17619	0.925558	-0.0773584	0.850206	1.00759
1181	eqtl-a-ENSG00000171503	ETFDH	prot-a-1244	Cell surface A33 antigen || id:prot-a-1244	GPA33	ENSG00000171503 || id:eqtl-a-ENSG00000171503	MR Egger	20	-0.0993768	0.0874038	0.270455	0.642733	-0.270688	0.0719346	0.905401	0.762854	1.07459	1.10448	0.0993768	0.930592	1.31087
1182	eqtl-a-ENSG00000171503	ETFDH	prot-a-1244	Cell surface A33 antigen || id:prot-a-1244	GPA33	ENSG00000171503 || id:eqtl-a-ENSG00000171503	Weighted median	20	-0.0129499	0.0531725	0.807583	0.944232	-0.117168	0.0912683	0.987134	0.889436	1.09556	1.01303	0.0129499	0.912773	1.12431
1183	eqtl-a-ENSG00000171503	ETFDH	prot-a-1244	Cell surface A33 antigen || id:prot-a-1244	GPA33	ENSG00000171503 || id:eqtl-a-ENSG00000171503	Inverse variance weighted	20	-0.0274188	0.0399272	0.492259	0.769911	-0.105676	0.0508385	0.972954	0.899716	1.05215	1.0278	0.0274188	0.950432	1.11146
1184	eqtl-a-ENSG00000171503	ETFDH	prot-a-1244	Cell surface A33 antigen || id:prot-a-1244	GPA33	ENSG00000171503 || id:eqtl-a-ENSG00000171503	Simple mode	20	-0.0519259	0.072414	0.482054	0.981195	-0.193857	0.0900055	0.949399	0.823775	1.09418	1.0533	0.0519259	0.913926	1.21392
1185	eqtl-a-ENSG00000171503	ETFDH	prot-a-1244	Cell surface A33 antigen || id:prot-a-1244	GPA33	ENSG00000171503 || id:eqtl-a-ENSG00000171503	Weighted mode	20	-0.0196839	0.0572973	0.734965	0.933151	-0.131987	0.0926189	0.980509	0.876353	1.09704	1.01988	0.0196839	0.911541	1.14109
1186	eqtl-a-ENSG00000171503	ETFDH	prot-a-1245	Glypican-1 || id:prot-a-1245	GPC1	ENSG00000171503 || id:eqtl-a-ENSG00000171503	MR Egger	23	0.144792	0.0884017	0.116343	0.496607	-0.0284752	0.318059	1.1558	0.971926	1.37446	0.865202	-0.144792	0.72756	1.02888
1187	eqtl-a-ENSG00000171503	ETFDH	prot-a-1245	Glypican-1 || id:prot-a-1245	GPC1	ENSG00000171503 || id:eqtl-a-ENSG00000171503	Weighted median	23	0.159501	0.0530651	0.00264913	0.119784	0.0554937	0.263509	1.17293	1.05706	1.30149	0.852569	-0.159501	0.768351	0.946018
1188	eqtl-a-ENSG00000171503	ETFDH	prot-a-1245	Glypican-1 || id:prot-a-1245	GPC1	ENSG00000171503 || id:eqtl-a-ENSG00000171503	Inverse variance weighted	23	0.133744	0.0402775	0.000898331	0.0263511	0.0548005	0.212688	1.1431	1.05633	1.237	0.874814	-0.133744	0.808408	0.946674
1189	eqtl-a-ENSG00000171503	ETFDH	prot-a-1245	Glypican-1 || id:prot-a-1245	GPC1	ENSG00000171503 || id:eqtl-a-ENSG00000171503	Simple mode	23	0.284223	0.0933171	0.00592955	0.851972	0.101321	0.467124	1.32873	1.10663	1.5954	0.752599	-0.284223	0.626802	0.903642
1190	eqtl-a-ENSG00000171503	ETFDH	prot-a-1245	Glypican-1 || id:prot-a-1245	GPC1	ENSG00000171503 || id:eqtl-a-ENSG00000171503	Weighted mode	23	0.174702	0.0584318	0.00675159	0.327316	0.0601757	0.289228	1.19089	1.06202	1.3354	0.839707	-0.174702	0.748841	0.941599
1191	eqtl-a-ENSG00000171503	ETFDH	prot-a-1246	Glypican-3 || id:prot-a-1246	GPC3	ENSG00000171503 || id:eqtl-a-ENSG00000171503	MR Egger	18	-0.206156	0.0903377	0.0365094	0.34351	-0.383218	-0.0290941	0.813706	0.681664	0.971325	1.22894	0.206156	1.02952	1.467
1192	eqtl-a-ENSG00000171503	ETFDH	prot-a-1246	Glypican-3 || id:prot-a-1246	GPC3	ENSG00000171503 || id:eqtl-a-ENSG00000171503	Weighted median	18	0.00164751	0.0544407	0.975858	0.993356	-0.105056	0.108351	1.00165	0.900274	1.11444	0.998354	-0.00164751	0.897312	1.11077
1193	eqtl-a-ENSG00000171503	ETFDH	prot-a-1246	Glypican-3 || id:prot-a-1246	GPC3	ENSG00000171503 || id:eqtl-a-ENSG00000171503	Inverse variance weighted	18	-0.017834	0.0521249	0.732246	0.911348	-0.119999	0.0843308	0.982324	0.886922	1.08799	1.01799	0.017834	0.919127	1.1275
1194	eqtl-a-ENSG00000171503	ETFDH	prot-a-1246	Glypican-3 || id:prot-a-1246	GPC3	ENSG00000171503 || id:eqtl-a-ENSG00000171503	Simple mode	18	-0.0107045	0.0708364	0.881664	0.991721	-0.149544	0.128135	0.989353	0.861101	1.13671	1.01076	0.0107045	0.879735	1.1613
1195	eqtl-a-ENSG00000171503	ETFDH	prot-a-1246	Glypican-3 || id:prot-a-1246	GPC3	ENSG00000171503 || id:eqtl-a-ENSG00000171503	Weighted mode	18	-0.0366843	0.0506857	0.479056	0.82763	-0.136028	0.0626598	0.96398	0.872818	1.06466	1.03737	0.0366843	0.939263	1.14571
1196	eqtl-a-ENSG00000171503	ETFDH	prot-a-1247	Glypican-5 || id:prot-a-1247	GPC5	ENSG00000171503 || id:eqtl-a-ENSG00000171503	MR Egger	24	0.10137	0.0728299	0.177874	0.569842	-0.0413765	0.244117	1.10669	0.959468	1.27649	0.903599	-0.10137	0.783396	1.04224
1197	eqtl-a-ENSG00000171503	ETFDH	prot-a-1247	Glypican-5 || id:prot-a-1247	GPC5	ENSG00000171503 || id:eqtl-a-ENSG00000171503	Weighted median	24	-0.00681512	0.0475201	0.885962	0.963927	-0.0999544	0.0863242	0.993208	0.904879	1.09016	1.00684	0.00681512	0.917297	1.10512
1198	eqtl-a-ENSG00000171503	ETFDH	prot-a-1247	Glypican-5 || id:prot-a-1247	GPC5	ENSG00000171503 || id:eqtl-a-ENSG00000171503	Inverse variance weighted	24	-0.0173423	0.0342497	0.612612	0.84229	-0.0844717	0.0497872	0.982807	0.918998	1.05105	1.01749	0.0173423	0.951432	1.08814
1199	eqtl-a-ENSG00000171503	ETFDH	prot-a-1247	Glypican-5 || id:prot-a-1247	GPC5	ENSG00000171503 || id:eqtl-a-ENSG00000171503	Simple mode	24	-0.0697408	0.0739895	0.355694	0.968453	-0.21476	0.0752786	0.932636	0.806735	1.07818	1.07223	0.0697408	0.927485	1.23956
1200	eqtl-a-ENSG00000171503	ETFDH	prot-a-1247	Glypican-5 || id:prot-a-1247	GPC5	ENSG00000171503 || id:eqtl-a-ENSG00000171503	Weighted mode	24	-0.0056425	0.0472606	0.906002	0.97569	-0.0982733	0.0869883	0.994373	0.906401	1.09088	1.00566	0.0056425	0.916688	1.10326
1201	eqtl-a-ENSG00000171503	ETFDH	prot-a-1248	Glypican-6 || id:prot-a-1248	GPC6	ENSG00000171503 || id:eqtl-a-ENSG00000171503	MR Egger	18	-0.0380205	0.0814906	0.647102	0.862034	-0.197742	0.121701	0.962693	0.820581	1.12942	1.03875	0.0380205	0.885413	1.21865
1202	eqtl-a-ENSG00000171503	ETFDH	prot-a-1248	Glypican-6 || id:prot-a-1248	GPC6	ENSG00000171503 || id:eqtl-a-ENSG00000171503	Weighted median	18	-0.0357844	0.0518116	0.489777	0.836341	-0.137335	0.0657664	0.964848	0.871678	1.06798	1.03643	0.0357844	0.93635	1.14721
1203	eqtl-a-ENSG00000171503	ETFDH	prot-a-1248	Glypican-6 || id:prot-a-1248	GPC6	ENSG00000171503 || id:eqtl-a-ENSG00000171503	Inverse variance weighted	18	-0.0593326	0.0384966	0.123257	0.392562	-0.134786	0.0161206	0.942393	0.873903	1.01625	1.06113	0.0593326	0.984009	1.14429
1204	eqtl-a-ENSG00000171503	ETFDH	prot-a-1248	Glypican-6 || id:prot-a-1248	GPC6	ENSG00000171503 || id:eqtl-a-ENSG00000171503	Simple mode	18	-0.0275435	0.0652265	0.678117	0.985213	-0.155387	0.1003	0.972832	0.856084	1.1055	1.02793	0.0275435	0.904566	1.16811
1205	eqtl-a-ENSG00000171503	ETFDH	prot-a-1248	Glypican-6 || id:prot-a-1248	GPC6	ENSG00000171503 || id:eqtl-a-ENSG00000171503	Weighted mode	18	-0.0449749	0.0515454	0.395077	0.802492	-0.146004	0.0560542	0.956021	0.864154	1.05765	1.046	0.0449749	0.945488	1.1572
1206	eqtl-a-ENSG00000171503	ETFDH	prot-a-1249	Glycerophosphocholine phosphodiesterase GPCPD1 || id:prot-a-1249	GPCPD1	ENSG00000171503 || id:eqtl-a-ENSG00000171503	MR Egger	19	0.0770532	0.0890878	0.399127	0.736881	-0.0975588	0.251665	1.0801	0.907049	1.28617	0.925841	-0.0770532	0.777505	1.10248
1207	eqtl-a-ENSG00000171503	ETFDH	prot-a-1249	Glycerophosphocholine phosphodiesterase GPCPD1 || id:prot-a-1249	GPCPD1	ENSG00000171503 || id:eqtl-a-ENSG00000171503	Weighted median	19	0.0568724	0.05589	0.308878	0.723225	-0.0526719	0.166417	1.05852	0.948691	1.18107	0.944715	-0.0568724	0.846693	1.05408
1208	eqtl-a-ENSG00000171503	ETFDH	prot-a-1249	Glycerophosphocholine phosphodiesterase GPCPD1 || id:prot-a-1249	GPCPD1	ENSG00000171503 || id:eqtl-a-ENSG00000171503	Inverse variance weighted	19	0.0467117	0.0406621	0.250648	0.565679	-0.032986	0.126409	1.04782	0.967552	1.13475	0.954362	-0.0467117	0.881254	1.03354
1209	eqtl-a-ENSG00000171503	ETFDH	prot-a-1249	Glycerophosphocholine phosphodiesterase GPCPD1 || id:prot-a-1249	GPCPD1	ENSG00000171503 || id:eqtl-a-ENSG00000171503	Simple mode	19	0.0413672	0.0897849	0.650506	0.985213	-0.134611	0.217346	1.04223	0.874056	1.24277	0.959477	-0.0413672	0.804652	1.14409
1210	eqtl-a-ENSG00000171503	ETFDH	prot-a-1249	Glycerophosphocholine phosphodiesterase GPCPD1 || id:prot-a-1249	GPCPD1	ENSG00000171503 || id:eqtl-a-ENSG00000171503	Weighted mode	19	0.00323614	0.0700021	0.963637	0.992735	-0.133968	0.14044	1.00324	0.874618	1.15078	0.996769	-0.00323614	0.868976	1.14336
1211	eqtl-a-ENSG00000171503	ETFDH	prot-a-1250	Glycerol-3-phosphate dehydrogenase 1-like protein || id:prot-a-1250	GPD1L	ENSG00000171503 || id:eqtl-a-ENSG00000171503	MR Egger	14	0.000194736	0.0826274	0.998158	0.999345	-0.161755	0.162144	1.00019	0.85065	1.17603	0.999805	-0.000194736	0.850318	1.17557
1212	eqtl-a-ENSG00000171503	ETFDH	prot-a-1250	Glycerol-3-phosphate dehydrogenase 1-like protein || id:prot-a-1250	GPD1L	ENSG00000171503 || id:eqtl-a-ENSG00000171503	Weighted median	14	0.0285938	0.0495224	0.563675	0.863551	-0.0684701	0.125658	1.02901	0.933821	1.13389	0.971811	-0.0285938	0.881917	1.07087
1213	eqtl-a-ENSG00000171503	ETFDH	prot-a-1250	Glycerol-3-phosphate dehydrogenase 1-like protein || id:prot-a-1250	GPD1L	ENSG00000171503 || id:eqtl-a-ENSG00000171503	Inverse variance weighted	14	0.0305822	0.041495	0.461117	0.748778	-0.0507481	0.111912	1.03105	0.950518	1.11841	0.969881	-0.0305822	0.894123	1.05206
1214	eqtl-a-ENSG00000171503	ETFDH	prot-a-1250	Glycerol-3-phosphate dehydrogenase 1-like protein || id:prot-a-1250	GPD1L	ENSG00000171503 || id:eqtl-a-ENSG00000171503	Simple mode	14	-0.0099348	0.0689043	0.887567	0.991721	-0.144987	0.125118	0.990114	0.865033	1.13328	1.00998	0.0099348	0.882393	1.15602
1215	eqtl-a-ENSG00000171503	ETFDH	prot-a-1250	Glycerol-3-phosphate dehydrogenase 1-like protein || id:prot-a-1250	GPD1L	ENSG00000171503 || id:eqtl-a-ENSG00000171503	Weighted mode	14	0.0255435	0.0526467	0.635617	0.897907	-0.077644	0.128731	1.02587	0.925294	1.13738	0.97478	-0.0255435	0.87921	1.08074
1216	eqtl-a-ENSG00000171503	ETFDH	prot-a-1251	Glycoprotein hormone alpha-2 || id:prot-a-1251	GPHA2	ENSG00000171503 || id:eqtl-a-ENSG00000171503	MR Egger	16	-0.0822691	0.0754967	0.294245	0.663211	-0.230243	0.0657044	0.921024	0.794341	1.06791	1.08575	0.0822691	0.936408	1.25891
1217	eqtl-a-ENSG00000171503	ETFDH	prot-a-1251	Glycoprotein hormone alpha-2 || id:prot-a-1251	GPHA2	ENSG00000171503 || id:eqtl-a-ENSG00000171503	Weighted median	16	0.0389247	0.0523159	0.456858	0.833487	-0.0636146	0.141464	1.03969	0.938367	1.15196	0.961823	-0.0389247	0.868087	1.06568
1218	eqtl-a-ENSG00000171503	ETFDH	prot-a-1251	Glycoprotein hormone alpha-2 || id:prot-a-1251	GPHA2	ENSG00000171503 || id:eqtl-a-ENSG00000171503	Inverse variance weighted	16	0.0299236	0.0417798	0.473855	0.758967	-0.0519648	0.111812	1.03038	0.949362	1.1183	0.97052	-0.0299236	0.894212	1.05334
1219	eqtl-a-ENSG00000171503	ETFDH	prot-a-1251	Glycoprotein hormone alpha-2 || id:prot-a-1251	GPHA2	ENSG00000171503 || id:eqtl-a-ENSG00000171503	Simple mode	16	0.0225783	0.0917442	0.80894	0.991721	-0.15724	0.202397	1.02284	0.854499	1.22433	0.977675	-0.0225783	0.816771	1.17028
1220	eqtl-a-ENSG00000171503	ETFDH	prot-a-1251	Glycoprotein hormone alpha-2 || id:prot-a-1251	GPHA2	ENSG00000171503 || id:eqtl-a-ENSG00000171503	Weighted mode	16	-0.00166826	0.0509272	0.9743	0.99578	-0.101485	0.098149	0.998333	0.903494	1.10313	1.00167	0.00166826	0.906514	1.10681
1221	eqtl-a-ENSG00000171503	ETFDH	prot-a-1252	Glucose-6-phosphate isomerase || id:prot-a-1252	GPI	ENSG00000171503 || id:eqtl-a-ENSG00000171503	MR Egger	17	-0.0820535	0.0948476	0.400604	0.736881	-0.267955	0.103848	0.921223	0.764942	1.10943	1.08551	0.0820535	0.901363	1.30729
1222	eqtl-a-ENSG00000171503	ETFDH	prot-a-1252	Glucose-6-phosphate isomerase || id:prot-a-1252	GPI	ENSG00000171503 || id:eqtl-a-ENSG00000171503	Weighted median	17	-0.0243934	0.0580214	0.674178	0.905368	-0.138115	0.0893285	0.975902	0.870998	1.09344	1.02469	0.0243934	0.914545	1.14811
1223	eqtl-a-ENSG00000171503	ETFDH	prot-a-1252	Glucose-6-phosphate isomerase || id:prot-a-1252	GPI	ENSG00000171503 || id:eqtl-a-ENSG00000171503	Inverse variance weighted	17	-0.00727289	0.047774	0.879001	0.968847	-0.10091	0.0863642	0.992753	0.904014	1.0902	1.0073	0.00727289	0.91726	1.10618
1224	eqtl-a-ENSG00000171503	ETFDH	prot-a-1252	Glucose-6-phosphate isomerase || id:prot-a-1252	GPI	ENSG00000171503 || id:eqtl-a-ENSG00000171503	Simple mode	17	0.0883755	0.0867289	0.323371	0.95775	-0.0816131	0.258364	1.0924	0.921629	1.29481	0.915417	-0.0883755	0.772314	1.08504
1225	eqtl-a-ENSG00000171503	ETFDH	prot-a-1252	Glucose-6-phosphate isomerase || id:prot-a-1252	GPI	ENSG00000171503 || id:eqtl-a-ENSG00000171503	Weighted mode	17	-0.0145139	0.0534278	0.789362	0.94567	-0.119232	0.0902047	0.985591	0.887601	1.0944	1.01462	0.0145139	0.913744	1.12663
1226	eqtl-a-ENSG00000171503	ETFDH	prot-a-1254	Phosphatidylinositol-glycan-specific phospholipase D || id:prot-a-1254	GPLD1	ENSG00000171503 || id:eqtl-a-ENSG00000171503	MR Egger	16	0.0467401	0.0807782	0.572036	0.834093	-0.111585	0.205065	1.04785	0.894415	1.22761	0.954335	-0.0467401	0.814594	1.11805
1227	eqtl-a-ENSG00000171503	ETFDH	prot-a-1254	Phosphatidylinositol-glycan-specific phospholipase D || id:prot-a-1254	GPLD1	ENSG00000171503 || id:eqtl-a-ENSG00000171503	Weighted median	16	0.031945	0.0553213	0.563639	0.863551	-0.0764847	0.140375	1.03246	0.926367	1.1507	0.96856	-0.031945	0.869032	1.07949
1228	eqtl-a-ENSG00000171503	ETFDH	prot-a-1254	Phosphatidylinositol-glycan-specific phospholipase D || id:prot-a-1254	GPLD1	ENSG00000171503 || id:eqtl-a-ENSG00000171503	Inverse variance weighted	16	0.0808563	0.0413307	0.0504267	0.253149	-0.00015183	0.161864	1.08422	0.999848	1.1757	0.922326	-0.0808563	0.850557	1.00015
1229	eqtl-a-ENSG00000171503	ETFDH	prot-a-1254	Phosphatidylinositol-glycan-specific phospholipase D || id:prot-a-1254	GPLD1	ENSG00000171503 || id:eqtl-a-ENSG00000171503	Simple mode	16	0.108328	0.0792127	0.191592	0.942985	-0.0469287	0.263585	1.11441	0.954155	1.30159	0.897333	-0.108328	0.768292	1.04805
1230	eqtl-a-ENSG00000171503	ETFDH	prot-a-1254	Phosphatidylinositol-glycan-specific phospholipase D || id:prot-a-1254	GPLD1	ENSG00000171503 || id:eqtl-a-ENSG00000171503	Weighted mode	16	0.0482558	0.0568518	0.409335	0.810896	-0.0631737	0.159685	1.04944	0.93878	1.17314	0.95289	-0.0482558	0.852412	1.06521
1231	eqtl-a-ENSG00000171503	ETFDH	prot-a-1255	Transmembrane glycoprotein NMB || id:prot-a-1255	GPNMB	ENSG00000171503 || id:eqtl-a-ENSG00000171503	MR Egger	19	-0.0702869	0.081347	0.399594	0.736881	-0.229727	0.0891531	0.932126	0.794751	1.09325	1.07282	0.0702869	0.914706	1.25826
1232	eqtl-a-ENSG00000171503	ETFDH	prot-a-1255	Transmembrane glycoprotein NMB || id:prot-a-1255	GPNMB	ENSG00000171503 || id:eqtl-a-ENSG00000171503	Weighted median	19	-0.0817036	0.0498605	0.101287	0.499261	-0.17943	0.0160229	0.921545	0.835746	1.01615	1.08513	0.0817036	0.984105	1.19654
1233	eqtl-a-ENSG00000171503	ETFDH	prot-a-1255	Transmembrane glycoprotein NMB || id:prot-a-1255	GPNMB	ENSG00000171503 || id:eqtl-a-ENSG00000171503	Inverse variance weighted	19	-0.0607097	0.0371056	0.101812	0.354211	-0.133437	0.0120173	0.941096	0.875083	1.01209	1.06259	0.0607097	0.988055	1.14275
1234	eqtl-a-ENSG00000171503	ETFDH	prot-a-1255	Transmembrane glycoprotein NMB || id:prot-a-1255	GPNMB	ENSG00000171503 || id:eqtl-a-ENSG00000171503	Simple mode	19	-0.0996797	0.0671134	0.154783	0.942985	-0.231222	0.0318626	0.905127	0.793563	1.03238	1.10482	0.0996797	0.96864	1.26014
1235	eqtl-a-ENSG00000171503	ETFDH	prot-a-1255	Transmembrane glycoprotein NMB || id:prot-a-1255	GPNMB	ENSG00000171503 || id:eqtl-a-ENSG00000171503	Weighted mode	19	-0.0877744	0.0488661	0.0892631	0.550671	-0.183552	0.00800316	0.915968	0.832309	1.00804	1.09174	0.0877744	0.992029	1.20148
1236	eqtl-a-ENSG00000171503	ETFDH	prot-a-126	Apolipoprotein A-V || id:prot-a-126	APOA5	ENSG00000171503 || id:eqtl-a-ENSG00000171503	MR Egger	20	-0.16421	0.0875171	0.0769217	0.427236	-0.335744	0.00732315	0.848563	0.714806	1.00735	1.17846	0.16421	0.992704	1.39898
1237	eqtl-a-ENSG00000171503	ETFDH	prot-a-126	Apolipoprotein A-V || id:prot-a-126	APOA5	ENSG00000171503 || id:eqtl-a-ENSG00000171503	Weighted median	20	-0.00734027	0.051773	0.887255	0.963962	-0.108815	0.0941348	0.992687	0.896896	1.09871	1.00737	0.00734027	0.91016	1.11496
1238	eqtl-a-ENSG00000171503	ETFDH	prot-a-126	Apolipoprotein A-V || id:prot-a-126	APOA5	ENSG00000171503 || id:eqtl-a-ENSG00000171503	Inverse variance weighted	20	-0.0244242	0.0489764	0.617996	0.845857	-0.120418	0.0715696	0.975872	0.88655	1.07419	1.02472	0.0244242	0.930931	1.12797
1239	eqtl-a-ENSG00000171503	ETFDH	prot-a-126	Apolipoprotein A-V || id:prot-a-126	APOA5	ENSG00000171503 || id:eqtl-a-ENSG00000171503	Simple mode	20	-0.0913432	0.0841455	0.291264	0.945188	-0.256268	0.0735819	0.912704	0.773934	1.07636	1.09564	0.0913432	0.92906	1.2921
1240	eqtl-a-ENSG00000171503	ETFDH	prot-a-126	Apolipoprotein A-V || id:prot-a-126	APOA5	ENSG00000171503 || id:eqtl-a-ENSG00000171503	Weighted mode	20	-0.0352997	0.0514503	0.500942	0.839547	-0.136142	0.0655429	0.965316	0.872718	1.06774	1.03593	0.0352997	0.936559	1.14584
1241	eqtl-a-ENSG00000171503	ETFDH	prot-a-1260	Probable G-protein coupled receptor 101 || id:prot-a-1260	GPR101	ENSG00000171503 || id:eqtl-a-ENSG00000171503	MR Egger	20	-0.137471	0.0806813	0.105607	0.476175	-0.295606	0.0206647	0.87156	0.744081	1.02088	1.14737	0.137471	0.979547	1.34394
1242	eqtl-a-ENSG00000171503	ETFDH	prot-a-1260	Probable G-protein coupled receptor 101 || id:prot-a-1260	GPR101	ENSG00000171503 || id:eqtl-a-ENSG00000171503	Weighted median	20	0.0417117	0.0526374	0.428108	0.809159	-0.0614577	0.144881	1.04259	0.940393	1.1559	0.959146	-0.0417117	0.865125	1.06339
1243	eqtl-a-ENSG00000171503	ETFDH	prot-a-1260	Probable G-protein coupled receptor 101 || id:prot-a-1260	GPR101	ENSG00000171503 || id:eqtl-a-ENSG00000171503	Inverse variance weighted	20	0.0878515	0.0415931	0.0346723	0.203811	0.006329	0.169374	1.09183	1.00635	1.18456	0.915897	-0.0878515	0.844193	0.993691
1244	eqtl-a-ENSG00000171503	ETFDH	prot-a-1260	Probable G-protein coupled receptor 101 || id:prot-a-1260	GPR101	ENSG00000171503 || id:eqtl-a-ENSG00000171503	Simple mode	20	0.141216	0.076224	0.0795336	0.942985	-0.00818346	0.290615	1.15167	0.99185	1.33725	0.868302	-0.141216	0.747804	1.00822
1245	eqtl-a-ENSG00000171503	ETFDH	prot-a-1260	Probable G-protein coupled receptor 101 || id:prot-a-1260	GPR101	ENSG00000171503 || id:eqtl-a-ENSG00000171503	Weighted mode	20	0.0582912	0.0506476	0.264045	0.717222	-0.0409781	0.157561	1.06002	0.95985	1.17065	0.943375	-0.0582912	0.854225	1.04183
1246	eqtl-a-ENSG00000171503	ETFDH	prot-a-1261	Protein GPR107 || id:prot-a-1261	GPR107	ENSG00000171503 || id:eqtl-a-ENSG00000171503	MR Egger	20	0.0502958	0.109603	0.651805	0.862589	-0.164526	0.265117	1.05158	0.848296	1.30358	0.950948	-0.0502958	0.767116	1.17883
1247	eqtl-a-ENSG00000171503	ETFDH	prot-a-1261	Protein GPR107 || id:prot-a-1261	GPR107	ENSG00000171503 || id:eqtl-a-ENSG00000171503	Weighted median	20	-0.0167624	0.0582058	0.773358	0.937776	-0.130846	0.0973209	0.983377	0.877353	1.10221	1.0169	0.0167624	0.907265	1.13979
1248	eqtl-a-ENSG00000171503	ETFDH	prot-a-1261	Protein GPR107 || id:prot-a-1261	GPR107	ENSG00000171503 || id:eqtl-a-ENSG00000171503	Inverse variance weighted	20	-0.0666728	0.044194	0.131391	0.408652	-0.153293	0.0199475	0.935501	0.857878	1.02015	1.06895	0.0666728	0.98025	1.16567
1249	eqtl-a-ENSG00000171503	ETFDH	prot-a-1261	Protein GPR107 || id:prot-a-1261	GPR107	ENSG00000171503 || id:eqtl-a-ENSG00000171503	Simple mode	20	-0.0268696	0.0808062	0.743138	0.988961	-0.18525	0.131511	0.973488	0.830897	1.14055	1.02723	0.0268696	0.87677	1.20352
1250	eqtl-a-ENSG00000171503	ETFDH	prot-a-1261	Protein GPR107 || id:prot-a-1261	GPR107	ENSG00000171503 || id:eqtl-a-ENSG00000171503	Weighted mode	20	-0.021004	0.0639426	0.746139	0.935785	-0.146331	0.104323	0.979215	0.863871	1.10996	1.02123	0.021004	0.900934	1.15758
1251	eqtl-a-ENSG00000171503	ETFDH	prot-a-1262	Probable G-protein coupled receptor 135 || id:prot-a-1262	GPR135	ENSG00000171503 || id:eqtl-a-ENSG00000171503	MR Egger	22	0.0116925	0.0953918	0.903668	0.969095	-0.175275	0.19866	1.01176	0.839226	1.21977	0.988376	-0.0116925	0.819828	1.19157
1252	eqtl-a-ENSG00000171503	ETFDH	prot-a-1262	Probable G-protein coupled receptor 135 || id:prot-a-1262	GPR135	ENSG00000171503 || id:eqtl-a-ENSG00000171503	Weighted median	22	0.0449955	0.0543871	0.408056	0.797455	-0.0616032	0.151594	1.04602	0.940256	1.16369	0.956002	-0.0449955	0.859337	1.06354
1253	eqtl-a-ENSG00000171503	ETFDH	prot-a-1262	Probable G-protein coupled receptor 135 || id:prot-a-1262	GPR135	ENSG00000171503 || id:eqtl-a-ENSG00000171503	Inverse variance weighted	22	0.035919	0.0428027	0.40137	0.706368	-0.0479742	0.119812	1.03657	0.953158	1.12729	0.964718	-0.035919	0.887087	1.04914
1254	eqtl-a-ENSG00000171503	ETFDH	prot-a-1262	Probable G-protein coupled receptor 135 || id:prot-a-1262	GPR135	ENSG00000171503 || id:eqtl-a-ENSG00000171503	Simple mode	22	-0.0179699	0.076097	0.815609	0.991721	-0.16712	0.13118	0.982191	0.846098	1.14017	1.01813	0.0179699	0.87706	1.1819
1255	eqtl-a-ENSG00000171503	ETFDH	prot-a-1262	Probable G-protein coupled receptor 135 || id:prot-a-1262	GPR135	ENSG00000171503 || id:eqtl-a-ENSG00000171503	Weighted mode	22	0.0317075	0.0521553	0.549744	0.861774	-0.0705169	0.133932	1.03222	0.931912	1.14331	0.96879	-0.0317075	0.87465	1.07306
1256	eqtl-a-ENSG00000171503	ETFDH	prot-a-1263	G-protein coupled receptor 26 || id:prot-a-1263	GPR26	ENSG00000171503 || id:eqtl-a-ENSG00000171503	MR Egger	13	0.0488716	0.0841911	0.573288	0.834336	-0.116143	0.213886	1.05009	0.890348	1.23848	0.952303	-0.0488716	0.80744	1.12316
1257	eqtl-a-ENSG00000171503	ETFDH	prot-a-1263	G-protein coupled receptor 26 || id:prot-a-1263	GPR26	ENSG00000171503 || id:eqtl-a-ENSG00000171503	Weighted median	13	0.0394005	0.0598188	0.510112	0.846422	-0.0778444	0.156645	1.04019	0.925108	1.16958	0.961366	-0.0394005	0.855007	1.08095
1258	eqtl-a-ENSG00000171503	ETFDH	prot-a-1263	G-protein coupled receptor 26 || id:prot-a-1263	GPR26	ENSG00000171503 || id:eqtl-a-ENSG00000171503	Inverse variance weighted	13	-0.0194024	0.0440247	0.659419	0.873521	-0.105691	0.0668861	0.980785	0.899703	1.06917	1.01959	0.0194024	0.935302	1.11148
1259	eqtl-a-ENSG00000171503	ETFDH	prot-a-1263	G-protein coupled receptor 26 || id:prot-a-1263	GPR26	ENSG00000171503 || id:eqtl-a-ENSG00000171503	Simple mode	13	-0.0181058	0.0959125	0.853425	0.991721	-0.206094	0.169883	0.982057	0.813756	1.18517	1.01827	0.0181058	0.843764	1.22887
1260	eqtl-a-ENSG00000171503	ETFDH	prot-a-1263	G-protein coupled receptor 26 || id:prot-a-1263	GPR26	ENSG00000171503 || id:eqtl-a-ENSG00000171503	Weighted mode	13	0.0110073	0.0574053	0.851146	0.960697	-0.101507	0.123522	1.01107	0.903475	1.13147	0.989053	-0.0110073	0.883803	1.10684
1261	eqtl-a-ENSG00000171503	ETFDH	prot-a-1264	Alanine aminotransferase 1 || id:prot-a-1264	GPT	ENSG00000171503 || id:eqtl-a-ENSG00000171503	MR Egger	17	0.18772	0.0768557	0.0274423	0.322506	0.0370833	0.338358	1.2065	1.03778	1.40264	0.828846	-0.18772	0.71294	0.963596
1262	eqtl-a-ENSG00000171503	ETFDH	prot-a-1264	Alanine aminotransferase 1 || id:prot-a-1264	GPT	ENSG00000171503 || id:eqtl-a-ENSG00000171503	Weighted median	17	-0.000646927	0.050165	0.989711	0.995208	-0.0989704	0.0976766	0.999353	0.90577	1.10261	1.00065	0.000646927	0.906942	1.10403
1263	eqtl-a-ENSG00000171503	ETFDH	prot-a-1264	Alanine aminotransferase 1 || id:prot-a-1264	GPT	ENSG00000171503 || id:eqtl-a-ENSG00000171503	Inverse variance weighted	17	0.0368072	0.0351116	0.294504	0.611065	-0.0320115	0.105626	1.03749	0.968495	1.11141	0.963862	-0.0368072	0.899761	1.03253
1264	eqtl-a-ENSG00000171503	ETFDH	prot-a-1264	Alanine aminotransferase 1 || id:prot-a-1264	GPT	ENSG00000171503 || id:eqtl-a-ENSG00000171503	Simple mode	17	0.00574677	0.0763021	0.940897	0.995772	-0.143805	0.155299	1.00576	0.866056	1.16801	0.99427	-0.00574677	0.856159	1.15466
1265	eqtl-a-ENSG00000171503	ETFDH	prot-a-1264	Alanine aminotransferase 1 || id:prot-a-1264	GPT	ENSG00000171503 || id:eqtl-a-ENSG00000171503	Weighted mode	17	0.00870103	0.0570611	0.88071	0.96735	-0.103139	0.120541	1.00874	0.902002	1.12811	0.991337	-0.00870103	0.886441	1.10865
1266	eqtl-a-ENSG00000171503	ETFDH	prot-a-1265	Glutathione peroxidase 7 || id:prot-a-1265	GPX7	ENSG00000171503 || id:eqtl-a-ENSG00000171503	MR Egger	19	0.0872612	0.0725558	0.245585	0.621649	-0.0549481	0.229471	1.09118	0.946534	1.25793	0.916438	-0.0872612	0.794954	1.05649
1267	eqtl-a-ENSG00000171503	ETFDH	prot-a-1265	Glutathione peroxidase 7 || id:prot-a-1265	GPX7	ENSG00000171503 || id:eqtl-a-ENSG00000171503	Weighted median	19	0.0657663	0.0436088	0.13153	0.54734	-0.019707	0.151239	1.06798	0.980486	1.16328	0.93635	-0.0657663	0.859642	1.0199
1268	eqtl-a-ENSG00000171503	ETFDH	prot-a-1265	Glutathione peroxidase 7 || id:prot-a-1265	GPX7	ENSG00000171503 || id:eqtl-a-ENSG00000171503	Inverse variance weighted	19	0.0786376	0.0331507	0.0176861	0.143406	0.0136622	0.143613	1.08181	1.01376	1.15444	0.924375	-0.0786376	0.866223	0.986431
1269	eqtl-a-ENSG00000171503	ETFDH	prot-a-1265	Glutathione peroxidase 7 || id:prot-a-1265	GPX7	ENSG00000171503 || id:eqtl-a-ENSG00000171503	Simple mode	19	0.0773173	0.0683831	0.273043	0.942985	-0.0567135	0.211348	1.08038	0.944865	1.23534	0.925596	-0.0773173	0.809492	1.05835
1270	eqtl-a-ENSG00000171503	ETFDH	prot-a-1265	Glutathione peroxidase 7 || id:prot-a-1265	GPX7	ENSG00000171503 || id:eqtl-a-ENSG00000171503	Weighted mode	19	0.0705389	0.0485115	0.163143	0.660239	-0.0245437	0.165621	1.07309	0.975755	1.18013	0.931892	-0.0705389	0.847367	1.02485
1271	eqtl-a-ENSG00000171503	ETFDH	prot-a-1267	GRAM domain-containing protein 1C || id:prot-a-1267	GRAMD1C	ENSG00000171503 || id:eqtl-a-ENSG00000171503	MR Egger	20	-0.0536516	0.0692087	0.448278	0.761639	-0.189301	0.0819974	0.947762	0.827538	1.08545	1.05512	0.0536516	0.921274	1.2084
1272	eqtl-a-ENSG00000171503	ETFDH	prot-a-1267	GRAM domain-containing protein 1C || id:prot-a-1267	GRAMD1C	ENSG00000171503 || id:eqtl-a-ENSG00000171503	Weighted median	20	-0.0513486	0.0480631	0.285359	0.705221	-0.145552	0.0428551	0.949947	0.864545	1.04379	1.05269	0.0513486	0.95805	1.15668
1273	eqtl-a-ENSG00000171503	ETFDH	prot-a-1267	GRAM domain-containing protein 1C || id:prot-a-1267	GRAMD1C	ENSG00000171503 || id:eqtl-a-ENSG00000171503	Inverse variance weighted	20	-0.0610768	0.0345705	0.0772735	0.312088	-0.128835	0.00668144	0.940751	0.879119	1.0067	1.06298	0.0610768	0.993341	1.1375
1274	eqtl-a-ENSG00000171503	ETFDH	prot-a-1267	GRAM domain-containing protein 1C || id:prot-a-1267	GRAMD1C	ENSG00000171503 || id:eqtl-a-ENSG00000171503	Simple mode	20	-0.0159049	0.0640204	0.806463	0.991721	-0.141385	0.109575	0.984221	0.868155	1.1158	1.01603	0.0159049	0.896215	1.15187
1275	eqtl-a-ENSG00000171503	ETFDH	prot-a-1267	GRAM domain-containing protein 1C || id:prot-a-1267	GRAMD1C	ENSG00000171503 || id:eqtl-a-ENSG00000171503	Weighted mode	20	-0.0410316	0.0502269	0.424097	0.818115	-0.139476	0.0574131	0.959799	0.869814	1.05909	1.04189	0.0410316	0.944204	1.14967
1276	eqtl-a-ENSG00000171503	ETFDH	prot-a-1268	GRB2-related adapter protein || id:prot-a-1268	GRAP	ENSG00000171503 || id:eqtl-a-ENSG00000171503	MR Egger	9	0.521777	0.205264	0.0385523	0.352748	0.11946	0.924094	1.68502	1.12689	2.51958	0.593465	-0.521777	0.396891	0.8874
1277	eqtl-a-ENSG00000171503	ETFDH	prot-a-1268	GRB2-related adapter protein || id:prot-a-1268	GRAP	ENSG00000171503 || id:eqtl-a-ENSG00000171503	Weighted median	9	0.252859	0.094622	0.00753324	0.183248	0.0673996	0.438318	1.2877	1.06972	1.5501	0.776578	-0.252859	0.645121	0.934822
1278	eqtl-a-ENSG00000171503	ETFDH	prot-a-1268	GRB2-related adapter protein || id:prot-a-1268	GRAP	ENSG00000171503 || id:eqtl-a-ENSG00000171503	Inverse variance weighted	9	0.120745	0.074577	0.105435	0.360634	-0.0254263	0.266916	1.12834	0.974894	1.30593	0.88626	-0.120745	0.765738	1.02575
1279	eqtl-a-ENSG00000171503	ETFDH	prot-a-1268	GRB2-related adapter protein || id:prot-a-1268	GRAP	ENSG00000171503 || id:eqtl-a-ENSG00000171503	Simple mode	9	-0.167734	0.192573	0.409121	0.97537	-0.545178	0.209709	0.845578	0.579739	1.23332	1.18262	0.167734	0.81082	1.72491
1280	eqtl-a-ENSG00000171503	ETFDH	prot-a-1268	GRB2-related adapter protein || id:prot-a-1268	GRAP	ENSG00000171503 || id:eqtl-a-ENSG00000171503	Weighted mode	9	0.237691	0.0946477	0.0362962	0.432466	0.0521812	0.4232	1.26832	1.05357	1.52684	0.788447	-0.237691	0.654948	0.949157
1281	eqtl-a-ENSG00000171503	ETFDH	prot-a-1269	GRB2-related adapter protein 2 || id:prot-a-1269	GRAP2	ENSG00000171503 || id:eqtl-a-ENSG00000171503	MR Egger	24	0.0274568	0.071638	0.705197	0.88594	-0.112954	0.167867	1.02784	0.893192	1.18278	0.972917	-0.0274568	0.845466	1.11958
1282	eqtl-a-ENSG00000171503	ETFDH	prot-a-1269	GRB2-related adapter protein 2 || id:prot-a-1269	GRAP2	ENSG00000171503 || id:eqtl-a-ENSG00000171503	Weighted median	24	-0.00781943	0.0505214	0.876999	0.962917	-0.106841	0.0912024	0.992211	0.898668	1.09549	1.00785	0.00781943	0.912833	1.11276
1283	eqtl-a-ENSG00000171503	ETFDH	prot-a-1269	GRB2-related adapter protein 2 || id:prot-a-1269	GRAP2	ENSG00000171503 || id:eqtl-a-ENSG00000171503	Inverse variance weighted	24	-0.028483	0.0354135	0.421224	0.726399	-0.0978934	0.0409274	0.971919	0.906746	1.04178	1.02889	0.028483	0.959899	1.10285
1284	eqtl-a-ENSG00000171503	ETFDH	prot-a-1269	GRB2-related adapter protein 2 || id:prot-a-1269	GRAP2	ENSG00000171503 || id:eqtl-a-ENSG00000171503	Simple mode	24	0.0493559	0.071744	0.498367	0.981195	-0.0912623	0.189974	1.05059	0.912778	1.20922	0.951842	-0.0493559	0.826981	1.09556
1285	eqtl-a-ENSG00000171503	ETFDH	prot-a-1269	GRB2-related adapter protein 2 || id:prot-a-1269	GRAP2	ENSG00000171503 || id:eqtl-a-ENSG00000171503	Weighted mode	24	-0.00863389	0.0528188	0.871582	0.964413	-0.112159	0.094891	0.991403	0.893902	1.09954	1.00867	0.00863389	0.909472	1.11869
1286	eqtl-a-ENSG00000171503	ETFDH	prot-a-127	Apolipoprotein B || id:prot-a-127	APOB	ENSG00000171503 || id:eqtl-a-ENSG00000171503	MR Egger	18	-0.0693389	0.0780805	0.387673	0.732839	-0.222377	0.083699	0.93301	0.800614	1.0873	1.0718	0.0693389	0.919708	1.24904
1287	eqtl-a-ENSG00000171503	ETFDH	prot-a-127	Apolipoprotein B || id:prot-a-127	APOB	ENSG00000171503 || id:eqtl-a-ENSG00000171503	Weighted median	18	-0.0603009	0.0576972	0.295965	0.714031	-0.173387	0.0527857	0.941481	0.840812	1.0542	1.06216	0.0603009	0.948583	1.18933
1288	eqtl-a-ENSG00000171503	ETFDH	prot-a-127	Apolipoprotein B || id:prot-a-127	APOB	ENSG00000171503 || id:eqtl-a-ENSG00000171503	Inverse variance weighted	18	-0.0733247	0.0404154	0.0696348	0.293454	-0.152539	0.00588937	0.929299	0.858526	1.00591	1.07608	0.0733247	0.994128	1.16479
1289	eqtl-a-ENSG00000171503	ETFDH	prot-a-127	Apolipoprotein B || id:prot-a-127	APOB	ENSG00000171503 || id:eqtl-a-ENSG00000171503	Simple mode	18	0.061167	0.0943513	0.525458	0.981195	-0.123762	0.246096	1.06308	0.88359	1.27902	0.940666	-0.061167	0.781847	1.13175
1290	eqtl-a-ENSG00000171503	ETFDH	prot-a-127	Apolipoprotein B || id:prot-a-127	APOB	ENSG00000171503 || id:eqtl-a-ENSG00000171503	Weighted mode	18	-0.0411999	0.0620256	0.515446	0.849346	-0.16277	0.0803703	0.959637	0.849787	1.08369	1.04206	0.0411999	0.922775	1.17677
1291	eqtl-a-ENSG00000171503	ETFDH	prot-a-1270	Growth factor receptor-bound protein 14 || id:prot-a-1270	GRB14	ENSG00000171503 || id:eqtl-a-ENSG00000171503	MR Egger	11	0.0874105	0.109261	0.444306	0.758612	-0.126742	0.301563	1.09134	0.880961	1.35197	0.916301	-0.0874105	0.739661	1.13512
1292	eqtl-a-ENSG00000171503	ETFDH	prot-a-1270	Growth factor receptor-bound protein 14 || id:prot-a-1270	GRB14	ENSG00000171503 || id:eqtl-a-ENSG00000171503	Weighted median	11	0.00190547	0.0584715	0.974003	0.992581	-0.112699	0.11651	1.00191	0.89342	1.12357	0.998096	-0.00190547	0.890022	1.11929
1293	eqtl-a-ENSG00000171503	ETFDH	prot-a-1270	Growth factor receptor-bound protein 14 || id:prot-a-1270	GRB14	ENSG00000171503 || id:eqtl-a-ENSG00000171503	Inverse variance weighted	11	0.0164741	0.0536695	0.758878	0.925627	-0.0887181	0.121666	1.01661	0.915103	1.12938	0.983661	-0.0164741	0.885444	1.09277
1294	eqtl-a-ENSG00000171503	ETFDH	prot-a-1270	Growth factor receptor-bound protein 14 || id:prot-a-1270	GRB14	ENSG00000171503 || id:eqtl-a-ENSG00000171503	Simple mode	11	0.0510325	0.0884852	0.57687	0.982991	-0.122398	0.224463	1.05236	0.884796	1.25165	0.950248	-0.0510325	0.798945	1.1302
1295	eqtl-a-ENSG00000171503	ETFDH	prot-a-1270	Growth factor receptor-bound protein 14 || id:prot-a-1270	GRB14	ENSG00000171503 || id:eqtl-a-ENSG00000171503	Weighted mode	11	-0.00823464	0.0596879	0.893009	0.973423	-0.125223	0.108754	0.991799	0.8823	1.11489	1.00827	0.00823464	0.896951	1.1334
1296	eqtl-a-ENSG00000171503	ETFDH	prot-a-1271	Growth factor receptor-bound protein 2 || id:prot-a-1271	GRB2	ENSG00000171503 || id:eqtl-a-ENSG00000171503	MR Egger	17	-0.0377363	0.0775661	0.633641	0.857547	-0.189766	0.114293	0.962967	0.827153	1.12108	1.03846	0.0377363	0.891996	1.20897
1297	eqtl-a-ENSG00000171503	ETFDH	prot-a-1271	Growth factor receptor-bound protein 2 || id:prot-a-1271	GRB2	ENSG00000171503 || id:eqtl-a-ENSG00000171503	Weighted median	17	0.0303481	0.0506733	0.549241	0.85801	-0.0689716	0.129668	1.03081	0.933353	1.13845	0.970108	-0.0303481	0.878387	1.07141
1298	eqtl-a-ENSG00000171503	ETFDH	prot-a-1271	Growth factor receptor-bound protein 2 || id:prot-a-1271	GRB2	ENSG00000171503 || id:eqtl-a-ENSG00000171503	Inverse variance weighted	17	0.0306905	0.0382267	0.422059	0.727419	-0.0442339	0.105615	1.03117	0.95673	1.11139	0.969776	-0.0306905	0.899771	1.04523
1299	eqtl-a-ENSG00000171503	ETFDH	prot-a-1271	Growth factor receptor-bound protein 2 || id:prot-a-1271	GRB2	ENSG00000171503 || id:eqtl-a-ENSG00000171503	Simple mode	17	0.0636225	0.0675007	0.359929	0.968453	-0.068679	0.195924	1.06569	0.933626	1.21643	0.938359	-0.0636225	0.822075	1.07109
1300	eqtl-a-ENSG00000171503	ETFDH	prot-a-1271	Growth factor receptor-bound protein 2 || id:prot-a-1271	GRB2	ENSG00000171503 || id:eqtl-a-ENSG00000171503	Weighted mode	17	0.0286265	0.0555139	0.613142	0.880046	-0.0801808	0.137434	1.02904	0.922949	1.14733	0.971779	-0.0286265	0.871592	1.08348
1301	eqtl-a-ENSG00000171503	ETFDH	prot-a-1272	Growth factor receptor-bound protein 7 || id:prot-a-1272	GRB7	ENSG00000171503 || id:eqtl-a-ENSG00000171503	MR Egger	20	0.0353841	0.0818967	0.670831	0.87077	-0.125133	0.195902	1.03602	0.882379	1.21641	0.965235	-0.0353841	0.822093	1.1333
1302	eqtl-a-ENSG00000171503	ETFDH	prot-a-1272	Growth factor receptor-bound protein 7 || id:prot-a-1272	GRB7	ENSG00000171503 || id:eqtl-a-ENSG00000171503	Weighted median	20	0.113752	0.0496222	0.0218853	0.284699	0.0164921	0.211011	1.12047	1.01663	1.23493	0.89248	-0.113752	0.809765	0.983643
1303	eqtl-a-ENSG00000171503	ETFDH	prot-a-1272	Growth factor receptor-bound protein 7 || id:prot-a-1272	GRB7	ENSG00000171503 || id:eqtl-a-ENSG00000171503	Inverse variance weighted	20	0.122203	0.0364391	0.000797655	0.0236295	0.0507819	0.193623	1.12998	1.05209	1.21364	0.884969	-0.122203	0.823968	0.950486
1304	eqtl-a-ENSG00000171503	ETFDH	prot-a-1272	Growth factor receptor-bound protein 7 || id:prot-a-1272	GRB7	ENSG00000171503 || id:eqtl-a-ENSG00000171503	Simple mode	20	0.122856	0.0575595	0.0460546	0.942985	0.0100396	0.235673	1.13072	1.01009	1.26576	0.884391	-0.122856	0.790039	0.990011
1305	eqtl-a-ENSG00000171503	ETFDH	prot-a-1272	Growth factor receptor-bound protein 7 || id:prot-a-1272	GRB7	ENSG00000171503 || id:eqtl-a-ENSG00000171503	Weighted mode	20	0.101776	0.0472725	0.044381	0.440683	0.00912185	0.19443	1.10714	1.00916	1.21462	0.903232	-0.101776	0.823304	0.99092
1306	eqtl-a-ENSG00000171503	ETFDH	prot-a-1273	Gremlin-1 || id:prot-a-1273	GREM1	ENSG00000171503 || id:eqtl-a-ENSG00000171503	MR Egger	19	0.0862176	0.0782793	0.286069	0.657185	-0.0672097	0.239645	1.09004	0.934999	1.2708	0.917395	-0.0862176	0.786907	1.06952
1307	eqtl-a-ENSG00000171503	ETFDH	prot-a-1273	Gremlin-1 || id:prot-a-1273	GREM1	ENSG00000171503 || id:eqtl-a-ENSG00000171503	Weighted median	19	0.0564961	0.0555417	0.309066	0.723225	-0.0523656	0.165358	1.05812	0.948982	1.17982	0.94507	-0.0564961	0.84759	1.05376
1308	eqtl-a-ENSG00000171503	ETFDH	prot-a-1273	Gremlin-1 || id:prot-a-1273	GREM1	ENSG00000171503 || id:eqtl-a-ENSG00000171503	Inverse variance weighted	19	0.00223327	0.0378039	0.952892	0.992637	-0.0718624	0.0763289	1.00224	0.930659	1.07932	0.997769	-0.00223327	0.926511	1.07451
1309	eqtl-a-ENSG00000171503	ETFDH	prot-a-1273	Gremlin-1 || id:prot-a-1273	GREM1	ENSG00000171503 || id:eqtl-a-ENSG00000171503	Simple mode	19	0.0881471	0.0855123	0.316282	0.954535	-0.079457	0.255751	1.09215	0.923618	1.29143	0.915626	-0.0881471	0.774335	1.0827
1310	eqtl-a-ENSG00000171503	ETFDH	prot-a-1273	Gremlin-1 || id:prot-a-1273	GREM1	ENSG00000171503 || id:eqtl-a-ENSG00000171503	Weighted mode	19	0.0881471	0.0615052	0.168952	0.662892	-0.0324031	0.208697	1.09215	0.968116	1.23207	0.915626	-0.0881471	0.811641	1.03293
1311	eqtl-a-ENSG00000171503	ETFDH	prot-a-1274	Gremlin-2 || id:prot-a-1274	GREM2	ENSG00000171503 || id:eqtl-a-ENSG00000171503	MR Egger	19	-0.116252	0.12321	0.358628	0.708728	-0.357743	0.125239	0.890251	0.699253	1.13342	1.12328	0.116252	0.882286	1.4301
1312	eqtl-a-ENSG00000171503	ETFDH	prot-a-1274	Gremlin-2 || id:prot-a-1274	GREM2	ENSG00000171503 || id:eqtl-a-ENSG00000171503	Weighted median	19	0.000929318	0.0646539	0.988532	0.995208	-0.125792	0.127651	1.00093	0.881798	1.13616	0.999071	-0.000929318	0.880161	1.13405
1313	eqtl-a-ENSG00000171503	ETFDH	prot-a-1274	Gremlin-2 || id:prot-a-1274	GREM2	ENSG00000171503 || id:eqtl-a-ENSG00000171503	Inverse variance weighted	19	-0.0454604	0.0446029	0.308096	0.622086	-0.132882	0.0419613	0.955557	0.875568	1.04285	1.04651	0.0454604	0.958907	1.14212
1314	eqtl-a-ENSG00000171503	ETFDH	prot-a-1274	Gremlin-2 || id:prot-a-1274	GREM2	ENSG00000171503 || id:eqtl-a-ENSG00000171503	Simple mode	19	0.0428977	0.129667	0.744593	0.988961	-0.211249	0.297044	1.04383	0.809572	1.34588	0.958009	-0.0428977	0.743011	1.23522
1315	eqtl-a-ENSG00000171503	ETFDH	prot-a-1274	Gremlin-2 || id:prot-a-1274	GREM2	ENSG00000171503 || id:eqtl-a-ENSG00000171503	Weighted mode	19	0.0640266	0.113971	0.581193	0.874828	-0.159356	0.287409	1.06612	0.852693	1.33297	0.93798	-0.0640266	0.750205	1.17276
1316	eqtl-a-ENSG00000171503	ETFDH	prot-a-1275	Glutamate receptor 4 || id:prot-a-1275	GRIA4	ENSG00000171503 || id:eqtl-a-ENSG00000171503	MR Egger	20	0.224908	0.0816913	0.0130841	0.245162	0.0647935	0.385023	1.25221	1.06694	1.46965	0.798589	-0.224908	0.680435	0.937261
1317	eqtl-a-ENSG00000171503	ETFDH	prot-a-1275	Glutamate receptor 4 || id:prot-a-1275	GRIA4	ENSG00000171503 || id:eqtl-a-ENSG00000171503	Weighted median	20	0.112594	0.0561792	0.0450486	0.368669	0.00248313	0.222706	1.11918	1.00249	1.24945	0.893513	-0.112594	0.80035	0.99752
1318	eqtl-a-ENSG00000171503	ETFDH	prot-a-1275	Glutamate receptor 4 || id:prot-a-1275	GRIA4	ENSG00000171503 || id:eqtl-a-ENSG00000171503	Inverse variance weighted	20	0.0755427	0.0408502	0.0644202	0.284504	-0.00452372	0.155609	1.07847	0.995486	1.16837	0.92724	-0.0755427	0.855894	1.00453
1319	eqtl-a-ENSG00000171503	ETFDH	prot-a-1275	Glutamate receptor 4 || id:prot-a-1275	GRIA4	ENSG00000171503 || id:eqtl-a-ENSG00000171503	Simple mode	20	0.119339	0.0819371	0.161589	0.942985	-0.0412574	0.279936	1.12675	0.959582	1.32305	0.887507	-0.119339	0.755832	1.04212
1320	eqtl-a-ENSG00000171503	ETFDH	prot-a-1275	Glutamate receptor 4 || id:prot-a-1275	GRIA4	ENSG00000171503 || id:eqtl-a-ENSG00000171503	Weighted mode	20	0.128179	0.0545145	0.0296536	0.423953	0.0213301	0.235027	1.13676	1.02156	1.26494	0.879696	-0.128179	0.790549	0.978896
1321	eqtl-a-ENSG00000171503	ETFDH	prot-a-1276	Glutamate receptor ionotropic, delta-2 || id:prot-a-1276	GRID2	ENSG00000171503 || id:eqtl-a-ENSG00000171503	MR Egger	18	-0.0896882	0.0737711	0.241709	0.61929	-0.23428	0.0549032	0.914216	0.791141	1.05644	1.09383	0.0896882	0.946577	1.264
1322	eqtl-a-ENSG00000171503	ETFDH	prot-a-1276	Glutamate receptor ionotropic, delta-2 || id:prot-a-1276	GRID2	ENSG00000171503 || id:eqtl-a-ENSG00000171503	Weighted median	18	-0.0922274	0.0426612	0.0306294	0.320169	-0.175843	-0.00861137	0.911898	0.838749	0.991426	1.09661	0.0922274	1.00865	1.19225
1323	eqtl-a-ENSG00000171503	ETFDH	prot-a-1276	Glutamate receptor ionotropic, delta-2 || id:prot-a-1276	GRID2	ENSG00000171503 || id:eqtl-a-ENSG00000171503	Inverse variance weighted	18	-0.0795153	0.0338571	0.0188463	0.149298	-0.145875	-0.0131554	0.923564	0.864266	0.986931	1.08276	0.0795153	1.01324	1.15705
1324	eqtl-a-ENSG00000171503	ETFDH	prot-a-1276	Glutamate receptor ionotropic, delta-2 || id:prot-a-1276	GRID2	ENSG00000171503 || id:eqtl-a-ENSG00000171503	Simple mode	18	-0.0426454	0.0578271	0.470898	0.981195	-0.155986	0.0706957	0.958251	0.855571	1.07325	1.04357	0.0426454	0.931745	1.16881
1325	eqtl-a-ENSG00000171503	ETFDH	prot-a-1276	Glutamate receptor ionotropic, delta-2 || id:prot-a-1276	GRID2	ENSG00000171503 || id:eqtl-a-ENSG00000171503	Weighted mode	18	-0.0712762	0.0556874	0.21776	0.685107	-0.180423	0.037871	0.931205	0.834917	1.0386	1.07388	0.0712762	0.962837	1.19772
1326	eqtl-a-ENSG00000171503	ETFDH	prot-a-1277	Granulins || id:prot-a-1277	GRN	ENSG00000171503 || id:eqtl-a-ENSG00000171503	MR Egger	22	-0.0269256	0.0835561	0.750611	0.907499	-0.190695	0.136844	0.973434	0.826384	1.14665	1.02729	0.0269256	0.872106	1.21009
1327	eqtl-a-ENSG00000171503	ETFDH	prot-a-1277	Granulins || id:prot-a-1277	GRN	ENSG00000171503 || id:eqtl-a-ENSG00000171503	Weighted median	22	0.0455199	0.0524452	0.385421	0.782878	-0.0572728	0.148313	1.04657	0.944336	1.15988	0.955501	-0.0455199	0.862162	1.05894
1328	eqtl-a-ENSG00000171503	ETFDH	prot-a-1277	Granulins || id:prot-a-1277	GRN	ENSG00000171503 || id:eqtl-a-ENSG00000171503	Inverse variance weighted	22	0.013395	0.0365271	0.713832	0.904993	-0.0581981	0.0849882	1.01349	0.943463	1.0887	0.986694	-0.013395	0.918523	1.05992
1329	eqtl-a-ENSG00000171503	ETFDH	prot-a-1277	Granulins || id:prot-a-1277	GRN	ENSG00000171503 || id:eqtl-a-ENSG00000171503	Simple mode	22	0.00433058	0.0761196	0.955169	0.995772	-0.144864	0.153525	1.00434	0.86514	1.16594	0.995679	-0.00433058	0.857679	1.15588
1330	eqtl-a-ENSG00000171503	ETFDH	prot-a-1277	Granulins || id:prot-a-1277	GRN	ENSG00000171503 || id:eqtl-a-ENSG00000171503	Weighted mode	22	0.0498376	0.0580981	0.400677	0.807886	-0.0640346	0.16371	1.0511	0.937973	1.17787	0.951384	-0.0498376	0.848988	1.06613
1331	eqtl-a-ENSG00000171503	ETFDH	prot-a-128	DNA dC->dU-editing enzyme APOBEC-3G || id:prot-a-128	APOBEC3G	ENSG00000171503 || id:eqtl-a-ENSG00000171503	MR Egger	27	0.018757	0.073054	0.799469	0.930312	-0.124429	0.161943	1.01893	0.883001	1.17579	0.981418	-0.018757	0.85049	1.1325
1332	eqtl-a-ENSG00000171503	ETFDH	prot-a-128	DNA dC->dU-editing enzyme APOBEC-3G || id:prot-a-128	APOBEC3G	ENSG00000171503 || id:eqtl-a-ENSG00000171503	Weighted median	27	0.071775	0.0493485	0.145822	0.569304	-0.0249481	0.168498	1.07441	0.975361	1.18353	0.93074	-0.071775	0.844933	1.02526
1333	eqtl-a-ENSG00000171503	ETFDH	prot-a-128	DNA dC->dU-editing enzyme APOBEC-3G || id:prot-a-128	APOBEC3G	ENSG00000171503 || id:eqtl-a-ENSG00000171503	Inverse variance weighted	27	0.0826029	0.0341627	0.0156094	0.137093	0.0156439	0.149562	1.08611	1.01577	1.16133	0.920717	-0.0826029	0.861085	0.984478
1334	eqtl-a-ENSG00000171503	ETFDH	prot-a-128	DNA dC->dU-editing enzyme APOBEC-3G || id:prot-a-128	APOBEC3G	ENSG00000171503 || id:eqtl-a-ENSG00000171503	Simple mode	27	0.13512	0.0764031	0.088707	0.942985	-0.0146297	0.28487	1.14467	0.985477	1.32959	0.873611	-0.13512	0.752112	1.01474
1335	eqtl-a-ENSG00000171503	ETFDH	prot-a-128	DNA dC->dU-editing enzyme APOBEC-3G || id:prot-a-128	APOBEC3G	ENSG00000171503 || id:eqtl-a-ENSG00000171503	Weighted mode	27	0.076411	0.0508476	0.144955	0.634776	-0.0232503	0.176072	1.07941	0.977018	1.19252	0.926435	-0.076411	0.838557	1.02352
1336	eqtl-a-ENSG00000171503	ETFDH	prot-a-1280	Gastrin-releasing peptide || id:prot-a-1280	GRP	ENSG00000171503 || id:eqtl-a-ENSG00000171503	MR Egger	18	-0.100118	0.0856436	0.259522	0.632161	-0.26798	0.0677432	0.90473	0.764923	1.07009	1.1053	0.100118	0.9345	1.30732
1337	eqtl-a-ENSG00000171503	ETFDH	prot-a-1280	Gastrin-releasing peptide || id:prot-a-1280	GRP	ENSG00000171503 || id:eqtl-a-ENSG00000171503	Weighted median	18	-0.089897	0.0535509	0.0932068	0.486377	-0.194857	0.0150628	0.914025	0.822952	1.01518	1.09406	0.089897	0.98505	1.21514
1338	eqtl-a-ENSG00000171503	ETFDH	prot-a-1280	Gastrin-releasing peptide || id:prot-a-1280	GRP	ENSG00000171503 || id:eqtl-a-ENSG00000171503	Inverse variance weighted	18	-0.0811838	0.0408863	0.0470778	0.241607	-0.161321	-0.00104669	0.922024	0.851019	0.998954	1.08457	0.0811838	1.00105	1.17506
1339	eqtl-a-ENSG00000171503	ETFDH	prot-a-1280	Gastrin-releasing peptide || id:prot-a-1280	GRP	ENSG00000171503 || id:eqtl-a-ENSG00000171503	Simple mode	18	-0.0854775	0.0694874	0.235406	0.942985	-0.221673	0.0507178	0.918074	0.801177	1.05203	1.08924	0.0854775	0.950547	1.24816
1340	eqtl-a-ENSG00000171503	ETFDH	prot-a-1280	Gastrin-releasing peptide || id:prot-a-1280	GRP	ENSG00000171503 || id:eqtl-a-ENSG00000171503	Weighted mode	18	-0.0909681	0.0487042	0.0791326	0.527778	-0.186428	0.00449225	0.913047	0.829918	1.0045	1.09523	0.0909681	0.995518	1.20494
1341	eqtl-a-ENSG00000171503	ETFDH	prot-a-1281	GrpE protein homolog 1, mitochondrial || id:prot-a-1281	GRPEL1	ENSG00000171503 || id:eqtl-a-ENSG00000171503	MR Egger	25	0.199064	0.0714343	0.010486	0.244107	0.0590529	0.339075	1.22026	1.06083	1.40365	0.819497	-0.199064	0.712429	0.942657
1342	eqtl-a-ENSG00000171503	ETFDH	prot-a-1281	GrpE protein homolog 1, mitochondrial || id:prot-a-1281	GRPEL1	ENSG00000171503 || id:eqtl-a-ENSG00000171503	Weighted median	25	0.116528	0.0445875	0.00896273	0.195835	0.0291367	0.20392	1.12359	1.02957	1.2262	0.890005	-0.116528	0.815528	0.971284
1343	eqtl-a-ENSG00000171503	ETFDH	prot-a-1281	GrpE protein homolog 1, mitochondrial || id:prot-a-1281	GRPEL1	ENSG00000171503 || id:eqtl-a-ENSG00000171503	Inverse variance weighted	25	0.0769423	0.0327161	0.0186818	0.149056	0.0128188	0.141066	1.07998	1.0129	1.1515	0.925943	-0.0769423	0.868432	0.987263
1344	eqtl-a-ENSG00000171503	ETFDH	prot-a-1281	GrpE protein homolog 1, mitochondrial || id:prot-a-1281	GRPEL1	ENSG00000171503 || id:eqtl-a-ENSG00000171503	Simple mode	25	0.0893676	0.0753679	0.247328	0.942985	-0.0583535	0.237089	1.09348	0.943316	1.26755	0.914509	-0.0893676	0.788921	1.06009
1345	eqtl-a-ENSG00000171503	ETFDH	prot-a-1281	GrpE protein homolog 1, mitochondrial || id:prot-a-1281	GRPEL1	ENSG00000171503 || id:eqtl-a-ENSG00000171503	Weighted mode	25	0.117847	0.0475532	0.0206294	0.37408	0.0246424	0.211051	1.12507	1.02495	1.23498	0.888832	-0.117847	0.809733	0.975659
1346	eqtl-a-ENSG00000171503	ETFDH	prot-a-1282	GSK3-beta interaction protein || id:prot-a-1282	GSKIP	ENSG00000171503 || id:eqtl-a-ENSG00000171503	MR Egger	22	0.0797485	0.0655029	0.237592	0.616544	-0.0486372	0.208134	1.08301	0.952527	1.23138	0.923349	-0.0797485	0.812098	1.04984
1347	eqtl-a-ENSG00000171503	ETFDH	prot-a-1282	GSK3-beta interaction protein || id:prot-a-1282	GSKIP	ENSG00000171503 || id:eqtl-a-ENSG00000171503	Weighted median	22	0.0737813	0.0500309	0.140289	0.562661	-0.0242792	0.171842	1.07657	0.976013	1.18749	0.928875	-0.0737813	0.842112	1.02458
1348	eqtl-a-ENSG00000171503	ETFDH	prot-a-1282	GSK3-beta interaction protein || id:prot-a-1282	GSKIP	ENSG00000171503 || id:eqtl-a-ENSG00000171503	Inverse variance weighted	22	0.0663204	0.0319631	0.0379953	0.212093	0.00367274	0.128968	1.06857	1.00368	1.13765	0.935831	-0.0663204	0.879002	0.996334
1349	eqtl-a-ENSG00000171503	ETFDH	prot-a-1282	GSK3-beta interaction protein || id:prot-a-1282	GSKIP	ENSG00000171503 || id:eqtl-a-ENSG00000171503	Simple mode	22	0.136359	0.0788873	0.0985707	0.942985	-0.0182604	0.290978	1.14609	0.981905	1.33774	0.87253	-0.136359	0.747532	1.01843
1350	eqtl-a-ENSG00000171503	ETFDH	prot-a-1282	GSK3-beta interaction protein || id:prot-a-1282	GSKIP	ENSG00000171503 || id:eqtl-a-ENSG00000171503	Weighted mode	22	0.0979202	0.0530519	0.0790764	0.527778	-0.00606159	0.201902	1.10287	0.993957	1.22373	0.906721	-0.0979202	0.817175	1.00608
1351	eqtl-a-ENSG00000171503	ETFDH	prot-a-1283	Glutathione S-transferase A1 || id:prot-a-1283	GSTA1	ENSG00000171503 || id:eqtl-a-ENSG00000171503	MR Egger	17	0.028597	0.0738015	0.70384	0.88594	-0.116054	0.173248	1.02901	0.890427	1.18916	0.971808	-0.028597	0.840929	1.12306
1352	eqtl-a-ENSG00000171503	ETFDH	prot-a-1283	Glutathione S-transferase A1 || id:prot-a-1283	GSTA1	ENSG00000171503 || id:eqtl-a-ENSG00000171503	Weighted median	17	-0.0358862	0.0437139	0.411685	0.799326	-0.121565	0.0497931	0.96475	0.885533	1.05105	1.03654	0.0358862	0.951426	1.12926
1353	eqtl-a-ENSG00000171503	ETFDH	prot-a-1283	Glutathione S-transferase A1 || id:prot-a-1283	GSTA1	ENSG00000171503 || id:eqtl-a-ENSG00000171503	Inverse variance weighted	17	-0.0204604	0.0334371	0.540599	0.797177	-0.0859972	0.0450764	0.979747	0.917597	1.04611	1.02067	0.0204604	0.955924	1.0898
1354	eqtl-a-ENSG00000171503	ETFDH	prot-a-1283	Glutathione S-transferase A1 || id:prot-a-1283	GSTA1	ENSG00000171503 || id:eqtl-a-ENSG00000171503	Simple mode	17	-0.0496363	0.0591231	0.413534	0.977599	-0.165517	0.0662449	0.951575	0.847455	1.06849	1.05089	0.0496363	0.935902	1.18
1355	eqtl-a-ENSG00000171503	ETFDH	prot-a-1283	Glutathione S-transferase A1 || id:prot-a-1283	GSTA1	ENSG00000171503 || id:eqtl-a-ENSG00000171503	Weighted mode	17	-0.0479248	0.0480028	0.332958	0.75825	-0.14201	0.0461607	0.953206	0.867612	1.04724	1.04909	0.0479248	0.954889	1.15259
1356	eqtl-a-ENSG00000171503	ETFDH	prot-a-1284	Glutathione S-transferase A3 || id:prot-a-1284	GSTA3	ENSG00000171503 || id:eqtl-a-ENSG00000171503	MR Egger	14	0.260937	0.106698	0.0308423	0.328612	0.0518089	0.470065	1.29815	1.05317	1.6001	0.770329	-0.260937	0.624961	0.94951
1357	eqtl-a-ENSG00000171503	ETFDH	prot-a-1284	Glutathione S-transferase A3 || id:prot-a-1284	GSTA3	ENSG00000171503 || id:eqtl-a-ENSG00000171503	Weighted median	14	0.150938	0.0628607	0.0163432	0.267208	0.0277315	0.274145	1.16293	1.02812	1.31541	0.859901	-0.150938	0.760222	0.972649
1358	eqtl-a-ENSG00000171503	ETFDH	prot-a-1284	Glutathione S-transferase A3 || id:prot-a-1284	GSTA3	ENSG00000171503 || id:eqtl-a-ENSG00000171503	Inverse variance weighted	14	0.117	0.0483554	0.0155387	0.137093	0.0222229	0.211776	1.12412	1.02247	1.23587	0.889586	-0.117	0.809146	0.978022
1359	eqtl-a-ENSG00000171503	ETFDH	prot-a-1284	Glutathione S-transferase A3 || id:prot-a-1284	GSTA3	ENSG00000171503 || id:eqtl-a-ENSG00000171503	Simple mode	14	0.162453	0.0875186	0.0862275	0.942985	-0.00908353	0.333989	1.17639	0.990958	1.39653	0.850056	-0.162453	0.716062	1.00912
1360	eqtl-a-ENSG00000171503	ETFDH	prot-a-1284	Glutathione S-transferase A3 || id:prot-a-1284	GSTA3	ENSG00000171503 || id:eqtl-a-ENSG00000171503	Weighted mode	14	0.152583	0.068211	0.0434427	0.440683	0.0188895	0.286277	1.16484	1.01907	1.33146	0.858488	-0.152583	0.751055	0.981288
1361	eqtl-a-ENSG00000171503	ETFDH	prot-a-1285	Glutathione S-transferase A4 || id:prot-a-1285	GSTA4	ENSG00000171503 || id:eqtl-a-ENSG00000171503	MR Egger	19	-0.160797	0.107346	0.152489	0.546524	-0.371194	0.0496008	0.851465	0.68991	1.05085	1.17445	0.160797	0.951609	1.44946
1362	eqtl-a-ENSG00000171503	ETFDH	prot-a-1285	Glutathione S-transferase A4 || id:prot-a-1285	GSTA4	ENSG00000171503 || id:eqtl-a-ENSG00000171503	Weighted median	19	-0.0404781	0.0582698	0.487264	0.836341	-0.154687	0.0737308	0.96033	0.856683	1.07652	1.04131	0.0404781	0.928922	1.16729
1363	eqtl-a-ENSG00000171503	ETFDH	prot-a-1285	Glutathione S-transferase A4 || id:prot-a-1285	GSTA4	ENSG00000171503 || id:eqtl-a-ENSG00000171503	Inverse variance weighted	19	-0.00867168	0.0571906	0.879481	0.968847	-0.120765	0.103422	0.991366	0.886242	1.10896	1.00871	0.00867168	0.901746	1.12836
1364	eqtl-a-ENSG00000171503	ETFDH	prot-a-1285	Glutathione S-transferase A4 || id:prot-a-1285	GSTA4	ENSG00000171503 || id:eqtl-a-ENSG00000171503	Simple mode	19	0.200352	0.121169	0.115565	0.942985	-0.0371392	0.437843	1.22183	0.963542	1.54936	0.818443	-0.200352	0.645427	1.03784
1365	eqtl-a-ENSG00000171503	ETFDH	prot-a-1285	Glutathione S-transferase A4 || id:prot-a-1285	GSTA4	ENSG00000171503 || id:eqtl-a-ENSG00000171503	Weighted mode	19	-0.0681264	0.0610551	0.279175	0.722163	-0.187794	0.0515416	0.934142	0.828785	1.05289	1.0705	0.0681264	0.949764	1.20659
1366	eqtl-a-ENSG00000171503	ETFDH	prot-a-1286	Glutathione S-transferase kappa 1 || id:prot-a-1286	GSTK1	ENSG00000171503 || id:eqtl-a-ENSG00000171503	MR Egger	23	0.00728668	0.0853782	0.932795	0.979959	-0.160055	0.174628	1.00731	0.852097	1.1908	0.99274	-0.00728668	0.839769	1.17358
1367	eqtl-a-ENSG00000171503	ETFDH	prot-a-1286	Glutathione S-transferase kappa 1 || id:prot-a-1286	GSTK1	ENSG00000171503 || id:eqtl-a-ENSG00000171503	Weighted median	23	0.0985088	0.0509906	0.053372	0.399222	-0.00143289	0.19845	1.10352	0.998568	1.21951	0.906188	-0.0985088	0.82	1.00143
1368	eqtl-a-ENSG00000171503	ETFDH	prot-a-1286	Glutathione S-transferase kappa 1 || id:prot-a-1286	GSTK1	ENSG00000171503 || id:eqtl-a-ENSG00000171503	Inverse variance weighted	23	0.0422845	0.0401447	0.292203	0.608605	-0.0363991	0.120968	1.04319	0.964255	1.12859	0.958597	-0.0422845	0.886062	1.03707
1369	eqtl-a-ENSG00000171503	ETFDH	prot-a-1286	Glutathione S-transferase kappa 1 || id:prot-a-1286	GSTK1	ENSG00000171503 || id:eqtl-a-ENSG00000171503	Simple mode	23	-0.0576363	0.0744111	0.446841	0.980368	-0.203482	0.0882094	0.943993	0.815885	1.09222	1.05933	0.0576363	0.915569	1.22566
1370	eqtl-a-ENSG00000171503	ETFDH	prot-a-1286	Glutathione S-transferase kappa 1 || id:prot-a-1286	GSTK1	ENSG00000171503 || id:eqtl-a-ENSG00000171503	Weighted mode	23	0.0715165	0.0542337	0.200841	0.677967	-0.0347814	0.177814	1.07414	0.965816	1.1946	0.930981	-0.0715165	0.837098	1.03539
1371	eqtl-a-ENSG00000171503	ETFDH	prot-a-1287	Glutathione S-transferase Mu 1 || id:prot-a-1287	GSTM1	ENSG00000171503 || id:eqtl-a-ENSG00000171503	MR Egger	17	-0.279546	0.110209	0.0227989	0.305309	-0.495555	-0.0635372	0.756127	0.609233	0.938439	1.32253	0.279546	1.0656	1.64141
1372	eqtl-a-ENSG00000171503	ETFDH	prot-a-1287	Glutathione S-transferase Mu 1 || id:prot-a-1287	GSTM1	ENSG00000171503 || id:eqtl-a-ENSG00000171503	Weighted median	17	-0.0467547	0.068229	0.493179	0.837929	-0.180483	0.0869742	0.954322	0.834866	1.09087	1.04786	0.0467547	0.916701	1.1978
1373	eqtl-a-ENSG00000171503	ETFDH	prot-a-1287	Glutathione S-transferase Mu 1 || id:prot-a-1287	GSTM1	ENSG00000171503 || id:eqtl-a-ENSG00000171503	Inverse variance weighted	17	0.00150569	0.0511788	0.976529	0.998215	-0.0988048	0.101816	1.00151	0.905919	1.10718	0.998495	-0.00150569	0.903196	1.10385
1374	eqtl-a-ENSG00000171503	ETFDH	prot-a-1287	Glutathione S-transferase Mu 1 || id:prot-a-1287	GSTM1	ENSG00000171503 || id:eqtl-a-ENSG00000171503	Simple mode	17	0.144795	0.15011	0.349103	0.968453	-0.149421	0.439011	1.1558	0.861207	1.55117	0.8652	-0.144795	0.644674	1.16116
1375	eqtl-a-ENSG00000171503	ETFDH	prot-a-1287	Glutathione S-transferase Mu 1 || id:prot-a-1287	GSTM1	ENSG00000171503 || id:eqtl-a-ENSG00000171503	Weighted mode	17	-0.0785687	0.0777918	0.327532	0.75825	-0.231041	0.0739031	0.924439	0.793707	1.0767	1.08174	0.0785687	0.928762	1.25991
1376	eqtl-a-ENSG00000171503	ETFDH	prot-a-1288	Glutathione S-transferase omega-1 || id:prot-a-1288	GSTO1	ENSG00000171503 || id:eqtl-a-ENSG00000171503	MR Egger	21	0.0532742	0.0803197	0.51512	0.80044	-0.104152	0.210701	1.05472	0.901088	1.23454	0.94812	-0.0532742	0.810016	1.10977
1377	eqtl-a-ENSG00000171503	ETFDH	prot-a-1288	Glutathione S-transferase omega-1 || id:prot-a-1288	GSTO1	ENSG00000171503 || id:eqtl-a-ENSG00000171503	Weighted median	21	-0.00649899	0.0520971	0.900723	0.96661	-0.108609	0.0956114	0.993522	0.897081	1.10033	1.00652	0.00649899	0.908817	1.11473
1378	eqtl-a-ENSG00000171503	ETFDH	prot-a-1288	Glutathione S-transferase omega-1 || id:prot-a-1288	GSTO1	ENSG00000171503 || id:eqtl-a-ENSG00000171503	Inverse variance weighted	21	-0.0260116	0.0368604	0.480387	0.761968	-0.0982579	0.0462347	0.974324	0.906415	1.04732	1.02635	0.0260116	0.954818	1.10325
1379	eqtl-a-ENSG00000171503	ETFDH	prot-a-1288	Glutathione S-transferase omega-1 || id:prot-a-1288	GSTO1	ENSG00000171503 || id:eqtl-a-ENSG00000171503	Simple mode	21	-0.0404796	0.0761976	0.6011	0.984538	-0.189827	0.108868	0.960329	0.827102	1.11501	1.04131	0.0404796	0.896849	1.20904
1380	eqtl-a-ENSG00000171503	ETFDH	prot-a-1288	Glutathione S-transferase omega-1 || id:prot-a-1288	GSTO1	ENSG00000171503 || id:eqtl-a-ENSG00000171503	Weighted mode	21	-0.00912806	0.0515361	0.861196	0.962532	-0.110139	0.0918828	0.990913	0.89571	1.09624	1.00917	0.00912806	0.912212	1.11643
1381	eqtl-a-ENSG00000171503	ETFDH	prot-a-129	Apolipoprotein D || id:prot-a-129	APOD	ENSG00000171503 || id:eqtl-a-ENSG00000171503	MR Egger	21	-0.00141808	0.0748607	0.985084	0.995084	-0.148145	0.145309	0.998583	0.862306	1.1564	1.00142	0.00141808	0.864755	1.15968
1382	eqtl-a-ENSG00000171503	ETFDH	prot-a-129	Apolipoprotein D || id:prot-a-129	APOD	ENSG00000171503 || id:eqtl-a-ENSG00000171503	Weighted median	21	0.0591221	0.0460041	0.198741	0.634612	-0.031046	0.14929	1.0609	0.969431	1.16101	0.942592	-0.0591221	0.861319	1.03153
1383	eqtl-a-ENSG00000171503	ETFDH	prot-a-129	Apolipoprotein D || id:prot-a-129	APOD	ENSG00000171503 || id:eqtl-a-ENSG00000171503	Inverse variance weighted	21	0.0715338	0.035199	0.0421264	0.225463	0.0025438	0.140524	1.07415	1.00255	1.15088	0.930965	-0.0715338	0.868903	0.997459
1384	eqtl-a-ENSG00000171503	ETFDH	prot-a-129	Apolipoprotein D || id:prot-a-129	APOD	ENSG00000171503 || id:eqtl-a-ENSG00000171503	Simple mode	21	0.0649944	0.0590785	0.284339	0.942985	-0.0507995	0.180788	1.06715	0.950469	1.19816	0.937073	-0.0649944	0.834612	1.05211
1385	eqtl-a-ENSG00000171503	ETFDH	prot-a-129	Apolipoprotein D || id:prot-a-129	APOD	ENSG00000171503 || id:eqtl-a-ENSG00000171503	Weighted mode	21	0.0552234	0.0460132	0.2441	0.705648	-0.0349625	0.145409	1.05678	0.965642	1.15651	0.946274	-0.0552234	0.864668	1.03558
1386	eqtl-a-ENSG00000171503	ETFDH	prot-a-1290	Glutathione S-transferase P || id:prot-a-1290	GSTP1	ENSG00000171503 || id:eqtl-a-ENSG00000171503	MR Egger	21	-0.0229091	0.0676211	0.738486	0.901489	-0.155447	0.109628	0.977351	0.856033	1.11586	1.02317	0.0229091	0.896167	1.16818
1387	eqtl-a-ENSG00000171503	ETFDH	prot-a-1290	Glutathione S-transferase P || id:prot-a-1290	GSTP1	ENSG00000171503 || id:eqtl-a-ENSG00000171503	Weighted median	21	0.0241412	0.0480813	0.615603	0.886374	-0.0700982	0.118381	1.02443	0.932302	1.12567	0.976148	-0.0241412	0.888358	1.07261
1388	eqtl-a-ENSG00000171503	ETFDH	prot-a-1290	Glutathione S-transferase P || id:prot-a-1290	GSTP1	ENSG00000171503 || id:eqtl-a-ENSG00000171503	Inverse variance weighted	21	0.0136991	0.0349442	0.695038	0.896359	-0.0547916	0.0821898	1.01379	0.946682	1.08566	0.986394	-0.0136991	0.921097	1.05632
1389	eqtl-a-ENSG00000171503	ETFDH	prot-a-1290	Glutathione S-transferase P || id:prot-a-1290	GSTP1	ENSG00000171503 || id:eqtl-a-ENSG00000171503	Simple mode	21	0.0541357	0.0777439	0.494234	0.981195	-0.0982425	0.206514	1.05563	0.906429	1.22938	0.947304	-0.0541357	0.813415	1.10323
1390	eqtl-a-ENSG00000171503	ETFDH	prot-a-1290	Glutathione S-transferase P || id:prot-a-1290	GSTP1	ENSG00000171503 || id:eqtl-a-ENSG00000171503	Weighted mode	21	0.0204615	0.0500534	0.687036	0.920973	-0.0776432	0.118566	1.02067	0.925294	1.12588	0.979746	-0.0204615	0.888193	1.08074
1391	eqtl-a-ENSG00000171503	ETFDH	prot-a-1291	Glutathione S-transferase theta-2B || id:prot-a-1291	GSTT2B	ENSG00000171503 || id:eqtl-a-ENSG00000171503	MR Egger	16	0.150261	0.0899491	0.117015	0.496607	-0.0260396	0.326561	1.16214	0.974297	1.38619	0.860484	-0.150261	0.721401	1.02638
1392	eqtl-a-ENSG00000171503	ETFDH	prot-a-1291	Glutathione S-transferase theta-2B || id:prot-a-1291	GSTT2B	ENSG00000171503 || id:eqtl-a-ENSG00000171503	Weighted median	16	0.0263708	0.0511911	0.606452	0.882468	-0.0739638	0.126705	1.02672	0.928705	1.13508	0.973974	-0.0263708	0.880993	1.07677
1393	eqtl-a-ENSG00000171503	ETFDH	prot-a-1291	Glutathione S-transferase theta-2B || id:prot-a-1291	GSTT2B	ENSG00000171503 || id:eqtl-a-ENSG00000171503	Inverse variance weighted	16	-0.0145322	0.0486291	0.765065	0.927982	-0.109845	0.0807809	0.985573	0.895973	1.08413	1.01464	0.0145322	0.922396	1.11611
1394	eqtl-a-ENSG00000171503	ETFDH	prot-a-1291	Glutathione S-transferase theta-2B || id:prot-a-1291	GSTT2B	ENSG00000171503 || id:eqtl-a-ENSG00000171503	Simple mode	16	0.0397627	0.065941	0.555514	0.981195	-0.0894816	0.169007	1.04056	0.914405	1.18413	0.961017	-0.0397627	0.844503	1.09361
1395	eqtl-a-ENSG00000171503	ETFDH	prot-a-1291	Glutathione S-transferase theta-2B || id:prot-a-1291	GSTT2B	ENSG00000171503 || id:eqtl-a-ENSG00000171503	Weighted mode	16	0.0173636	0.0490666	0.728355	0.932494	-0.078807	0.113534	1.01752	0.924218	1.12023	0.982786	-0.0173636	0.892674	1.082
1396	eqtl-a-ENSG00000171503	ETFDH	prot-a-1292	General transcription factor II-I || id:prot-a-1292	GTF2I	ENSG00000171503 || id:eqtl-a-ENSG00000171503	MR Egger	24	-0.0596014	0.0654056	0.372037	0.716302	-0.187796	0.0685936	0.94214	0.828784	1.071	1.06141	0.0596014	0.933706	1.20659
1397	eqtl-a-ENSG00000171503	ETFDH	prot-a-1292	General transcription factor II-I || id:prot-a-1292	GTF2I	ENSG00000171503 || id:eqtl-a-ENSG00000171503	Weighted median	24	-0.0991111	0.0430363	0.0212807	0.280493	-0.183462	-0.01476	0.905642	0.832383	0.985348	1.10419	0.0991111	1.01487	1.20137
1398	eqtl-a-ENSG00000171503	ETFDH	prot-a-1292	General transcription factor II-I || id:prot-a-1292	GTF2I	ENSG00000171503 || id:eqtl-a-ENSG00000171503	Inverse variance weighted	24	-0.0854389	0.0326277	0.00882911	0.10022	-0.149389	-0.0214886	0.918109	0.861234	0.978741	1.0892	0.0854389	1.02172	1.16112
1399	eqtl-a-ENSG00000171503	ETFDH	prot-a-1292	General transcription factor II-I || id:prot-a-1292	GTF2I	ENSG00000171503 || id:eqtl-a-ENSG00000171503	Simple mode	24	-0.0638132	0.0599961	0.29854	0.94944	-0.181406	0.0537792	0.93818	0.834097	1.05525	1.06589	0.0638132	0.947641	1.1989
1400	eqtl-a-ENSG00000171503	ETFDH	prot-a-1292	General transcription factor II-I || id:prot-a-1292	GTF2I	ENSG00000171503 || id:eqtl-a-ENSG00000171503	Weighted mode	24	-0.0974249	0.045025	0.0411108	0.440683	-0.185674	-0.00917582	0.90717	0.830544	0.990866	1.10233	0.0974249	1.00922	1.20403
1401	eqtl-a-ENSG00000171503	ETFDH	prot-a-1293	Guanylyl cyclase-activating protein 1 || id:prot-a-1293	GUCA1A	ENSG00000171503 || id:eqtl-a-ENSG00000171503	MR Egger	20	-0.0455103	0.0848376	0.598222	0.845696	-0.211792	0.120771	0.95551	0.809133	1.12837	1.04656	0.0455103	0.886237	1.23589
[truncated: 13,559 more rows]

## Sheet: plasma proteins-IgAN-OR-FDR
X	id.exposure	id.outcome	outcome	exposure	exposure.Gene	method	nsnp	b	se	pval	FDR	lo_ci	up_ci	or	or_lci95	or_uci95
[truncated: 14,948 more rows]
