# Supplementary material for: Investigating the genetic effects of metformin-related targets on IgA nephropathy using Mendelian randomization
Source: Ren Fail. 2025 Sep 3;47(1):2553843. doi: 10.1080/0886022X.2025.2553843 (PMC12409868; doi:10.1080/0886022X.2025.2553843)
Supplement: Supplementary files.xlsx [file IRNF_A_2553843_SM2774.xlsx]

## Sheet: Table of contents
Table number	Table title
Supplementary table 1	SNPs in Metformin Target Genes Associated with IgAN
Supplementary table 2	SNPs in Metformin Target Gene ETFDH Associated with Plasma Proteins
Supplementary table 3	SNPs in Plasma Proteins Associated with IgAN
Supplementary table 4	Causal association of ETFDH inhibitors with Plasma Proteins
Supplementary table 5	Causal association of Plasma Proteins with IgAN

## Sheet: Additional file 1
Additional file 1: SNPs in metformin target genes associated with IgAN.
SNP	Outcome	CHR	POS	EA/OA	EAF	β*	SE	P	F-statistic	MAF
ETFDH
rs72695753	IgA nephropathy	4	159119764	A/G	0.09512	0.0322	0.0187	0.08452	21.7034	0.0951156
rs17223240	IgA nephropathy	4	159924295	A/G	0.0957	0.0296	0.0195	0.1283	312.414	0.0957037
rs13114625	IgA nephropathy	4	159172577	A/G	0.21989	0.0295	0.0132	0.02537	55.2851	0.219888
rs1463346	IgA nephropathy	4	159414128	G/A	0.16775	0.0291	0.0146	0.04654	362.894	0.167754
rs115622914	IgA nephropathy	4	160112013	C/A	0.08522	0.0284	0.0216	0.1879	30.9936	0.0852166
rs6536380	IgA nephropathy	4	159876379	T/C	0.59656	0.0281	0.0121	0.02018	76.6668	0.403437
rs112507704	IgA nephropathy	4	160105804	A/G	0.10662	0.0276	0.0189	0.1454	162.479	0.106616
rs6853766	IgA nephropathy	4	159308371	A/C	0.19072	0.0252	0.0144	0.08078	179.469	0.190715
rs4364309	IgA nephropathy	4	159255213	C/T	0.68635	0.0184	0.0142	0.1944	67.0433	0.313647
rs55779706	IgA nephropathy	4	159519046	T/C	0.17292	0.0178	0.0143	0.2135	813.652	0.172918
rs6833533	IgA nephropathy	4	159776275	C/T	0.15871	0.0156	0.0141	0.2672	687.948	0.158705
rs12502731	IgA nephropathy	4	159877373	A/G	0.33328	0.0137	0.0122	0.2583	274.469	0.333282
rs74604191	IgA nephropathy	4	159487229	T/C	0.07056	0.0108	0.0235	0.6449	272.87	0.0705565
rs12506354	IgA nephropathy	4	159286954	G/T	0.16017	0.0102	0.0142	0.4732	25.458	0.160169
rs76285085	IgA nephropathy	4	159975103	T/G	0.07152	0.0101	0.0235	0.6655	23.2546	0.0715228
rs1971087	IgA nephropathy	4	159888222	T/C	0.1557	0.0092	0.0178	0.6035	56.3387	0.155696
rs62351166	IgA nephropathy	4	159507355	A/C	0.13548	0.0071	0.0154	0.6441	19.6709	0.135485
rs1350027	IgA nephropathy	4	159435441	A/G	0.6304	0.0047	0.0117	0.6885	122.971	0.369602
rs13108536	IgA nephropathy	4	159916923	T/C	0.24663	0.0042	0.0129	0.7447	113.407	0.246629
rs72695426	IgA nephropathy	4	159700833	T/C	0.06468	0.0023	0.024	0.9244	23.6846	0.0646769
rs11559290	IgA nephropathy	4	159601676	T/C	0.89358	0.0018	0.0166	0.9148	341.163	0.106418
rs7664454	IgA nephropathy	4	159349367	C/T	0.12141	0.0016	0.0156	0.9192	138.472	0.121409
rs62351616	IgA nephropathy	4	159902805	G/T	0.06589	0.0009	0.0233	0.9686	20.1477	0.0658861
rs11943643	IgA nephropathy	4	159500484	G/A	0.10537	0.0005	0.0167	0.974	308.206	0.105367
rs7698077	IgA nephropathy	4	159882696	C/T	0.06064	-0.001	0.0238	0.9671	31.2714	0.0606367
rs62354041	IgA nephropathy	4	159802665	T/C	0.06777	-0.0027	0.0228	0.9042	24.0805	0.0677658
rs35055965	IgA nephropathy	4	159193901	T/C	0.20316	-0.0036	0.0138	0.7935	189.477	0.203162
rs4422460	IgA nephropathy	4	159249881	T/C	0.07029	-0.0064	0.0225	0.7746	28.9683	0.0702879
rs77797348	IgA nephropathy	4	159743627	A/G	0.08196	-0.01	0.0215	0.6437	35.579	0.0819553
rs505986	IgA nephropathy	4	160023985	A/G	0.31211	-0.0152	0.012	0.2071	39.9171	0.312115
rs17219611	IgA nephropathy	4	159507642	T/C	0.09492	-0.0211	0.0212	0.3211	22.4164	0.0949169
rs10517688	IgA nephropathy	4	159101703	T/C	0.24163	-0.0228	0.0131	0.08326	36.5096	0.241632
rs77019759	IgA nephropathy	4	160121515	A/G	0.05286	-0.0492	0.0233	0.0351	46.3283	0.0528573
PRKAB1
rs61938067	IgA nephropathy	12	119817108	A/G	0.08149	0.0308	0.0203	0.1296	25.3444	0.0814942
rs11064994	IgA nephropathy	12	120455764	G/A	0.06602	0.0262	0.0222	0.2373	61.2952	0.0660247
rs12581892	IgA nephropathy	12	120615806	A/G	0.14915	0.0258	0.0221	0.2437	21.75	0.149147
rs966959	IgA nephropathy	12	120012168	G/A	0.16899	0.0231	0.0148	0.1202	27.5141	0.168993
rs10774517	IgA nephropathy	12	120280652	C/T	0.26073	0.0203	0.0145	0.1613	41.2998	0.260735
rs73217238	IgA nephropathy	12	119756737	C/T	0.22187	0.0193	0.0148	0.192	50.0054	0.221869
rs11064987	IgA nephropathy	12	120434845	A/C	0.18106	0.0188	0.0203	0.354	76.3221	0.181061
rs1405785	IgA nephropathy	12	120012291	G/T	0.30146	0.0162	0.0128	0.2043	45.0452	0.301462
rs11064794	IgA nephropathy	12	119865792	C/A	0.29931	0.0138	0.0123	0.2644	62.9417	0.29931
rs61945790	IgA nephropathy	12	120375695	T/C	0.27441	0.0073	0.0142	0.6083	22.0563	0.274411
rs4262776	IgA nephropathy	12	119767928	G/T	0.64348	0.0071	0.012	0.5561	52.5788	0.35652
rs11064974	IgA nephropathy	12	120390659	G/A	0.68855	0.0066	0.0126	0.6001	287.508	0.311448
rs4257039	IgA nephropathy	12	119768494	A/G	0.0917	0.0033	0.0241	0.8898	48.7357	0.0917012
rs528708	IgA nephropathy	12	119999838	G/T	0.85588	0.0012	0.0154	0.9356	82.7429	0.144123
rs2464798	IgA nephropathy	12	120308643	G/A	0.78626	-0.0035	0.0133	0.7945	459.252	0.213735
rs3932409	IgA nephropathy	12	120588842	T/C	0.28075	-0.0035	0.0141	0.8061	124.467	0.280755
rs11064854	IgA nephropathy	12	120064168	G/A	0.08644	-0.004	0.02	0.8414	815.546	0.0864387
rs7963496	IgA nephropathy	12	119721626	A/G	0.28006	-0.005	0.0121	0.6767	25.025	0.280061
rs10774540	IgA nephropathy	12	120492404	C/T	0.84442	-0.0092	0.0142	0.5166	121.511	0.155578
rs804446	IgA nephropathy	12	119985547	G/A	0.69824	-0.0095	0.0119	0.4276	61.6697	0.301755
rs7970908	IgA nephropathy	12	120536783	T/C	0.0604	-0.0099	0.0215	0.6439	83.8122	0.060402
rs11612392	IgA nephropathy	12	119846425	A/G	0.09294	-0.0102	0.0212	0.6307	40.232	0.0929422
rs11064834	IgA nephropathy	12	120002536	G/A	0.04746	-0.0124	0.0262	0.6361	50.4568	0.047465
rs76675362	IgA nephropathy	12	119900785	T/C	0.11273	-0.0124	0.0199	0.533	28.8402	0.112725
rs4638360	IgA nephropathy	12	119858414	T/C	0.59725	-0.014	0.0122	0.251	19.5948	0.402751
rs884033	IgA nephropathy	12	119870240	G/A	0.40858	-0.0169	0.0118	0.1532	133.065	0.408577
rs7972736	IgA nephropathy	12	119771702	A/G	0.40156	-0.0172	0.0125	0.1698	20.4692	0.401558
rs4465416	IgA nephropathy	12	119853742	T/G	0.3933	-0.0175	0.0117	0.1346	58.3999	0.393301
rs11064728	IgA nephropathy	12	119680123	G/A	0.16763	-0.0178	0.0147	0.2241	24.872	0.16763
rs74986619	IgA nephropathy	12	120374862	A/C	0.06411	-0.0182	0.022	0.4081	107.771	0.0641139
rs10849667	IgA nephropathy	12	119979586	T/C	0.14419	-0.0183	0.0196	0.3516	273.327	0.144191
rs7131896	IgA nephropathy	12	120206040	G/T	0.2098	-0.0191	0.0129	0.1371	72.3948	0.209797
rs11064775	IgA nephropathy	12	119840677	G/T	0.06442	-0.0192	0.0225	0.3938	27.1099	0.064416
rs3858717	IgA nephropathy	12	120365937	T/C	0.41741	-0.0192	0.0116	0.09931	162.22	0.417411
rs1520758	IgA nephropathy	12	119891617	A/C	0.10491	-0.0195	0.0191	0.3066	64.4765	0.10491
rs804441	IgA nephropathy	12	119957152	T/C	0.3416	-0.0202	0.0128	0.114	154.975	0.341605
rs7963248	IgA nephropathy	12	120095686	G/T	0.21529	-0.0221	0.0127	0.0804	488.711	0.215286
rs112494391	IgA nephropathy	12	119890697	A/G	0.11143	-0.0225	0.0191	0.24	72.9179	0.111427
rs72656925	IgA nephropathy	12	120472418	G/A	0.07898	-0.0231	0.0228	0.312	495.776	0.0789839
rs10774496	IgA nephropathy	12	119828785	A/G	0.21821	-0.0319	0.0145	0.02781	41.7277	0.218214
rs73221268	IgA nephropathy	12	120098919	C/A	0.09281	-0.0325	0.019	0.08697	22.2746	0.0928143
rs6490265	IgA nephropathy	12	120105707	C/T	0.74778	-0.0464	0.0148	0.00174	246.754	0.252221
rs73217367	IgA nephropathy	12	120367149	T/G	0.11844	-0.0467	0.0188	0.01325	337.89	0.118439
rs17485664	IgA nephropathy	12	120043595	C/T	0.06037	-0.053	0.024	0.02745	2183.74	0.0603731
rs59595036	IgA nephropathy	12	120203179	G/A	0.01846	-0.0722	0.0445	0.105	56.4603	0.0184568

## Sheet: Additional file 2
Additional file 2: Single-nucleotide polymorphisms (SNPs) in the metformin target gene ETFDH are associated with plasma proteins.
SNP	Outcome	CHR	POS	EA/OA	EAF	β*	SE	P	F-statistic	MAF
ETFDH
rs77019759	[Pyruvate dehydrogenase (acetyl-transferring)] kinase isozyme 1, mitochondrial	4	160121515	A/G	0.07315	0.0583	0.0496	0.23988	46.3283	0.07315
rs11943643	[Pyruvate dehydrogenase (acetyl-transferring)] kinase isozyme 1, mitochondrial	4	159500484	G/A	0.14158	0.0582	0.0354	0.1	308.206	0.14158
rs13114625	[Pyruvate dehydrogenase (acetyl-transferring)] kinase isozyme 1, mitochondrial	4	159172577	A/G	0.26734	0.0404	0.0282	0.15136	55.2851	0.26734
rs4422460	[Pyruvate dehydrogenase (acetyl-transferring)] kinase isozyme 1, mitochondrial	4	159249881	T/C	0.07488	0.0369	0.0474	0.43652	28.9683	0.07488
rs12506354	[Pyruvate dehydrogenase (acetyl-transferring)] kinase isozyme 1, mitochondrial	4	159286954	G/T	0.21206	0.0271	0.0304	0.37154	25.458	0.21206
rs6536380	[Pyruvate dehydrogenase (acetyl-transferring)] kinase isozyme 1, mitochondrial	4	159876379	T/C	0.62565	0.0177	0.0259	0.48978	76.6668	0.37435
rs112507704	[Pyruvate dehydrogenase (acetyl-transferring)] kinase isozyme 1, mitochondrial	4	160105804	A/G	0.11144	0.0154	0.0403	0.70795	162.479	0.11144
rs1971087	[Pyruvate dehydrogenase (acetyl-transferring)] kinase isozyme 1, mitochondrial	4	159888222	T/C	0.12169	0.0059	0.0384	0.87096	56.3387	0.12169
rs72695426	[Pyruvate dehydrogenase (acetyl-transferring)] kinase isozyme 1, mitochondrial	4	159700833	T/C	0.07633	0.0011	0.0489	0.97724	23.6846	0.07633
rs62351616	[Pyruvate dehydrogenase (acetyl-transferring)] kinase isozyme 1, mitochondrial	4	159902805	G/T	0.07717	-0.0113	0.0479	0.81283	20.1477	0.07717
rs12502731	[Pyruvate dehydrogenase (acetyl-transferring)] kinase isozyme 1, mitochondrial	4	159877373	A/G	0.35897	-0.0115	0.026	0.66069	274.469	0.35897
rs55960593	[Pyruvate dehydrogenase (acetyl-transferring)] kinase isozyme 1, mitochondrial	4	159690622	T/C	0.37541	-0.0217	0.0254	0.38904	222.344	0.37541
rs10517688	[Pyruvate dehydrogenase (acetyl-transferring)] kinase isozyme 1, mitochondrial	4	159101703	T/C	0.2804	-0.0272	0.0283	0.33884	36.5096	0.2804
rs62351166	[Pyruvate dehydrogenase (acetyl-transferring)] kinase isozyme 1, mitochondrial	4	159507355	A/C	0.17095	-0.0272	0.0335	0.41687	19.6709	0.17095
rs13115760	[Pyruvate dehydrogenase (acetyl-transferring)] kinase isozyme 1, mitochondrial	4	159799942	T/C	0.37189	-0.0281	0.0252	0.26303	214.743	0.37189
rs11559290	[Pyruvate dehydrogenase (acetyl-transferring)] kinase isozyme 1, mitochondrial	4	159601676	T/C	0.85903	-0.0553	0.0356	0.12023	341.163	0.14097
rs77797348	[Pyruvate dehydrogenase (acetyl-transferring)] kinase isozyme 1, mitochondrial	4	159743627	A/G	0.08974	-0.0563	0.0439	0.19953	35.579	0.08974
rs115622914	[Pyruvate dehydrogenase (acetyl-transferring)] kinase isozyme 1, mitochondrial	4	160112013	C/A	0.08072	-0.0759	0.0457	0.09772	30.9936	0.08072
rs76285085	[Pyruvate dehydrogenase (acetyl-transferring)] kinase isozyme 1, mitochondrial	4	159975103	T/G	0.07506	-0.1034	0.0486	0.03311	23.2546	0.07506
rs112507704	[Pyruvate dehydrogenase (acetyl-transferring)] kinase isozyme 2, mitochondrial	4	160105804	A/G	0.11144	0.0502	0.0403	0.2138	162.479	0.11144
rs1463346	[Pyruvate dehydrogenase (acetyl-transferring)] kinase isozyme 2, mitochondrial	4	159414128	G/A	0.19742	0.0452	0.0317	0.15488	362.894	0.19742
rs4422460	[Pyruvate dehydrogenase (acetyl-transferring)] kinase isozyme 2, mitochondrial	4	159249881	T/C	0.07488	0.0293	0.0474	0.53703	28.9683	0.07488
rs11559290	[Pyruvate dehydrogenase (acetyl-transferring)] kinase isozyme 2, mitochondrial	4	159601676	T/C	0.85903	0.0184	0.0356	0.60256	341.163	0.14097
rs17223240	[Pyruvate dehydrogenase (acetyl-transferring)] kinase isozyme 2, mitochondrial	4	159924295	A/G	0.09719	0.0121	0.0421	0.77625	312.414	0.09719
rs13115760	[Pyruvate dehydrogenase (acetyl-transferring)] kinase isozyme 2, mitochondrial	4	159799942	T/C	0.37189	0.0055	0.0252	0.83176	214.743	0.37189
rs4364309	[Pyruvate dehydrogenase (acetyl-transferring)] kinase isozyme 2, mitochondrial	4	159255213	C/T	0.78547	0.005	0.0305	0.87096	67.0433	0.21453
rs55960593	[Pyruvate dehydrogenase (acetyl-transferring)] kinase isozyme 2, mitochondrial	4	159690622	T/C	0.37541	0.0039	0.0254	0.87096	222.344	0.37541
rs77797348	[Pyruvate dehydrogenase (acetyl-transferring)] kinase isozyme 2, mitochondrial	4	159743627	A/G	0.08974	-0.0031	0.0439	0.93325	35.579	0.08974
rs12506354	[Pyruvate dehydrogenase (acetyl-transferring)] kinase isozyme 2, mitochondrial	4	159286954	G/T	0.21206	-0.0142	0.0305	0.64565	25.458	0.21206
rs35055965	[Pyruvate dehydrogenase (acetyl-transferring)] kinase isozyme 2, mitochondrial	4	159193901	T/C	0.22988	-0.0189	0.0299	0.52481	189.477	0.22988
rs13108536	[Pyruvate dehydrogenase (acetyl-transferring)] kinase isozyme 2, mitochondrial	4	159916923	T/C	0.28126	-0.0217	0.027	0.41687	113.407	0.28126
rs76285085	[Pyruvate dehydrogenase (acetyl-transferring)] kinase isozyme 2, mitochondrial	4	159975103	T/G	0.07506	-0.0237	0.0486	0.63096	23.2546	0.07506
rs11943643	[Pyruvate dehydrogenase (acetyl-transferring)] kinase isozyme 2, mitochondrial	4	159500484	G/A	0.14158	-0.0302	0.0354	0.39811	308.206	0.14158
rs7664454	[Pyruvate dehydrogenase (acetyl-transferring)] kinase isozyme 2, mitochondrial	4	159349367	C/T	0.17003	-0.0339	0.0327	0.302	138.472	0.17003
rs115622914	[Pyruvate dehydrogenase (acetyl-transferring)] kinase isozyme 2, mitochondrial	4	160112013	C/A	0.08072	-0.0384	0.0457	0.39811	30.9936	0.08072
rs6536380	[Pyruvate dehydrogenase (acetyl-transferring)] kinase isozyme 2, mitochondrial	4	159876379	T/C	0.62565	-0.0389	0.0259	0.13183	76.6668	0.37435
rs77019759	[Pyruvate dehydrogenase (acetyl-transferring)] kinase isozyme 2, mitochondrial	4	160121515	A/G	0.07315	-0.0798	0.0495	0.10715	46.3283	0.07315
rs72695753	1-phosphatidylinositol 4,5-bisphosphate phosphodiesterase gamma-1	4	159119764	A/G	0.12186	0.046	0.0391	0.23988	21.7034	0.12186
rs6833533	1-phosphatidylinositol 4,5-bisphosphate phosphodiesterase gamma-1	4	159776275	C/T	0.22239	0.0297	0.0298	0.31623	687.948	0.22239
rs35055965	1-phosphatidylinositol 4,5-bisphosphate phosphodiesterase gamma-1	4	159193901	T/C	0.22988	0.0289	0.0299	0.33113	189.477	0.22988
rs12506354	1-phosphatidylinositol 4,5-bisphosphate phosphodiesterase gamma-1	4	159286954	G/T	0.21206	0.018	0.0305	0.54954	25.458	0.21206
rs55779706	1-phosphatidylinositol 4,5-bisphosphate phosphodiesterase gamma-1	4	159519046	T/C	0.20306	0.0111	0.0312	0.72444	813.652	0.20306
rs6853766	1-phosphatidylinositol 4,5-bisphosphate phosphodiesterase gamma-1	4	159308371	A/C	0.21219	-0.0028	0.0312	0.93325	179.469	0.21219
rs505986	1-phosphatidylinositol 4,5-bisphosphate phosphodiesterase gamma-1	4	160023985	A/G	0.36079	-0.0066	0.0259	0.79433	39.9171	0.36079
rs11559290	1-phosphatidylinositol 4,5-bisphosphate phosphodiesterase gamma-1	4	159601676	T/C	0.85903	-0.0108	0.0356	0.75858	341.163	0.14097
rs4422460	1-phosphatidylinositol 4,5-bisphosphate phosphodiesterase gamma-1	4	159249881	T/C	0.07488	-0.0132	0.0474	0.77625	28.9683	0.07488
rs72695426	1-phosphatidylinositol 4,5-bisphosphate phosphodiesterase gamma-1	4	159700833	T/C	0.07633	-0.0144	0.0489	0.77625	23.6846	0.07633
rs13108536	1-phosphatidylinositol 4,5-bisphosphate phosphodiesterase gamma-1	4	159916923	T/C	0.28126	-0.0145	0.027	0.58884	113.407	0.28126
rs7664454	1-phosphatidylinositol 4,5-bisphosphate phosphodiesterase gamma-1	4	159349367	C/T	0.17003	-0.0167	0.0327	0.60256	138.472	0.17003
rs55960593	1-phosphatidylinositol 4,5-bisphosphate phosphodiesterase gamma-1	4	159690622	T/C	0.37541	-0.0319	0.0254	0.20893	222.344	0.37541
rs13115760	1-phosphatidylinositol 4,5-bisphosphate phosphodiesterase gamma-1	4	159799942	T/C	0.37189	-0.037	0.0252	0.14454	214.743	0.37189
rs7698077	1-phosphatidylinositol 4,5-bisphosphate phosphodiesterase gamma-1	4	159882696	C/T	0.06842	-0.0396	0.0496	0.42658	31.2714	0.06842
rs74604191	1-phosphatidylinositol 4,5-bisphosphate phosphodiesterase gamma-1	4	159487229	T/C	0.06021	-0.0437	0.0522	0.40738	272.87	0.06021
rs115622914	1-phosphatidylinositol 4,5-bisphosphate phosphodiesterase gamma-1	4	160112013	C/A	0.08072	-0.0937	0.0457	0.04074	30.9936	0.08072
rs76285085	1-phosphatidylinositol 4,5-bisphosphate phosphodiesterase gamma-1	4	159975103	T/G	0.07506	-0.1231	0.0486	0.01122	23.2546	0.07506
rs17219611	1-phosphatidylinositol 4,5-bisphosphate phosphodiesterase gamma-1	4	159507642	T/C	0.08241	-0.1523	0.0444	0.0006	22.4164	0.08241
rs4364309	14-3-3 protein epsilon	4	159255213	C/T	0.78547	0.0511	0.0305	0.09333	67.0433	0.21453
rs6536380	14-3-3 protein epsilon	4	159876379	T/C	0.62565	0.045	0.0259	0.08128	76.6668	0.37435
rs13108536	14-3-3 protein epsilon	4	159916923	T/C	0.28126	0.0424	0.027	0.11482	113.407	0.28126
rs115622914	14-3-3 protein epsilon	4	160112013	C/A	0.08072	0.0352	0.0457	0.44668	30.9936	0.08072
rs6853766	14-3-3 protein epsilon	4	159308371	A/C	0.21219	0.0249	0.0311	0.42658	179.469	0.21219
rs7664454	14-3-3 protein epsilon	4	159349367	C/T	0.17003	0.0159	0.0327	0.63096	138.472	0.17003
rs6833533	14-3-3 protein epsilon	4	159776275	C/T	0.22239	0.0105	0.0299	0.72444	687.948	0.22239
rs17223240	14-3-3 protein epsilon	4	159924295	A/G	0.09719	0.0091	0.0421	0.83176	312.414	0.09719
rs62354041	14-3-3 protein epsilon	4	159802665	T/C	0.07897	0.0028	0.0469	0.95499	24.0805	0.07897
rs72695426	14-3-3 protein epsilon	4	159700833	T/C	0.07633	0.002	0.0489	0.97724	23.6846	0.07633
rs10517688	14-3-3 protein epsilon	4	159101703	T/C	0.2804	-0.001	0.0283	0.97724	36.5096	0.2804
rs62351616	14-3-3 protein epsilon	4	159902805	G/T	0.07717	-0.0164	0.0478	0.72444	20.1477	0.07717
rs1463346	14-3-3 protein epsilon	4	159414128	G/A	0.19742	-0.0165	0.0317	0.60256	362.894	0.19742
rs12502731	14-3-3 protein epsilon	4	159877373	A/G	0.35897	-0.0184	0.026	0.47863	274.469	0.35897
rs55779706	14-3-3 protein epsilon	4	159519046	T/C	0.20306	-0.0247	0.0312	0.42658	813.652	0.20306
rs77797348	14-3-3 protein epsilon	4	159743627	A/G	0.08974	-0.0253	0.0439	0.56234	35.579	0.08974
rs11559290	14-3-3 protein epsilon	4	159601676	T/C	0.85903	-0.0261	0.0356	0.46774	341.163	0.14097
rs76285085	14-3-3 protein epsilon	4	159975103	T/G	0.07506	-0.0296	0.0486	0.54954	23.2546	0.07506
rs4422460	14-3-3 protein epsilon	4	159249881	T/C	0.07488	-0.0368	0.0473	0.43652	28.9683	0.07488
rs74604191	14-3-3 protein epsilon	4	159487229	T/C	0.06021	-0.065	0.0522	0.2138	272.87	0.06021
rs505986	14-3-3 protein epsilon	4	160023985	A/G	0.36079	-0.0685	0.0259	0.00813	39.9171	0.36079
rs77019759	14-3-3 protein epsilon	4	160121515	A/G	0.07315	-0.0753	0.0496	0.12882	46.3283	0.07315
rs74604191	14-3-3 protein family	4	159487229	T/C	0.06021	0.0507	0.0522	0.33113	272.87	0.06021
rs72695426	14-3-3 protein family	4	159700833	T/C	0.07633	0.0467	0.0489	0.33884	23.6846	0.07633
rs1463346	14-3-3 protein family	4	159414128	G/A	0.19742	0.0447	0.0317	0.15849	362.894	0.19742
rs55779706	14-3-3 protein family	4	159519046	T/C	0.20306	0.0317	0.0312	0.30903	813.652	0.20306
rs6853766	14-3-3 protein family	4	159308371	A/C	0.21219	0.0165	0.0311	0.60256	179.469	0.21219
rs55960593	14-3-3 protein family	4	159690622	T/C	0.37541	0.0099	0.0254	0.69183	222.344	0.37541
rs12502731	14-3-3 protein family	4	159877373	A/G	0.35897	0.0092	0.026	0.72444	274.469	0.35897
rs1971087	14-3-3 protein family	4	159888222	T/C	0.12169	0.0078	0.0384	0.83176	56.3387	0.12169
rs62354041	14-3-3 protein family	4	159802665	T/C	0.07897	0.0007	0.0469	0.97724	24.0805	0.07897
rs115622914	14-3-3 protein family	4	160112013	C/A	0.08072	-0.0021	0.0457	0.95499	30.9936	0.08072
rs6536380	14-3-3 protein family	4	159876379	T/C	0.62565	-0.003	0.0259	0.91201	76.6668	0.37435
rs11559290	14-3-3 protein family	4	159601676	T/C	0.85903	-0.0036	0.0356	0.91201	341.163	0.14097
rs17223240	14-3-3 protein family	4	159924295	A/G	0.09719	-0.0039	0.0421	0.93325	312.414	0.09719
rs77019759	14-3-3 protein family	4	160121515	A/G	0.07315	-0.0068	0.0496	0.89125	46.3283	0.07315
rs72695753	14-3-3 protein family	4	159119764	A/G	0.12186	-0.0074	0.0391	0.85114	21.7034	0.12186
rs77797348	14-3-3 protein family	4	159743627	A/G	0.08974	-0.0076	0.0439	0.87096	35.579	0.08974
rs10517688	14-3-3 protein family	4	159101703	T/C	0.2804	-0.0102	0.0283	0.72444	36.5096	0.2804
rs11943643	14-3-3 protein family	4	159500484	G/A	0.14158	-0.011	0.0354	0.75858	308.206	0.14158
rs7664454	14-3-3 protein family	4	159349367	C/T	0.17003	-0.0145	0.0327	0.66069	138.472	0.17003
rs6833533	14-3-3 protein family	4	159776275	C/T	0.22239	-0.0176	0.0298	0.54954	687.948	0.22239
rs62351166	14-3-3 protein family	4	159507355	A/C	0.17095	-0.02	0.0335	0.54954	19.6709	0.17095
rs76285085	14-3-3 protein family	4	159975103	T/G	0.07506	-0.0411	0.0486	0.39811	23.2546	0.07506
rs112507704	14-3-3 protein family	4	160105804	A/G	0.11144	-0.0418	0.0403	0.302	162.479	0.11144
rs4422460	14-3-3 protein sigma	4	159249881	T/C	0.07488	0.079	0.0473	0.0955	28.9683	0.07488
rs74604191	14-3-3 protein sigma	4	159487229	T/C	0.06021	0.0771	0.0522	0.14125	272.87	0.06021
rs12506354	14-3-3 protein sigma	4	159286954	G/T	0.21206	0.0625	0.0304	0.03981	25.458	0.21206
rs11559290	14-3-3 protein sigma	4	159601676	T/C	0.85903	0.061	0.0356	0.0871	341.163	0.14097
rs115622914	14-3-3 protein sigma	4	160112013	C/A	0.08072	0.0404	0.0457	0.38019	30.9936	0.08072
rs17223240	14-3-3 protein sigma	4	159924295	A/G	0.09719	0.0402	0.0421	0.33884	312.414	0.09719
rs112507704	14-3-3 protein sigma	4	160105804	A/G	0.11144	0.0347	0.0403	0.38904	162.479	0.11144
rs10517688	14-3-3 protein sigma	4	159101703	T/C	0.2804	0.0329	0.0283	0.24547	36.5096	0.2804
rs1971087	14-3-3 protein sigma	4	159888222	T/C	0.12169	0.0244	0.0384	0.52481	56.3387	0.12169
rs4364309	14-3-3 protein sigma	4	159255213	C/T	0.78547	0.0064	0.0305	0.83176	67.0433	0.21453
rs55960593	14-3-3 protein sigma	4	159690622	T/C	0.37541	0.0002	0.0254	1	222.344	0.37541
rs13115760	14-3-3 protein sigma	4	159799942	T/C	0.37189	-0.0016	0.0252	0.95499	214.743	0.37189
rs1463346	14-3-3 protein sigma	4	159414128	G/A	0.19742	-0.0126	0.0317	0.69183	362.894	0.19742
rs505986	14-3-3 protein sigma	4	160023985	A/G	0.36079	-0.0157	0.0259	0.54954	39.9171	0.36079
rs62351616	14-3-3 protein sigma	4	159902805	G/T	0.07717	-0.0276	0.0478	0.56234	20.1477	0.07717
rs77019759	14-3-3 protein sigma	4	160121515	A/G	0.07315	-0.0488	0.0496	0.32359	46.3283	0.07315
rs6853766	14-3-3 protein sigma	4	159308371	A/C	0.21219	-0.0556	0.0311	0.07413	179.469	0.21219
rs4422460	14-3-3 protein theta	4	159249881	T/C	0.07488	0.0866	0.0473	0.06761	28.9683	0.07488
rs10517688	14-3-3 protein theta	4	159101703	T/C	0.2804	0.0453	0.0282	0.10965	36.5096	0.2804
rs12502731	14-3-3 protein theta	4	159877373	A/G	0.35897	0.0213	0.026	0.41687	274.469	0.35897
rs12506354	14-3-3 protein theta	4	159286954	G/T	0.21206	0.0155	0.0305	0.6166	25.458	0.21206
rs55779706	14-3-3 protein theta	4	159519046	T/C	0.20306	0.0145	0.0313	0.64565	813.652	0.20306
rs6833533	14-3-3 protein theta	4	159776275	C/T	0.22239	0.0109	0.0299	0.70795	687.948	0.22239
rs77797348	14-3-3 protein theta	4	159743627	A/G	0.08974	0.0087	0.0439	0.85114	35.579	0.08974
rs505986	14-3-3 protein theta	4	160023985	A/G	0.36079	0.0078	0.0259	0.75858	39.9171	0.36079
rs55960593	14-3-3 protein theta	4	159690622	T/C	0.37541	0.0012	0.0254	0.95499	222.344	0.37541
rs13115760	14-3-3 protein theta	4	159799942	T/C	0.37189	-0.003	0.0252	0.91201	214.743	0.37189
rs35055965	14-3-3 protein theta	4	159193901	T/C	0.22988	-0.004	0.0299	0.89125	189.477	0.22988
rs17219611	14-3-3 protein theta	4	159507642	T/C	0.08241	-0.0068	0.0445	0.87096	22.4164	0.08241
rs115622914	14-3-3 protein theta	4	160112013	C/A	0.08072	-0.0133	0.0457	0.77625	30.9936	0.08072
rs1971087	14-3-3 protein theta	4	159888222	T/C	0.12169	-0.0137	0.0384	0.72444	56.3387	0.12169
rs6853766	14-3-3 protein theta	4	159308371	A/C	0.21219	-0.0137	0.0312	0.66069	179.469	0.21219
rs72695426	14-3-3 protein theta	4	159700833	T/C	0.07633	-0.025	0.0489	0.6166	23.6846	0.07633
rs6536380	14-3-3 protein theta	4	159876379	T/C	0.62565	-0.0341	0.0259	0.18621	76.6668	0.37435
rs13108536	14-3-3 protein theta	4	159916923	T/C	0.28126	-0.0464	0.027	0.08511	113.407	0.28126
rs62351616	14-3-3 protein theta	4	159902805	G/T	0.07717	-0.0469	0.0478	0.32359	20.1477	0.07717
rs7698077	14-3-3 protein theta	4	159882696	C/T	0.06842	-0.0567	0.0496	0.25119	31.2714	0.06842
rs17219611	14-3-3 protein zeta/delta	4	159507642	T/C	0.08241	0.0397	0.0445	0.37154	22.4164	0.08241
rs1463346	14-3-3 protein zeta/delta	4	159414128	G/A	0.19742	0.0393	0.0317	0.2138	362.894	0.19742
rs115622914	14-3-3 protein zeta/delta	4	160112013	C/A	0.08072	0.0353	0.0457	0.43652	30.9936	0.08072
rs4422460	14-3-3 protein zeta/delta	4	159249881	T/C	0.07488	0.0345	0.0473	0.46774	28.9683	0.07488
rs77797348	14-3-3 protein zeta/delta	4	159743627	A/G	0.08974	0.0302	0.0439	0.48978	35.579	0.08974
rs1971087	14-3-3 protein zeta/delta	4	159888222	T/C	0.12169	0.0264	0.0384	0.48978	56.3387	0.12169
rs62351616	14-3-3 protein zeta/delta	4	159902805	G/T	0.07717	0.0161	0.0479	0.74131	20.1477	0.07717
rs12502731	14-3-3 protein zeta/delta	4	159877373	A/G	0.35897	0.0084	0.026	0.74131	274.469	0.35897
rs4364309	14-3-3 protein zeta/delta	4	159255213	C/T	0.78547	0.004	0.0305	0.89125	67.0433	0.21453
rs62354041	14-3-3 protein zeta/delta	4	159802665	T/C	0.07897	0.0035	0.0469	0.93325	24.0805	0.07897
rs11559290	14-3-3 protein zeta/delta	4	159601676	T/C	0.85903	0.003	0.0356	0.93325	341.163	0.14097
rs35055965	14-3-3 protein zeta/delta	4	159193901	T/C	0.22988	0.0026	0.0299	0.93325	189.477	0.22988
rs76285085	14-3-3 protein zeta/delta	4	159975103	T/G	0.07506	0.0023	0.0486	0.95499	23.2546	0.07506
rs55960593	14-3-3 protein zeta/delta	4	159690622	T/C	0.37541	-0.0012	0.0254	0.95499	222.344	0.37541
rs6536380	14-3-3 protein zeta/delta	4	159876379	T/C	0.62565	-0.0014	0.0259	0.95499	76.6668	0.37435
rs72695753	14-3-3 protein zeta/delta	4	159119764	A/G	0.12186	-0.0027	0.0391	0.95499	21.7034	0.12186
rs12506354	14-3-3 protein zeta/delta	4	159286954	G/T	0.21206	-0.006	0.0305	0.85114	25.458	0.21206
rs17223240	14-3-3 protein zeta/delta	4	159924295	A/G	0.09719	-0.0193	0.0421	0.64565	312.414	0.09719
rs77019759	14-3-3 protein zeta/delta	4	160121515	A/G	0.07315	-0.0217	0.0496	0.66069	46.3283	0.07315
rs7664454	14-3-3 protein zeta/delta	4	159349367	C/T	0.17003	-0.022	0.0327	0.50119	138.472	0.17003
rs6833533	14-3-3 protein zeta/delta	4	159776275	C/T	0.22239	-0.0249	0.0298	0.40738	687.948	0.22239
rs112507704	14-3-3 protein zeta/delta	4	160105804	A/G	0.11144	-0.0494	0.0403	0.21878	162.479	0.11144
rs115622914	15-hydroxyprostaglandin dehydrogenase [NAD(+)]	4	160112013	C/A	0.08072	0.0602	0.0457	0.18621	30.9936	0.08072
rs7698077	15-hydroxyprostaglandin dehydrogenase [NAD(+)]	4	159882696	C/T	0.06842	0.0351	0.0496	0.47863	31.2714	0.06842
rs6833533	15-hydroxyprostaglandin dehydrogenase [NAD(+)]	4	159776275	C/T	0.22239	0.0332	0.0298	0.26915	687.948	0.22239
rs112507704	15-hydroxyprostaglandin dehydrogenase [NAD(+)]	4	160105804	A/G	0.11144	0.0241	0.0403	0.54954	162.479	0.11144
rs74604191	15-hydroxyprostaglandin dehydrogenase [NAD(+)]	4	159487229	T/C	0.06021	0.0211	0.0522	0.69183	272.87	0.06021
rs11943643	15-hydroxyprostaglandin dehydrogenase [NAD(+)]	4	159500484	G/A	0.14158	0.0203	0.0354	0.56234	308.206	0.14158
rs72695426	15-hydroxyprostaglandin dehydrogenase [NAD(+)]	4	159700833	T/C	0.07633	0.0164	0.0489	0.74131	23.6846	0.07633
rs12502731	15-hydroxyprostaglandin dehydrogenase [NAD(+)]	4	159877373	A/G	0.35897	0.0146	0.026	0.57544	274.469	0.35897
rs7664454	15-hydroxyprostaglandin dehydrogenase [NAD(+)]	4	159349367	C/T	0.17003	0.0075	0.0327	0.81283	138.472	0.17003
rs62351616	15-hydroxyprostaglandin dehydrogenase [NAD(+)]	4	159902805	G/T	0.07717	-0.0106	0.0478	0.83176	20.1477	0.07717
rs10517688	15-hydroxyprostaglandin dehydrogenase [NAD(+)]	4	159101703	T/C	0.2804	-0.0113	0.0283	0.69183	36.5096	0.2804
rs62354041	15-hydroxyprostaglandin dehydrogenase [NAD(+)]	4	159802665	T/C	0.07897	-0.014	0.0469	0.75858	24.0805	0.07897
rs55779706	15-hydroxyprostaglandin dehydrogenase [NAD(+)]	4	159519046	T/C	0.20306	-0.0173	0.0313	0.57544	813.652	0.20306
rs35055965	15-hydroxyprostaglandin dehydrogenase [NAD(+)]	4	159193901	T/C	0.22988	-0.0181	0.0299	0.54954	189.477	0.22988
rs4364309	15-hydroxyprostaglandin dehydrogenase [NAD(+)]	4	159255213	C/T	0.78547	-0.0261	0.0305	0.38904	67.0433	0.21453
rs4422460	15-hydroxyprostaglandin dehydrogenase [NAD(+)]	4	159249881	T/C	0.07488	-0.0367	0.0474	0.43652	28.9683	0.07488
rs55960593	15-hydroxyprostaglandin dehydrogenase [NAD(+)]	4	159690622	T/C	0.37541	-0.0473	0.0254	0.0631	222.344	0.37541
rs13115760	15-hydroxyprostaglandin dehydrogenase [NAD(+)]	4	159799942	T/C	0.37189	-0.051	0.0252	0.04266	214.743	0.37189
rs77019759	15-hydroxyprostaglandin dehydrogenase [NAD(+)]	4	160121515	A/G	0.07315	-0.054	0.0496	0.27542	46.3283	0.07315
rs505986	15-hydroxyprostaglandin dehydrogenase [NAD(+)]	4	160023985	A/G	0.36079	-0.0586	0.0259	0.02344	39.9171	0.36079
rs72695753	15-hydroxyprostaglandin dehydrogenase [NAD(+)]	4	159119764	A/G	0.12186	-0.0604	0.0391	0.12303	21.7034	0.12186
rs13108536	15-hydroxyprostaglandin dehydrogenase [NAD(+)]	4	159916923	T/C	0.28126	-0.0641	0.027	0.01738	113.407	0.28126
rs62351166	15-hydroxyprostaglandin dehydrogenase [NAD(+)]	4	159507355	A/C	0.17095	-0.0727	0.0335	0.0302	19.6709	0.17095
rs6853766	17-beta-hydroxysteroid dehydrogenase 14	4	159308371	A/C	0.21219	0.059	0.0311	0.05754	179.469	0.21219
rs13115760	17-beta-hydroxysteroid dehydrogenase 14	4	159799942	T/C	0.37189	0.0477	0.0252	0.05888	214.743	0.37189
rs6536380	17-beta-hydroxysteroid dehydrogenase 14	4	159876379	T/C	0.62565	0.0376	0.0259	0.14791	76.6668	0.37435
rs13114625	17-beta-hydroxysteroid dehydrogenase 14	4	159172577	A/G	0.26734	0.0268	0.0282	0.33884	55.2851	0.26734
rs12506354	17-beta-hydroxysteroid dehydrogenase 14	4	159286954	G/T	0.21206	0.0244	0.0305	0.42658	25.458	0.21206
rs4364309	17-beta-hydroxysteroid dehydrogenase 14	4	159255213	C/T	0.78547	0.0222	0.0305	0.46774	67.0433	0.21453
rs11559290	17-beta-hydroxysteroid dehydrogenase 14	4	159601676	T/C	0.85903	0.0211	0.0356	0.54954	341.163	0.14097
rs112507704	17-beta-hydroxysteroid dehydrogenase 14	4	160105804	A/G	0.11144	0.0196	0.0404	0.63096	162.479	0.11144
rs62351166	17-beta-hydroxysteroid dehydrogenase 14	4	159507355	A/C	0.17095	0.0184	0.0335	0.58884	19.6709	0.17095
rs72695426	17-beta-hydroxysteroid dehydrogenase 14	4	159700833	T/C	0.07633	0.0152	0.0489	0.75858	23.6846	0.07633
rs62354041	17-beta-hydroxysteroid dehydrogenase 14	4	159802665	T/C	0.07897	0.0053	0.0469	0.91201	24.0805	0.07897
rs1971087	17-beta-hydroxysteroid dehydrogenase 14	4	159888222	T/C	0.12169	-0.0086	0.0384	0.83176	56.3387	0.12169
rs505986	17-beta-hydroxysteroid dehydrogenase 14	4	160023985	A/G	0.36079	-0.0113	0.0259	0.66069	39.9171	0.36079
rs74604191	17-beta-hydroxysteroid dehydrogenase 14	4	159487229	T/C	0.06021	-0.0157	0.0522	0.75858	272.87	0.06021
rs11943643	17-beta-hydroxysteroid dehydrogenase 14	4	159500484	G/A	0.14158	-0.0187	0.0354	0.60256	308.206	0.14158
rs115622914	17-beta-hydroxysteroid dehydrogenase 14	4	160112013	C/A	0.08072	-0.0238	0.0457	0.60256	30.9936	0.08072
rs77019759	17-beta-hydroxysteroid dehydrogenase 14	4	160121515	A/G	0.07315	-0.033	0.0495	0.50119	46.3283	0.07315
rs77797348	17-beta-hydroxysteroid dehydrogenase 14	4	159743627	A/G	0.08974	-0.0451	0.0439	0.302	35.579	0.08974
rs17219611	17-beta-hydroxysteroid dehydrogenase 14	4	159507642	T/C	0.08241	-0.0493	0.0445	0.26915	22.4164	0.08241
rs7698077	17-beta-hydroxysteroid dehydrogenase 14	4	159882696	C/T	0.06842	-0.0592	0.0496	0.23442	31.2714	0.06842
rs74604191	2'-5'-oligoadenylate synthase 1	4	159487229	T/C	0.06021	0.1709	0.0521	0.00105	272.87	0.06021
rs505986	2'-5'-oligoadenylate synthase 1	4	160023985	A/G	0.36079	0.0246	0.0259	0.33884	39.9171	0.36079
rs1971087	2'-5'-oligoadenylate synthase 1	4	159888222	T/C	0.12169	0.0208	0.0384	0.58884	56.3387	0.12169
rs6833533	2'-5'-oligoadenylate synthase 1	4	159776275	C/T	0.22239	0.0196	0.0299	0.51286	687.948	0.22239
rs4364309	2'-5'-oligoadenylate synthase 1	4	159255213	C/T	0.78547	0.0195	0.0305	0.52481	67.0433	0.21453
rs11559290	2'-5'-oligoadenylate synthase 1	4	159601676	T/C	0.85903	0.0162	0.0356	0.64565	341.163	0.14097
rs77797348	2'-5'-oligoadenylate synthase 1	4	159743627	A/G	0.08974	0.0158	0.0439	0.72444	35.579	0.08974
rs72695753	2'-5'-oligoadenylate synthase 1	4	159119764	A/G	0.12186	0.003	0.0391	0.93325	21.7034	0.12186
rs7698077	2'-5'-oligoadenylate synthase 1	4	159882696	C/T	0.06842	-0.0022	0.0496	0.95499	31.2714	0.06842
rs35055965	2'-5'-oligoadenylate synthase 1	4	159193901	T/C	0.22988	-0.0068	0.0299	0.81283	189.477	0.22988
rs13114625	2'-5'-oligoadenylate synthase 1	4	159172577	A/G	0.26734	-0.0092	0.0282	0.74131	55.2851	0.26734
rs7664454	2'-5'-oligoadenylate synthase 1	4	159349367	C/T	0.17003	-0.0176	0.0327	0.58884	138.472	0.17003
rs13115760	2'-5'-oligoadenylate synthase 1	4	159799942	T/C	0.37189	-0.026	0.0252	0.302	214.743	0.37189
rs76285085	2'-5'-oligoadenylate synthase 1	4	159975103	T/G	0.07506	-0.0292	0.0486	0.54954	23.2546	0.07506
rs10517688	2'-5'-oligoadenylate synthase 1	4	159101703	T/C	0.2804	-0.0367	0.0282	0.19498	36.5096	0.2804
rs112507704	2'-5'-oligoadenylate synthase 1	4	160105804	A/G	0.11144	-0.0399	0.0403	0.32359	162.479	0.11144
rs17223240	2'-5'-oligoadenylate synthase 1	4	159924295	A/G	0.09719	-0.0406	0.0421	0.33884	312.414	0.09719
rs13108536	2'-5'-oligoadenylate synthase 1	4	159916923	T/C	0.28126	-0.0486	0.027	0.07079	113.407	0.28126
rs115622914	2'-5'-oligoadenylate synthase 1	4	160112013	C/A	0.08072	-0.0506	0.0457	0.26915	30.9936	0.08072
rs62351166	2'-5'-oligoadenylate synthase 1	4	159507355	A/C	0.17095	-0.0513	0.0335	0.12589	19.6709	0.17095
rs62351616	2'-5'-oligoadenylate synthase 1	4	159902805	G/T	0.07717	-0.0528	0.0478	0.26915	20.1477	0.07717
rs72695426	2',3'-cyclic-nucleotide 3'-phosphodiesterase	4	159700833	T/C	0.07633	0.0257	0.0489	0.60256	23.6846	0.07633
rs77797348	2',3'-cyclic-nucleotide 3'-phosphodiesterase	4	159743627	A/G	0.08974	0.0087	0.0439	0.85114	35.579	0.08974
rs1463346	2',3'-cyclic-nucleotide 3'-phosphodiesterase	4	159414128	G/A	0.19742	0.0031	0.0317	0.93325	362.894	0.19742
rs72695753	2',3'-cyclic-nucleotide 3'-phosphodiesterase	4	159119764	A/G	0.12186	-0.0026	0.0391	0.95499	21.7034	0.12186
rs115622914	2',3'-cyclic-nucleotide 3'-phosphodiesterase	4	160112013	C/A	0.08072	-0.0057	0.0457	0.91201	30.9936	0.08072
rs12506354	2',3'-cyclic-nucleotide 3'-phosphodiesterase	4	159286954	G/T	0.21206	-0.0091	0.0305	0.75858	25.458	0.21206
rs55779706	2',3'-cyclic-nucleotide 3'-phosphodiesterase	4	159519046	T/C	0.20306	-0.0102	0.0312	0.74131	813.652	0.20306
rs6833533	2',3'-cyclic-nucleotide 3'-phosphodiesterase	4	159776275	C/T	0.22239	-0.0112	0.0298	0.70795	687.948	0.22239
rs505986	2',3'-cyclic-nucleotide 3'-phosphodiesterase	4	160023985	A/G	0.36079	-0.0115	0.0259	0.66069	39.9171	0.36079
rs1971087	2',3'-cyclic-nucleotide 3'-phosphodiesterase	4	159888222	T/C	0.12169	-0.0183	0.0384	0.63096	56.3387	0.12169
rs35055965	2',3'-cyclic-nucleotide 3'-phosphodiesterase	4	159193901	T/C	0.22988	-0.0194	0.0299	0.51286	189.477	0.22988
rs6536380	2',3'-cyclic-nucleotide 3'-phosphodiesterase	4	159876379	T/C	0.62565	-0.0207	0.0259	0.42658	76.6668	0.37435
rs13108536	2',3'-cyclic-nucleotide 3'-phosphodiesterase	4	159916923	T/C	0.28126	-0.0239	0.027	0.37154	113.407	0.28126
rs4422460	2',3'-cyclic-nucleotide 3'-phosphodiesterase	4	159249881	T/C	0.07488	-0.0272	0.0474	0.56234	28.9683	0.07488
rs11943643	2',3'-cyclic-nucleotide 3'-phosphodiesterase	4	159500484	G/A	0.14158	-0.0301	0.0354	0.39811	308.206	0.14158
rs62354041	2',3'-cyclic-nucleotide 3'-phosphodiesterase	4	159802665	T/C	0.07897	-0.0344	0.0469	0.46774	24.0805	0.07897
rs112507704	2',3'-cyclic-nucleotide 3'-phosphodiesterase	4	160105804	A/G	0.11144	-0.038	0.0403	0.34674	162.479	0.11144
rs62351616	2',3'-cyclic-nucleotide 3'-phosphodiesterase	4	159902805	G/T	0.07717	-0.0411	0.0478	0.38904	20.1477	0.07717
rs17223240	2-phosphoxylose phosphatase 1	4	159924295	A/G	0.09719	0.045	0.0421	0.28184	312.414	0.09719
rs112507704	2-phosphoxylose phosphatase 1	4	160105804	A/G	0.11144	0.0325	0.0403	0.41687	162.479	0.11144
rs12502731	2-phosphoxylose phosphatase 1	4	159877373	A/G	0.35897	0.0302	0.026	0.24547	274.469	0.35897
rs6853766	2-phosphoxylose phosphatase 1	4	159308371	A/C	0.21219	0.0246	0.0311	0.42658	179.469	0.21219
rs77019759	2-phosphoxylose phosphatase 1	4	160121515	A/G	0.07315	0.0238	0.0495	0.63096	46.3283	0.07315
rs62351166	2-phosphoxylose phosphatase 1	4	159507355	A/C	0.17095	0.0228	0.0335	0.48978	19.6709	0.17095
rs1463346	2-phosphoxylose phosphatase 1	4	159414128	G/A	0.19742	0.0189	0.0317	0.54954	362.894	0.19742
rs1971087	2-phosphoxylose phosphatase 1	4	159888222	T/C	0.12169	0.0159	0.0384	0.67608	56.3387	0.12169
rs6536380	2-phosphoxylose phosphatase 1	4	159876379	T/C	0.62565	0.0003	0.0259	1	76.6668	0.37435
rs11559290	2-phosphoxylose phosphatase 1	4	159601676	T/C	0.85903	-0.0021	0.0356	0.95499	341.163	0.14097
rs11943643	2-phosphoxylose phosphatase 1	4	159500484	G/A	0.14158	-0.0034	0.0354	0.93325	308.206	0.14158
rs35055965	2-phosphoxylose phosphatase 1	4	159193901	T/C	0.22988	-0.0046	0.0299	0.87096	189.477	0.22988
rs13108536	2-phosphoxylose phosphatase 1	4	159916923	T/C	0.28126	-0.0173	0.027	0.52481	113.407	0.28126
rs72695753	2-phosphoxylose phosphatase 1	4	159119764	A/G	0.12186	-0.0202	0.0391	0.60256	21.7034	0.12186
rs7698077	2-phosphoxylose phosphatase 1	4	159882696	C/T	0.06842	-0.0213	0.0496	0.66069	31.2714	0.06842
rs4422460	2-phosphoxylose phosphatase 1	4	159249881	T/C	0.07488	-0.0248	0.0474	0.60256	28.9683	0.07488
rs62354041	2-phosphoxylose phosphatase 1	4	159802665	T/C	0.07897	-0.0316	0.0469	0.50119	24.0805	0.07897
rs77797348	2-phosphoxylose phosphatase 1	4	159743627	A/G	0.08974	-0.0466	0.0439	0.2884	35.579	0.08974
rs62351616	2-phosphoxylose phosphatase 1	4	159902805	G/T	0.07717	-0.0521	0.0478	0.27542	20.1477	0.07717
rs17219611	2-phosphoxylose phosphatase 1	4	159507642	T/C	0.08241	-0.0548	0.0444	0.21878	22.4164	0.08241
rs112507704	26S proteasome non-ATPase regulatory subunit 1	4	160105804	A/G	0.11144	0.1079	0.0403	0.00741	162.479	0.11144
rs1463346	26S proteasome non-ATPase regulatory subunit 1	4	159414128	G/A	0.19742	0.0279	0.0317	0.38019	362.894	0.19742
rs6833533	26S proteasome non-ATPase regulatory subunit 1	4	159776275	C/T	0.22239	0.027	0.0298	0.36308	687.948	0.22239
rs4422460	26S proteasome non-ATPase regulatory subunit 1	4	159249881	T/C	0.07488	0.0217	0.0474	0.64565	28.9683	0.07488
rs12502731	26S proteasome non-ATPase regulatory subunit 1	4	159877373	A/G	0.35897	0.0201	0.026	0.43652	274.469	0.35897
rs4364309	26S proteasome non-ATPase regulatory subunit 1	4	159255213	C/T	0.78547	0.0178	0.0305	0.56234	67.0433	0.21453
rs62351166	26S proteasome non-ATPase regulatory subunit 1	4	159507355	A/C	0.17095	0.0085	0.0335	0.79433	19.6709	0.17095
rs76285085	26S proteasome non-ATPase regulatory subunit 1	4	159975103	T/G	0.07506	0.0079	0.0486	0.87096	23.2546	0.07506
rs11559290	26S proteasome non-ATPase regulatory subunit 1	4	159601676	T/C	0.85903	-0.0117	0.0356	0.74131	341.163	0.14097
rs13115760	26S proteasome non-ATPase regulatory subunit 1	4	159799942	T/C	0.37189	-0.0322	0.0252	0.20417	214.743	0.37189
rs1971087	26S proteasome non-ATPase regulatory subunit 1	4	159888222	T/C	0.12169	-0.034	0.0383	0.37154	56.3387	0.12169
rs13114625	26S proteasome non-ATPase regulatory subunit 1	4	159172577	A/G	0.26734	-0.0345	0.0282	0.21878	55.2851	0.26734
rs72695426	26S proteasome non-ATPase regulatory subunit 1	4	159700833	T/C	0.07633	-0.045	0.0489	0.35481	23.6846	0.07633
rs72695753	26S proteasome non-ATPase regulatory subunit 1	4	159119764	A/G	0.12186	-0.0486	0.0391	0.2138	21.7034	0.12186
rs77019759	26S proteasome non-ATPase regulatory subunit 11	4	160121515	A/G	0.07315	0.0483	0.0495	0.33113	46.3283	0.07315
rs72695753	26S proteasome non-ATPase regulatory subunit 11	4	159119764	A/G	0.12186	0.0463	0.0391	0.23442	21.7034	0.12186
rs112507704	26S proteasome non-ATPase regulatory subunit 11	4	160105804	A/G	0.11144	0.0267	0.0403	0.51286	162.479	0.11144
rs6536380	26S proteasome non-ATPase regulatory subunit 11	4	159876379	T/C	0.62565	0.0266	0.0259	0.302	76.6668	0.37435
rs74604191	26S proteasome non-ATPase regulatory subunit 11	4	159487229	T/C	0.06021	0.0164	0.0522	0.75858	272.87	0.06021
rs35055965	26S proteasome non-ATPase regulatory subunit 11	4	159193901	T/C	0.22988	0.0139	0.0299	0.64565	189.477	0.22988
rs13115760	26S proteasome non-ATPase regulatory subunit 11	4	159799942	T/C	0.37189	0.0062	0.0252	0.81283	214.743	0.37189
rs115622914	26S proteasome non-ATPase regulatory subunit 11	4	160112013	C/A	0.08072	0.0034	0.0457	0.93325	30.9936	0.08072
rs6853766	26S proteasome non-ATPase regulatory subunit 11	4	159308371	A/C	0.21219	-0.0008	0.0312	0.97724	179.469	0.21219
rs11943643	26S proteasome non-ATPase regulatory subunit 11	4	159500484	G/A	0.14158	-0.0038	0.0354	0.91201	308.206	0.14158
rs10517688	26S proteasome non-ATPase regulatory subunit 11	4	159101703	T/C	0.2804	-0.0064	0.0283	0.81283	36.5096	0.2804
rs11559290	26S proteasome non-ATPase regulatory subunit 11	4	159601676	T/C	0.85903	-0.0085	0.0356	0.81283	341.163	0.14097
rs12502731	26S proteasome non-ATPase regulatory subunit 11	4	159877373	A/G	0.35897	-0.0182	0.026	0.47863	274.469	0.35897
rs7664454	26S proteasome non-ATPase regulatory subunit 11	4	159349367	C/T	0.17003	-0.0182	0.0327	0.57544	138.472	0.17003
rs505986	26S proteasome non-ATPase regulatory subunit 11	4	160023985	A/G	0.36079	-0.0296	0.0259	0.25119	39.9171	0.36079
rs1971087	26S proteasome non-ATPase regulatory subunit 11	4	159888222	T/C	0.12169	-0.0312	0.0384	0.41687	56.3387	0.12169
rs76285085	26S proteasome non-ATPase regulatory subunit 11	4	159975103	T/G	0.07506	-0.0388	0.0486	0.42658	23.2546	0.07506
rs77797348	26S proteasome non-ATPase regulatory subunit 11	4	159743627	A/G	0.08974	-0.0425	0.0439	0.33113	35.579	0.08974
rs17219611	26S proteasome non-ATPase regulatory subunit 11	4	159507642	T/C	0.08241	-0.0583	0.0444	0.19055	22.4164	0.08241
rs62351616	26S proteasome non-ATPase regulatory subunit 11	4	159902805	G/T	0.07717	-0.0601	0.0478	0.20893	20.1477	0.07717
rs4422460	26S proteasome non-ATPase regulatory subunit 11	4	159249881	T/C	0.07488	-0.0734	0.0473	0.12023	28.9683	0.07488
rs72695426	26S proteasome non-ATPase regulatory subunit 4	4	159700833	T/C	0.07633	0.0728	0.0489	0.13804	23.6846	0.07633
rs7698077	26S proteasome non-ATPase regulatory subunit 4	4	159882696	C/T	0.06842	0.0721	0.0496	0.14454	31.2714	0.06842
rs13114625	26S proteasome non-ATPase regulatory subunit 4	4	159172577	A/G	0.26734	0.052	0.0282	0.06607	55.2851	0.26734
rs35055965	26S proteasome non-ATPase regulatory subunit 4	4	159193901	T/C	0.22988	0.04	0.0299	0.18197	189.477	0.22988
rs112507704	26S proteasome non-ATPase regulatory subunit 4	4	160105804	A/G	0.11144	0.0382	0.0403	0.34674	162.479	0.11144
rs62351166	26S proteasome non-ATPase regulatory subunit 4	4	159507355	A/C	0.17095	0.037	0.0335	0.26915	19.6709	0.17095
rs13108536	26S proteasome non-ATPase regulatory subunit 4	4	159916923	T/C	0.28126	0.0349	0.027	0.19498	113.407	0.28126
rs55960593	26S proteasome non-ATPase regulatory subunit 4	4	159690622	T/C	0.37541	0.0341	0.0254	0.17783	222.344	0.37541
rs6833533	26S proteasome non-ATPase regulatory subunit 4	4	159776275	C/T	0.22239	0.0337	0.0298	0.25704	687.948	0.22239
rs13115760	26S proteasome non-ATPase regulatory subunit 4	4	159799942	T/C	0.37189	0.0297	0.0252	0.23988	214.743	0.37189
rs10517688	26S proteasome non-ATPase regulatory subunit 4	4	159101703	T/C	0.2804	0.0239	0.0283	0.39811	36.5096	0.2804
rs55779706	26S proteasome non-ATPase regulatory subunit 4	4	159519046	T/C	0.20306	0.0172	0.0313	0.57544	813.652	0.20306
rs74604191	26S proteasome non-ATPase regulatory subunit 4	4	159487229	T/C	0.06021	-0.0217	0.0522	0.67608	272.87	0.06021
rs4422460	26S proteasome non-ATPase regulatory subunit 4	4	159249881	T/C	0.07488	-0.0317	0.0474	0.50119	28.9683	0.07488
rs11559290	26S proteasome non-ATPase regulatory subunit 4	4	159601676	T/C	0.85903	-0.0395	0.0356	0.26915	341.163	0.14097
rs17223240	26S proteasome non-ATPase regulatory subunit 5	4	159924295	A/G	0.09719	0.0832	0.0421	0.04786	312.414	0.09719
rs72695426	26S proteasome non-ATPase regulatory subunit 5	4	159700833	T/C	0.07633	0.0702	0.0489	0.15136	23.6846	0.07633
rs13108536	26S proteasome non-ATPase regulatory subunit 5	4	159916923	T/C	0.28126	0.0503	0.027	0.06166	113.407	0.28126
rs62354041	26S proteasome non-ATPase regulatory subunit 5	4	159802665	T/C	0.07897	0.0476	0.0469	0.30903	24.0805	0.07897
rs13115760	26S proteasome non-ATPase regulatory subunit 5	4	159799942	T/C	0.37189	0.0377	0.0252	0.1349	214.743	0.37189
rs11943643	26S proteasome non-ATPase regulatory subunit 5	4	159500484	G/A	0.14158	0.0355	0.0354	0.31623	308.206	0.14158
rs7664454	26S proteasome non-ATPase regulatory subunit 5	4	159349367	C/T	0.17003	0.0336	0.0327	0.302	138.472	0.17003
rs12506354	26S proteasome non-ATPase regulatory subunit 5	4	159286954	G/T	0.21206	0.0175	0.0305	0.56234	25.458	0.21206
rs7698077	26S proteasome non-ATPase regulatory subunit 5	4	159882696	C/T	0.06842	0.0148	0.0496	0.75858	31.2714	0.06842
rs115622914	26S proteasome non-ATPase regulatory subunit 5	4	160112013	C/A	0.08072	0.0119	0.0457	0.79433	30.9936	0.08072
rs17219611	26S proteasome non-ATPase regulatory subunit 5	4	159507642	T/C	0.08241	0.0117	0.0444	0.79433	22.4164	0.08241
rs55779706	26S proteasome non-ATPase regulatory subunit 5	4	159519046	T/C	0.20306	0.0065	0.0312	0.83176	813.652	0.20306
rs35055965	26S proteasome non-ATPase regulatory subunit 5	4	159193901	T/C	0.22988	0.0052	0.0299	0.87096	189.477	0.22988
rs6853766	26S proteasome non-ATPase regulatory subunit 5	4	159308371	A/C	0.21219	-0.0013	0.0312	0.97724	179.469	0.21219
rs6833533	26S proteasome non-ATPase regulatory subunit 5	4	159776275	C/T	0.22239	-0.0075	0.0299	0.79433	687.948	0.22239
rs1463346	26S proteasome non-ATPase regulatory subunit 5	4	159414128	G/A	0.19742	-0.0148	0.0317	0.64565	362.894	0.19742
rs62351616	26S proteasome non-ATPase regulatory subunit 5	4	159902805	G/T	0.07717	-0.0176	0.0478	0.70795	20.1477	0.07717
rs505986	26S proteasome non-ATPase regulatory subunit 5	4	160023985	A/G	0.36079	-0.022	0.0259	0.39811	39.9171	0.36079
rs72695753	26S proteasome non-ATPase regulatory subunit 5	4	159119764	A/G	0.12186	-0.0241	0.0391	0.53703	21.7034	0.12186
rs77797348	26S proteasome non-ATPase regulatory subunit 5	4	159743627	A/G	0.08974	-0.0274	0.0439	0.53703	35.579	0.08974
rs1971087	26S proteasome non-ATPase regulatory subunit 5	4	159888222	T/C	0.12169	-0.0329	0.0384	0.38904	56.3387	0.12169
rs13114625	26S proteasome non-ATPase regulatory subunit 5	4	159172577	A/G	0.26734	-0.0345	0.0282	0.22387	55.2851	0.26734
rs11559290	26S proteasome non-ATPase regulatory subunit 5	4	159601676	T/C	0.85903	-0.0362	0.0356	0.30903	341.163	0.14097
rs6536380	26S proteasome non-ATPase regulatory subunit 7	4	159876379	T/C	0.62565	0.0569	0.0259	0.02818	76.6668	0.37435
rs17223240	26S proteasome non-ATPase regulatory subunit 7	4	159924295	A/G	0.09719	0.0567	0.0421	0.17783	312.414	0.09719
rs13108536	26S proteasome non-ATPase regulatory subunit 7	4	159916923	T/C	0.28126	0.035	0.027	0.19498	113.407	0.28126
rs35055965	26S proteasome non-ATPase regulatory subunit 7	4	159193901	T/C	0.22988	0.031	0.0299	0.302	189.477	0.22988
rs6833533	26S proteasome non-ATPase regulatory subunit 7	4	159776275	C/T	0.22239	0.0296	0.0298	0.32359	687.948	0.22239
rs55779706	26S proteasome non-ATPase regulatory subunit 7	4	159519046	T/C	0.20306	0.0128	0.0312	0.67608	813.652	0.20306
rs72695426	26S proteasome non-ATPase regulatory subunit 7	4	159700833	T/C	0.07633	0.0119	0.0489	0.81283	23.6846	0.07633
rs11943643	26S proteasome non-ATPase regulatory subunit 7	4	159500484	G/A	0.14158	0.0002	0.0354	1	308.206	0.14158
rs11559290	26S proteasome non-ATPase regulatory subunit 7	4	159601676	T/C	0.85903	-0.0012	0.0356	0.97724	341.163	0.14097
rs1463346	26S proteasome non-ATPase regulatory subunit 7	4	159414128	G/A	0.19742	-0.0041	0.0317	0.89125	362.894	0.19742
rs6853766	26S proteasome non-ATPase regulatory subunit 7	4	159308371	A/C	0.21219	-0.0097	0.0311	0.75858	179.469	0.21219
rs74604191	26S proteasome non-ATPase regulatory subunit 7	4	159487229	T/C	0.06021	-0.0104	0.0522	0.85114	272.87	0.06021
rs1971087	26S proteasome non-ATPase regulatory subunit 7	4	159888222	T/C	0.12169	-0.0305	0.0384	0.42658	56.3387	0.12169
rs77019759	26S proteasome non-ATPase regulatory subunit 7	4	160121515	A/G	0.07315	-0.0465	0.0496	0.34674	46.3283	0.07315
rs115622914	26S proteasome non-ATPase regulatory subunit 7	4	160112013	C/A	0.08072	-0.0714	0.0457	0.11749	30.9936	0.08072
rs77797348	26S proteasome non-ATPase regulatory subunit 7	4	159743627	A/G	0.08974	-0.077	0.0439	0.07943	35.579	0.08974
rs76285085	26S proteasome non-ATPase regulatory subunit 7	4	159975103	T/G	0.07506	-0.1106	0.0486	0.02291	23.2546	0.07506
rs77797348	3-hydroxy-3-methylglutaryl-coenzyme A reductase	4	159743627	A/G	0.08974	0.0925	0.0439	0.03467	35.579	0.08974
rs62354041	3-hydroxy-3-methylglutaryl-coenzyme A reductase	4	159802665	T/C	0.07897	0.0182	0.0469	0.69183	24.0805	0.07897
rs12506354	3-hydroxy-3-methylglutaryl-coenzyme A reductase	4	159286954	G/T	0.21206	0.0097	0.0305	0.74131	25.458	0.21206
rs4364309	3-hydroxy-3-methylglutaryl-coenzyme A reductase	4	159255213	C/T	0.78547	0.0028	0.0305	0.93325	67.0433	0.21453
rs6833533	3-hydroxy-3-methylglutaryl-coenzyme A reductase	4	159776275	C/T	0.22239	0.0013	0.0299	0.95499	687.948	0.22239
rs13115760	3-hydroxy-3-methylglutaryl-coenzyme A reductase	4	159799942	T/C	0.37189	-0.0002	0.0252	1	214.743	0.37189
rs13108536	3-hydroxy-3-methylglutaryl-coenzyme A reductase	4	159916923	T/C	0.28126	-0.0035	0.027	0.89125	113.407	0.28126
rs72695426	3-hydroxy-3-methylglutaryl-coenzyme A reductase	4	159700833	T/C	0.07633	-0.0144	0.0489	0.77625	23.6846	0.07633
rs77019759	3-hydroxy-3-methylglutaryl-coenzyme A reductase	4	160121515	A/G	0.07315	-0.0293	0.0496	0.54954	46.3283	0.07315
rs55779706	3-hydroxy-3-methylglutaryl-coenzyme A reductase	4	159519046	T/C	0.20306	-0.038	0.0312	0.22387	813.652	0.20306
rs11943643	3-hydroxy-3-methylglutaryl-coenzyme A reductase	4	159500484	G/A	0.14158	-0.0597	0.0354	0.0912	308.206	0.14158
rs17219611	3-hydroxyacyl-CoA dehydrogenase type-2	4	159507642	T/C	0.08241	0.0644	0.0444	0.14791	22.4164	0.08241
rs72695426	3-hydroxyacyl-CoA dehydrogenase type-2	4	159700833	T/C	0.07633	0.0586	0.0489	0.22909	23.6846	0.07633
rs6833533	3-hydroxyacyl-CoA dehydrogenase type-2	4	159776275	C/T	0.22239	0.0453	0.0298	0.12882	687.948	0.22239
rs74604191	3-hydroxyacyl-CoA dehydrogenase type-2	4	159487229	T/C	0.06021	0.04	0.0522	0.44668	272.87	0.06021
rs17223240	3-hydroxyacyl-CoA dehydrogenase type-2	4	159924295	A/G	0.09719	0.0341	0.0421	0.41687	312.414	0.09719
rs35055965	3-hydroxyacyl-CoA dehydrogenase type-2	4	159193901	T/C	0.22988	0.0257	0.0299	0.38904	189.477	0.22988
rs4422460	3-hydroxyacyl-CoA dehydrogenase type-2	4	159249881	T/C	0.07488	0.0242	0.0474	0.60256	28.9683	0.07488
rs11943643	3-hydroxyacyl-CoA dehydrogenase type-2	4	159500484	G/A	0.14158	0.0116	0.0354	0.74131	308.206	0.14158
rs72695753	3-hydroxyacyl-CoA dehydrogenase type-2	4	159119764	A/G	0.12186	0.0113	0.0391	0.77625	21.7034	0.12186
rs12502731	3-hydroxyacyl-CoA dehydrogenase type-2	4	159877373	A/G	0.35897	0.0015	0.026	0.95499	274.469	0.35897
rs10517688	3-hydroxyacyl-CoA dehydrogenase type-2	4	159101703	T/C	0.2804	-0.0047	0.0283	0.87096	36.5096	0.2804
rs12506354	3-hydroxyacyl-CoA dehydrogenase type-2	4	159286954	G/T	0.21206	-0.0057	0.0305	0.85114	25.458	0.21206
rs13115760	3-hydroxyacyl-CoA dehydrogenase type-2	4	159799942	T/C	0.37189	-0.0131	0.0252	0.60256	214.743	0.37189
rs11559290	3-hydroxyacyl-CoA dehydrogenase type-2	4	159601676	T/C	0.85903	-0.0151	0.0356	0.67608	341.163	0.14097
rs112507704	3-hydroxyacyl-CoA dehydrogenase type-2	4	160105804	A/G	0.11144	-0.0187	0.0403	0.64565	162.479	0.11144
rs1971087	3-hydroxyacyl-CoA dehydrogenase type-2	4	159888222	T/C	0.12169	-0.0256	0.0384	0.50119	56.3387	0.12169
rs62351166	3-hydroxyacyl-CoA dehydrogenase type-2	4	159507355	A/C	0.17095	-0.0383	0.0335	0.25119	19.6709	0.17095
rs11559290	3-hydroxyanthranilate 3,4-dioxygenase	4	159601676	T/C	0.85903	0.0406	0.0356	0.25119	341.163	0.14097
rs4364309	3-hydroxyanthranilate 3,4-dioxygenase	4	159255213	C/T	0.78547	0.037	0.0304	0.22387	67.0433	0.21453
rs62351166	3-hydroxyanthranilate 3,4-dioxygenase	4	159507355	A/C	0.17095	0.0309	0.0335	0.35481	19.6709	0.17095
rs17223240	3-hydroxyanthranilate 3,4-dioxygenase	4	159924295	A/G	0.09719	0.0245	0.0421	0.56234	312.414	0.09719
rs12502731	3-hydroxyanthranilate 3,4-dioxygenase	4	159877373	A/G	0.35897	0.0234	0.026	0.37154	274.469	0.35897
rs72695426	3-hydroxyanthranilate 3,4-dioxygenase	4	159700833	T/C	0.07633	0.0197	0.0489	0.69183	23.6846	0.07633
rs112507704	3-hydroxyanthranilate 3,4-dioxygenase	4	160105804	A/G	0.11144	0.0038	0.0404	0.93325	162.479	0.11144
rs55960593	3-hydroxyanthranilate 3,4-dioxygenase	4	159690622	T/C	0.37541	0.0013	0.0254	0.95499	222.344	0.37541
rs6536380	3-hydroxyanthranilate 3,4-dioxygenase	4	159876379	T/C	0.62565	0.0006	0.0259	0.97724	76.6668	0.37435
rs17219611	3-hydroxyanthranilate 3,4-dioxygenase	4	159507642	T/C	0.08241	-0.0015	0.0445	0.97724	22.4164	0.08241
rs13115760	3-hydroxyanthranilate 3,4-dioxygenase	4	159799942	T/C	0.37189	-0.0026	0.0252	0.91201	214.743	0.37189
rs6833533	3-hydroxyanthranilate 3,4-dioxygenase	4	159776275	C/T	0.22239	-0.0093	0.0298	0.75858	687.948	0.22239
rs1463346	3-hydroxyanthranilate 3,4-dioxygenase	4	159414128	G/A	0.19742	-0.0182	0.0317	0.56234	362.894	0.19742
rs62354041	3-hydroxyanthranilate 3,4-dioxygenase	4	159802665	T/C	0.07897	-0.03	0.0469	0.52481	24.0805	0.07897
rs76285085	3-hydroxyanthranilate 3,4-dioxygenase	4	159975103	T/G	0.07506	-0.0387	0.0486	0.42658	23.2546	0.07506
rs10517688	3-hydroxyanthranilate 3,4-dioxygenase	4	159101703	T/C	0.2804	-0.0657	0.0282	0.01995	36.5096	0.2804
rs4422460	3-hydroxyanthranilate 3,4-dioxygenase	4	159249881	T/C	0.07488	-0.0897	0.0473	0.05754	28.9683	0.07488
rs74604191	3-mercaptopyruvate sulfurtransferase	4	159487229	T/C	0.06021	0.1044	0.0522	0.04571	272.87	0.06021
rs1463346	3-mercaptopyruvate sulfurtransferase	4	159414128	G/A	0.19742	0.0507	0.0317	0.10965	362.894	0.19742
rs72695753	3-mercaptopyruvate sulfurtransferase	4	159119764	A/G	0.12186	0.0353	0.0391	0.36308	21.7034	0.12186
rs13114625	3-mercaptopyruvate sulfurtransferase	4	159172577	A/G	0.26734	0.0288	0.0282	0.30903	55.2851	0.26734
rs13108536	3-mercaptopyruvate sulfurtransferase	4	159916923	T/C	0.28126	0.0275	0.027	0.30903	113.407	0.28126
rs17223240	3-mercaptopyruvate sulfurtransferase	4	159924295	A/G	0.09719	0.0148	0.0421	0.72444	312.414	0.09719
rs6536380	3-mercaptopyruvate sulfurtransferase	4	159876379	T/C	0.62565	0.0147	0.0259	0.57544	76.6668	0.37435
rs6833533	3-mercaptopyruvate sulfurtransferase	4	159776275	C/T	0.22239	0.0121	0.0299	0.69183	687.948	0.22239
rs112507704	3-mercaptopyruvate sulfurtransferase	4	160105804	A/G	0.11144	0.009	0.0404	0.83176	162.479	0.11144
rs13115760	3-mercaptopyruvate sulfurtransferase	4	159799942	T/C	0.37189	0.0047	0.0252	0.85114	214.743	0.37189
rs11943643	3-mercaptopyruvate sulfurtransferase	4	159500484	G/A	0.14158	0.0042	0.0354	0.91201	308.206	0.14158
rs55960593	3-mercaptopyruvate sulfurtransferase	4	159690622	T/C	0.37541	0.0013	0.0254	0.95499	222.344	0.37541
rs12502731	3-mercaptopyruvate sulfurtransferase	4	159877373	A/G	0.35897	-0.0022	0.026	0.93325	274.469	0.35897
rs62351166	3-mercaptopyruvate sulfurtransferase	4	159507355	A/C	0.17095	-0.003	0.0335	0.93325	19.6709	0.17095
rs4364309	3-mercaptopyruvate sulfurtransferase	4	159255213	C/T	0.78547	-0.0056	0.0304	0.85114	67.0433	0.21453
rs35055965	3-mercaptopyruvate sulfurtransferase	4	159193901	T/C	0.22988	-0.0061	0.0299	0.83176	189.477	0.22988
rs7664454	3-mercaptopyruvate sulfurtransferase	4	159349367	C/T	0.17003	-0.0085	0.0327	0.79433	138.472	0.17003
rs115622914	3-mercaptopyruvate sulfurtransferase	4	160112013	C/A	0.08072	-0.0154	0.0457	0.74131	30.9936	0.08072
rs77797348	3-mercaptopyruvate sulfurtransferase	4	159743627	A/G	0.08974	-0.0185	0.0439	0.67608	35.579	0.08974
rs11559290	3-mercaptopyruvate sulfurtransferase	4	159601676	T/C	0.85903	-0.0194	0.0356	0.58884	341.163	0.14097
rs17219611	3-mercaptopyruvate sulfurtransferase	4	159507642	T/C	0.08241	-0.0413	0.0444	0.35481	22.4164	0.08241
rs76285085	3-mercaptopyruvate sulfurtransferase	4	159975103	T/G	0.07506	-0.049	0.0486	0.31623	23.2546	0.07506
rs10517688	3-mercaptopyruvate sulfurtransferase	4	159101703	T/C	0.2804	-0.0504	0.0282	0.07413	36.5096	0.2804
rs62351616	39S ribosomal protein L14, mitochondrial	4	159902805	G/T	0.07717	0.1072	0.0478	0.02512	20.1477	0.07717
rs72695426	39S ribosomal protein L14, mitochondrial	4	159700833	T/C	0.07633	0.0871	0.0489	0.07413	23.6846	0.07633
rs62354041	39S ribosomal protein L14, mitochondrial	4	159802665	T/C	0.07897	0.0623	0.0469	0.18621	24.0805	0.07897
rs7664454	39S ribosomal protein L14, mitochondrial	4	159349367	C/T	0.17003	0.0619	0.0327	0.05888	138.472	0.17003
rs7698077	39S ribosomal protein L14, mitochondrial	4	159882696	C/T	0.06842	0.0571	0.0496	0.25119	31.2714	0.06842
rs13115760	39S ribosomal protein L14, mitochondrial	4	159799942	T/C	0.37189	0.0381	0.0252	0.13183	214.743	0.37189
rs55960593	39S ribosomal protein L14, mitochondrial	4	159690622	T/C	0.37541	0.0362	0.0254	0.15488	222.344	0.37541
rs13108536	39S ribosomal protein L14, mitochondrial	4	159916923	T/C	0.28126	0.0249	0.027	0.35481	113.407	0.28126
rs6536380	39S ribosomal protein L14, mitochondrial	4	159876379	T/C	0.62565	0.0221	0.0259	0.38904	76.6668	0.37435
rs112507704	39S ribosomal protein L14, mitochondrial	4	160105804	A/G	0.11144	0.0194	0.0403	0.63096	162.479	0.11144
rs12502731	39S ribosomal protein L14, mitochondrial	4	159877373	A/G	0.35897	0.0188	0.026	0.46774	274.469	0.35897
rs17219611	39S ribosomal protein L14, mitochondrial	4	159507642	T/C	0.08241	0.0107	0.0445	0.81283	22.4164	0.08241
rs505986	39S ribosomal protein L14, mitochondrial	4	160023985	A/G	0.36079	0.0052	0.0259	0.83176	39.9171	0.36079
rs10517688	39S ribosomal protein L14, mitochondrial	4	159101703	T/C	0.2804	0.0008	0.0283	0.97724	36.5096	0.2804
rs17223240	39S ribosomal protein L14, mitochondrial	4	159924295	A/G	0.09719	-0.0102	0.0421	0.81283	312.414	0.09719
rs74604191	39S ribosomal protein L14, mitochondrial	4	159487229	T/C	0.06021	-0.0107	0.0522	0.83176	272.87	0.06021
rs1463346	39S ribosomal protein L14, mitochondrial	4	159414128	G/A	0.19742	-0.0135	0.0317	0.67608	362.894	0.19742
rs55779706	39S ribosomal protein L14, mitochondrial	4	159519046	T/C	0.20306	-0.0182	0.0312	0.56234	813.652	0.20306
rs12506354	39S ribosomal protein L14, mitochondrial	4	159286954	G/T	0.21206	-0.0212	0.0305	0.48978	25.458	0.21206
rs13114625	39S ribosomal protein L14, mitochondrial	4	159172577	A/G	0.26734	-0.0251	0.0282	0.37154	55.2851	0.26734
rs35055965	39S ribosomal protein L14, mitochondrial	4	159193901	T/C	0.22988	-0.027	0.0299	0.36308	189.477	0.22988
rs11559290	39S ribosomal protein L14, mitochondrial	4	159601676	T/C	0.85903	-0.0488	0.0356	0.16982	341.163	0.14097
rs77019759	39S ribosomal protein L14, mitochondrial	4	160121515	A/G	0.07315	-0.0966	0.0495	0.05129	46.3283	0.07315
rs74604191	39S ribosomal protein L32, mitochondrial	4	159487229	T/C	0.06021	0.0679	0.0522	0.19498	272.87	0.06021
rs505986	39S ribosomal protein L32, mitochondrial	4	160023985	A/G	0.36079	0.0556	0.0259	0.03162	39.9171	0.36079
rs62351166	39S ribosomal protein L32, mitochondrial	4	159507355	A/C	0.17095	0.0548	0.0335	0.10233	19.6709	0.17095
rs4364309	39S ribosomal protein L32, mitochondrial	4	159255213	C/T	0.78547	0.0425	0.0305	0.16218	67.0433	0.21453
rs1463346	39S ribosomal protein L32, mitochondrial	4	159414128	G/A	0.19742	0.0379	0.0317	0.23442	362.894	0.19742
rs11559290	39S ribosomal protein L32, mitochondrial	4	159601676	T/C	0.85903	0.0338	0.0356	0.33884	341.163	0.14097
rs55779706	39S ribosomal protein L32, mitochondrial	4	159519046	T/C	0.20306	0.0324	0.0312	0.302	813.652	0.20306
rs17219611	39S ribosomal protein L32, mitochondrial	4	159507642	T/C	0.08241	0.0304	0.0445	0.48978	22.4164	0.08241
rs35055965	39S ribosomal protein L32, mitochondrial	4	159193901	T/C	0.22988	0.0121	0.0299	0.69183	189.477	0.22988
rs62354041	39S ribosomal protein L32, mitochondrial	4	159802665	T/C	0.07897	0.0106	0.0469	0.81283	24.0805	0.07897
rs6853766	39S ribosomal protein L32, mitochondrial	4	159308371	A/C	0.21219	0.0084	0.0311	0.79433	179.469	0.21219
rs1971087	39S ribosomal protein L32, mitochondrial	4	159888222	T/C	0.12169	0.0057	0.0384	0.87096	56.3387	0.12169
rs112507704	39S ribosomal protein L32, mitochondrial	4	160105804	A/G	0.11144	-0.0014	0.0403	0.97724	162.479	0.11144
rs72695426	39S ribosomal protein L32, mitochondrial	4	159700833	T/C	0.07633	-0.0019	0.0489	0.97724	23.6846	0.07633
rs62351616	39S ribosomal protein L32, mitochondrial	4	159902805	G/T	0.07717	-0.0075	0.0478	0.87096	20.1477	0.07717
rs13108536	39S ribosomal protein L32, mitochondrial	4	159916923	T/C	0.28126	-0.01	0.027	0.70795	113.407	0.28126
rs4422460	39S ribosomal protein L32, mitochondrial	4	159249881	T/C	0.07488	-0.0112	0.0473	0.81283	28.9683	0.07488
rs13114625	39S ribosomal protein L32, mitochondrial	4	159172577	A/G	0.26734	-0.0281	0.0282	0.32359	55.2851	0.26734
rs11943643	39S ribosomal protein L32, mitochondrial	4	159500484	G/A	0.14158	-0.0421	0.0354	0.23442	308.206	0.14158
rs7698077	39S ribosomal protein L32, mitochondrial	4	159882696	C/T	0.06842	-0.0874	0.0496	0.07762	31.2714	0.06842
rs35055965	39S ribosomal protein L33, mitochondrial	4	159193901	T/C	0.22988	0.0756	0.0298	0.01122	189.477	0.22988
rs1463346	39S ribosomal protein L33, mitochondrial	4	159414128	G/A	0.19742	0.0518	0.0317	0.10233	362.894	0.19742
rs13114625	39S ribosomal protein L33, mitochondrial	4	159172577	A/G	0.26734	0.0497	0.0282	0.07762	55.2851	0.26734
rs55779706	39S ribosomal protein L33, mitochondrial	4	159519046	T/C	0.20306	0.0447	0.0312	0.15136	813.652	0.20306
rs4364309	39S ribosomal protein L33, mitochondrial	4	159255213	C/T	0.78547	0.0384	0.0305	0.20893	67.0433	0.21453
rs74604191	39S ribosomal protein L33, mitochondrial	4	159487229	T/C	0.06021	0.0328	0.0522	0.52481	272.87	0.06021
rs115622914	39S ribosomal protein L33, mitochondrial	4	160112013	C/A	0.08072	0.0292	0.0457	0.52481	30.9936	0.08072
rs72695753	39S ribosomal protein L33, mitochondrial	4	159119764	A/G	0.12186	0.0194	0.0391	0.6166	21.7034	0.12186
rs6536380	39S ribosomal protein L33, mitochondrial	4	159876379	T/C	0.62565	0.0128	0.0259	0.6166	76.6668	0.37435
rs55960593	39S ribosomal protein L33, mitochondrial	4	159690622	T/C	0.37541	0.0036	0.0254	0.89125	222.344	0.37541
rs13108536	39S ribosomal protein L33, mitochondrial	4	159916923	T/C	0.28126	0.0005	0.027	0.97724	113.407	0.28126
rs13115760	39S ribosomal protein L33, mitochondrial	4	159799942	T/C	0.37189	-0.0049	0.0252	0.85114	214.743	0.37189
rs76285085	39S ribosomal protein L33, mitochondrial	4	159975103	T/G	0.07506	-0.0059	0.0486	0.91201	23.2546	0.07506
rs11559290	39S ribosomal protein L33, mitochondrial	4	159601676	T/C	0.85903	-0.0119	0.0356	0.74131	341.163	0.14097
rs77797348	39S ribosomal protein L33, mitochondrial	4	159743627	A/G	0.08974	-0.0133	0.0439	0.75858	35.579	0.08974
rs77019759	39S ribosomal protein L33, mitochondrial	4	160121515	A/G	0.07315	-0.0187	0.0496	0.70795	46.3283	0.07315
rs62351166	39S ribosomal protein L33, mitochondrial	4	159507355	A/C	0.17095	-0.0295	0.0335	0.38019	19.6709	0.17095
rs1971087	39S ribosomal protein L33, mitochondrial	4	159888222	T/C	0.12169	-0.0321	0.0384	0.40738	56.3387	0.12169
rs62351616	39S ribosomal protein L33, mitochondrial	4	159902805	G/T	0.07717	-0.0328	0.0478	0.48978	20.1477	0.07717
rs505986	39S ribosomal protein L33, mitochondrial	4	160023985	A/G	0.36079	-0.0331	0.0259	0.19953	39.9171	0.36079
rs12506354	39S ribosomal protein L33, mitochondrial	4	159286954	G/T	0.21206	-0.0338	0.0305	0.26915	25.458	0.21206
rs7698077	39S ribosomal protein L33, mitochondrial	4	159882696	C/T	0.06842	-0.0348	0.0496	0.47863	31.2714	0.06842
rs4422460	39S ribosomal protein L33, mitochondrial	4	159249881	T/C	0.07488	-0.0593	0.0473	0.20893	28.9683	0.07488
rs17219611	39S ribosomal protein L34, mitochondrial	4	159507642	T/C	0.08241	0.0977	0.0444	0.02754	22.4164	0.08241
rs11559290	39S ribosomal protein L34, mitochondrial	4	159601676	T/C	0.85903	0.0811	0.0356	0.02239	341.163	0.14097
rs77797348	39S ribosomal protein L34, mitochondrial	4	159743627	A/G	0.08974	0.0761	0.0439	0.08318	35.579	0.08974
rs112507704	39S ribosomal protein L34, mitochondrial	4	160105804	A/G	0.11144	0.069	0.0403	0.0871	162.479	0.11144
rs74604191	39S ribosomal protein L34, mitochondrial	4	159487229	T/C	0.06021	0.0531	0.0522	0.30903	272.87	0.06021
rs505986	39S ribosomal protein L34, mitochondrial	4	160023985	A/G	0.36079	0.0499	0.0259	0.0537	39.9171	0.36079
rs7698077	39S ribosomal protein L34, mitochondrial	4	159882696	C/T	0.06842	0.0459	0.0495	0.35481	31.2714	0.06842
rs17223240	39S ribosomal protein L34, mitochondrial	4	159924295	A/G	0.09719	0.0359	0.0421	0.39811	312.414	0.09719
rs55779706	39S ribosomal protein L34, mitochondrial	4	159519046	T/C	0.20306	0.0344	0.0312	0.26915	813.652	0.20306
rs1971087	39S ribosomal protein L34, mitochondrial	4	159888222	T/C	0.12169	0.0311	0.0384	0.41687	56.3387	0.12169
rs10517688	39S ribosomal protein L34, mitochondrial	4	159101703	T/C	0.2804	0.0055	0.0283	0.85114	36.5096	0.2804
rs4364309	39S ribosomal protein L34, mitochondrial	4	159255213	C/T	0.78547	0.0049	0.0305	0.87096	67.0433	0.21453
rs6833533	39S ribosomal protein L34, mitochondrial	4	159776275	C/T	0.22239	0.0011	0.0299	0.97724	687.948	0.22239
rs62351616	39S ribosomal protein L34, mitochondrial	4	159902805	G/T	0.07717	-0.0211	0.0478	0.66069	20.1477	0.07717
rs62351166	39S ribosomal protein L34, mitochondrial	4	159507355	A/C	0.17095	-0.0221	0.0335	0.51286	19.6709	0.17095
rs7664454	39S ribosomal protein L34, mitochondrial	4	159349367	C/T	0.17003	-0.0431	0.0327	0.18621	138.472	0.17003
rs62354041	39S ribosomal protein L34, mitochondrial	4	159802665	T/C	0.07897	-0.0502	0.0469	0.28184	24.0805	0.07897
rs6536380	39S ribosomal protein L34, mitochondrial	4	159876379	T/C	0.62565	-0.0541	0.0259	0.03631	76.6668	0.37435
rs35055965	39S ribosomal protein L34, mitochondrial	4	159193901	T/C	0.22988	-0.065	0.0298	0.02951	189.477	0.22988
rs13115760	39S ribosomal protein L34, mitochondrial	4	159799942	T/C	0.37189	-0.0723	0.0252	0.00407	214.743	0.37189
rs72695753	39S ribosomal protein L34, mitochondrial	4	159119764	A/G	0.12186	-0.0743	0.0391	0.05754	21.7034	0.12186
rs55960593	39S ribosomal protein L34, mitochondrial	4	159690622	T/C	0.37541	-0.0754	0.0253	0.00288	222.344	0.37541
rs11943643	39S ribosomal protein L34, mitochondrial	4	159500484	G/A	0.14158	-0.0857	0.0354	0.01549	308.206	0.14158
rs77019759	39S ribosomal protein L34, mitochondrial	4	160121515	A/G	0.07315	-0.0884	0.0495	0.07413	46.3283	0.07315
rs17223240	39S ribosomal protein L52, mitochondrial	4	159924295	A/G	0.09719	0.0495	0.0421	0.23988	312.414	0.09719
rs12502731	39S ribosomal protein L52, mitochondrial	4	159877373	A/G	0.35897	0.0399	0.026	0.12589	274.469	0.35897
rs12506354	39S ribosomal protein L52, mitochondrial	4	159286954	G/T	0.21206	0.0386	0.0305	0.20417	25.458	0.21206
rs74604191	39S ribosomal protein L52, mitochondrial	4	159487229	T/C	0.06021	0.0247	0.0522	0.63096	272.87	0.06021
rs6833533	39S ribosomal protein L52, mitochondrial	4	159776275	C/T	0.22239	0.0235	0.0298	0.42658	687.948	0.22239
rs55779706	39S ribosomal protein L52, mitochondrial	4	159519046	T/C	0.20306	0.0156	0.0312	0.6166	813.652	0.20306
rs1971087	39S ribosomal protein L52, mitochondrial	4	159888222	T/C	0.12169	0.0118	0.0384	0.75858	56.3387	0.12169
rs13114625	39S ribosomal protein L52, mitochondrial	4	159172577	A/G	0.26734	-0.0056	0.0282	0.85114	55.2851	0.26734
rs6536380	39S ribosomal protein L52, mitochondrial	4	159876379	T/C	0.62565	-0.0067	0.0259	0.79433	76.6668	0.37435
rs4422460	39S ribosomal protein L52, mitochondrial	4	159249881	T/C	0.07488	-0.0083	0.0473	0.85114	28.9683	0.07488
rs10517688	39S ribosomal protein L52, mitochondrial	4	159101703	T/C	0.2804	-0.0213	0.0283	0.44668	36.5096	0.2804
rs55960593	39S ribosomal protein L52, mitochondrial	4	159690622	T/C	0.37541	-0.0358	0.0254	0.15849	222.344	0.37541
rs72695426	39S ribosomal protein L52, mitochondrial	4	159700833	T/C	0.07633	-0.036	0.0489	0.45709	23.6846	0.07633
rs7664454	39S ribosomal protein L52, mitochondrial	4	159349367	C/T	0.17003	-0.0384	0.0327	0.23988	138.472	0.17003
rs13108536	39S ribosomal protein L52, mitochondrial	4	159916923	T/C	0.28126	-0.0414	0.027	0.12589	113.407	0.28126
rs13115760	39S ribosomal protein L52, mitochondrial	4	159799942	T/C	0.37189	-0.0415	0.0252	0.1	214.743	0.37189
rs6853766	39S ribosomal protein L52, mitochondrial	4	159308371	A/C	0.21219	-0.0459	0.0311	0.14125	179.469	0.21219
rs115622914	39S ribosomal protein L52, mitochondrial	4	160112013	C/A	0.08072	-0.0609	0.0457	0.18197	30.9936	0.08072
rs62354041	39S ribosomal protein L52, mitochondrial	4	159802665	T/C	0.07897	-0.0849	0.0469	0.07079	24.0805	0.07897
rs17219611	4-hydroxy-2-oxoglutarate aldolase, mitochondrial	4	159507642	T/C	0.08241	0.0838	0.0444	0.05888	22.4164	0.08241
rs77797348	4-hydroxy-2-oxoglutarate aldolase, mitochondrial	4	159743627	A/G	0.08974	0.0775	0.0439	0.07762	35.579	0.08974
rs505986	4-hydroxy-2-oxoglutarate aldolase, mitochondrial	4	160023985	A/G	0.36079	0.0432	0.0259	0.0955	39.9171	0.36079
rs4422460	4-hydroxy-2-oxoglutarate aldolase, mitochondrial	4	159249881	T/C	0.07488	0.022	0.0474	0.64565	28.9683	0.07488
rs12506354	4-hydroxy-2-oxoglutarate aldolase, mitochondrial	4	159286954	G/T	0.21206	0.0202	0.0305	0.50119	25.458	0.21206
rs115622914	4-hydroxy-2-oxoglutarate aldolase, mitochondrial	4	160112013	C/A	0.08072	0.0173	0.0457	0.70795	30.9936	0.08072
rs77019759	4-hydroxy-2-oxoglutarate aldolase, mitochondrial	4	160121515	A/G	0.07315	0.0067	0.0496	0.89125	46.3283	0.07315
rs112507704	4-hydroxy-2-oxoglutarate aldolase, mitochondrial	4	160105804	A/G	0.11144	0.002	0.0403	0.95499	162.479	0.11144
rs55960593	4-hydroxy-2-oxoglutarate aldolase, mitochondrial	4	159690622	T/C	0.37541	-0.005	0.0254	0.85114	222.344	0.37541
rs4364309	4-hydroxy-2-oxoglutarate aldolase, mitochondrial	4	159255213	C/T	0.78547	-0.0067	0.0305	0.83176	67.0433	0.21453
rs55779706	4-hydroxy-2-oxoglutarate aldolase, mitochondrial	4	159519046	T/C	0.20306	-0.0174	0.0312	0.57544	813.652	0.20306
rs6833533	4-hydroxy-2-oxoglutarate aldolase, mitochondrial	4	159776275	C/T	0.22239	-0.0288	0.0298	0.33113	687.948	0.22239
rs1463346	4-hydroxy-2-oxoglutarate aldolase, mitochondrial	4	159414128	G/A	0.19742	-0.0326	0.0317	0.302	362.894	0.19742
rs7664454	4-hydroxy-2-oxoglutarate aldolase, mitochondrial	4	159349367	C/T	0.17003	-0.0358	0.0327	0.27542	138.472	0.17003
rs13114625	4-hydroxy-2-oxoglutarate aldolase, mitochondrial	4	159172577	A/G	0.26734	-0.0638	0.0282	0.02399	55.2851	0.26734
rs72695426	4-hydroxy-2-oxoglutarate aldolase, mitochondrial	4	159700833	T/C	0.07633	-0.0643	0.0489	0.19055	23.6846	0.07633
rs72695753	4-hydroxy-2-oxoglutarate aldolase, mitochondrial	4	159119764	A/G	0.12186	-0.0656	0.0391	0.09333	21.7034	0.12186
rs62351616	4-hydroxy-2-oxoglutarate aldolase, mitochondrial	4	159902805	G/T	0.07717	-0.0768	0.0478	0.10715	20.1477	0.07717
rs7698077	4-hydroxy-2-oxoglutarate aldolase, mitochondrial	4	159882696	C/T	0.06842	-0.1208	0.0495	0.01479	31.2714	0.06842
rs11559290	40S ribosomal protein S3	4	159601676	T/C	0.85903	0.0658	0.0356	0.06457	341.163	0.14097
rs17223240	40S ribosomal protein S3	4	159924295	A/G	0.09719	0.047	0.0421	0.26303	312.414	0.09719
rs505986	40S ribosomal protein S3	4	160023985	A/G	0.36079	0.0254	0.0259	0.32359	39.9171	0.36079
rs74604191	40S ribosomal protein S3	4	159487229	T/C	0.06021	0.0219	0.0522	0.67608	272.87	0.06021
rs1463346	40S ribosomal protein S3	4	159414128	G/A	0.19742	0.0103	0.0317	0.74131	362.894	0.19742
rs62351166	40S ribosomal protein S3	4	159507355	A/C	0.17095	0.0086	0.0335	0.79433	19.6709	0.17095
rs62354041	40S ribosomal protein S3	4	159802665	T/C	0.07897	-0.0029	0.0469	0.95499	24.0805	0.07897
rs55960593	40S ribosomal protein S3	4	159690622	T/C	0.37541	-0.0038	0.0254	0.89125	222.344	0.37541
rs6853766	40S ribosomal protein S3	4	159308371	A/C	0.21219	-0.0054	0.0311	0.87096	179.469	0.21219
rs77797348	40S ribosomal protein S3	4	159743627	A/G	0.08974	-0.0064	0.0439	0.89125	35.579	0.08974
rs13115760	40S ribosomal protein S3	4	159799942	T/C	0.37189	-0.0107	0.0252	0.67608	214.743	0.37189
rs10517688	40S ribosomal protein S3	4	159101703	T/C	0.2804	-0.0112	0.0283	0.69183	36.5096	0.2804
rs6536380	40S ribosomal protein S3	4	159876379	T/C	0.62565	-0.0129	0.0259	0.6166	76.6668	0.37435
rs35055965	40S ribosomal protein S3	4	159193901	T/C	0.22988	-0.0141	0.0299	0.63096	189.477	0.22988
rs72695426	40S ribosomal protein S3	4	159700833	T/C	0.07633	-0.0151	0.0489	0.75858	23.6846	0.07633
rs1971087	40S ribosomal protein S3	4	159888222	T/C	0.12169	-0.0157	0.0384	0.67608	56.3387	0.12169
rs77019759	40S ribosomal protein S3	4	160121515	A/G	0.07315	-0.018	0.0496	0.72444	46.3283	0.07315
rs4364309	40S ribosomal protein S3	4	159255213	C/T	0.78547	-0.0192	0.0305	0.52481	67.0433	0.21453
rs115622914	40S ribosomal protein S3	4	160112013	C/A	0.08072	-0.0445	0.0457	0.33113	30.9936	0.08072
rs7664454	40S ribosomal protein S3	4	159349367	C/T	0.17003	-0.0522	0.0327	0.1122	138.472	0.17003
rs11943643	40S ribosomal protein S3	4	159500484	G/A	0.14158	-0.0614	0.0354	0.08318	308.206	0.14158
rs4422460	40S ribosomal protein S3a	4	159249881	T/C	0.07488	0.0467	0.0473	0.32359	28.9683	0.07488
rs7698077	40S ribosomal protein S3a	4	159882696	C/T	0.06842	0.0449	0.0496	0.36308	31.2714	0.06842
rs12502731	40S ribosomal protein S3a	4	159877373	A/G	0.35897	0.0104	0.026	0.69183	274.469	0.35897
rs74604191	40S ribosomal protein S3a	4	159487229	T/C	0.06021	0.0063	0.0522	0.91201	272.87	0.06021
rs6853766	40S ribosomal protein S3a	4	159308371	A/C	0.21219	0.0049	0.0312	0.87096	179.469	0.21219
rs72695426	40S ribosomal protein S3a	4	159700833	T/C	0.07633	0.0035	0.0489	0.93325	23.6846	0.07633
rs62351616	40S ribosomal protein S3a	4	159902805	G/T	0.07717	-0.0053	0.0479	0.91201	20.1477	0.07717
rs13114625	40S ribosomal protein S3a	4	159172577	A/G	0.26734	-0.0055	0.0282	0.85114	55.2851	0.26734
rs55960593	40S ribosomal protein S3a	4	159690622	T/C	0.37541	-0.0107	0.0254	0.67608	222.344	0.37541
rs13108536	40S ribosomal protein S3a	4	159916923	T/C	0.28126	-0.0113	0.027	0.67608	113.407	0.28126
rs62354041	40S ribosomal protein S3a	4	159802665	T/C	0.07897	-0.0119	0.0469	0.79433	24.0805	0.07897
rs62351166	40S ribosomal protein S3a	4	159507355	A/C	0.17095	-0.0129	0.0335	0.70795	19.6709	0.17095
rs17223240	40S ribosomal protein S3a	4	159924295	A/G	0.09719	-0.0135	0.0421	0.74131	312.414	0.09719
rs6536380	40S ribosomal protein S3a	4	159876379	T/C	0.62565	-0.0158	0.0259	0.53703	76.6668	0.37435
rs7664454	40S ribosomal protein S3a	4	159349367	C/T	0.17003	-0.0164	0.0327	0.6166	138.472	0.17003
rs11559290	40S ribosomal protein S3a	4	159601676	T/C	0.85903	-0.0167	0.0356	0.64565	341.163	0.14097
rs12506354	40S ribosomal protein S3a	4	159286954	G/T	0.21206	-0.0291	0.0304	0.33884	25.458	0.21206
rs1971087	40S ribosomal protein S3a	4	159888222	T/C	0.12169	-0.0299	0.0384	0.43652	56.3387	0.12169
rs115622914	40S ribosomal protein S3a	4	160112013	C/A	0.08072	-0.0669	0.0457	0.14454	30.9936	0.08072
rs76285085	40S ribosomal protein S3a	4	159975103	T/G	0.07506	-0.0892	0.0486	0.06607	23.2546	0.07506
rs7698077	40S ribosomal protein S4, X isoform	4	159882696	C/T	0.06842	0.0695	0.0496	0.16218	31.2714	0.06842
rs505986	40S ribosomal protein S4, X isoform	4	160023985	A/G	0.36079	0.0293	0.0259	0.25704	39.9171	0.36079
rs72695426	40S ribosomal protein S4, X isoform	4	159700833	T/C	0.07633	0.0042	0.0489	0.93325	23.6846	0.07633
rs62351616	40S ribosomal protein S4, X isoform	4	159902805	G/T	0.07717	0.0029	0.0478	0.95499	20.1477	0.07717
rs13114625	40S ribosomal protein S4, X isoform	4	159172577	A/G	0.26734	-0.0002	0.0282	1	55.2851	0.26734
rs1463346	40S ribosomal protein S4, X isoform	4	159414128	G/A	0.19742	-0.0033	0.0317	0.91201	362.894	0.19742
rs74604191	40S ribosomal protein S4, X isoform	4	159487229	T/C	0.06021	-0.0072	0.0522	0.89125	272.87	0.06021
rs6853766	40S ribosomal protein S4, X isoform	4	159308371	A/C	0.21219	-0.009	0.0312	0.77625	179.469	0.21219
rs11943643	40S ribosomal protein S4, X isoform	4	159500484	G/A	0.14158	-0.0106	0.0354	0.75858	308.206	0.14158
rs55960593	40S ribosomal protein S4, X isoform	4	159690622	T/C	0.37541	-0.016	0.0254	0.52481	222.344	0.37541
rs77797348	40S ribosomal protein S4, X isoform	4	159743627	A/G	0.08974	-0.0162	0.0439	0.70795	35.579	0.08974
rs17223240	40S ribosomal protein S4, X isoform	4	159924295	A/G	0.09719	-0.0163	0.0421	0.69183	312.414	0.09719
rs7664454	40S ribosomal protein S4, X isoform	4	159349367	C/T	0.17003	-0.021	0.0327	0.52481	138.472	0.17003
rs72695753	40S ribosomal protein S4, X isoform	4	159119764	A/G	0.12186	-0.0232	0.0391	0.54954	21.7034	0.12186
rs1971087	40S ribosomal protein S4, X isoform	4	159888222	T/C	0.12169	-0.0237	0.0384	0.53703	56.3387	0.12169
rs112507704	40S ribosomal protein S4, X isoform	4	160105804	A/G	0.11144	-0.035	0.0403	0.38904	162.479	0.11144
rs115622914	40S ribosomal protein S4, X isoform	4	160112013	C/A	0.08072	-0.0489	0.0457	0.2884	30.9936	0.08072
rs17219611	40S ribosomal protein S4, X isoform	4	159507642	T/C	0.08241	-0.0627	0.0444	0.15849	22.4164	0.08241
rs76285085	40S ribosomal protein S4, X isoform	4	159975103	T/G	0.07506	-0.0831	0.0486	0.0871	23.2546	0.07506
rs13114625	40S ribosomal protein S7	4	159172577	A/G	0.26734	0.0225	0.0282	0.42658	55.2851	0.26734
rs17223240	40S ribosomal protein S7	4	159924295	A/G	0.09719	0.0179	0.0421	0.67608	312.414	0.09719
rs77019759	40S ribosomal protein S7	4	160121515	A/G	0.07315	0.0102	0.0496	0.83176	46.3283	0.07315
rs11559290	40S ribosomal protein S7	4	159601676	T/C	0.85903	0.0024	0.0356	0.95499	341.163	0.14097
rs1463346	40S ribosomal protein S7	4	159414128	G/A	0.19742	0.0022	0.0317	0.95499	362.894	0.19742
rs6833533	40S ribosomal protein S7	4	159776275	C/T	0.22239	-0.0003	0.0298	1	687.948	0.22239
rs72695426	40S ribosomal protein S7	4	159700833	T/C	0.07633	-0.0006	0.0489	1	23.6846	0.07633
rs62351616	40S ribosomal protein S7	4	159902805	G/T	0.07717	-0.0021	0.0479	0.95499	20.1477	0.07717
rs11943643	40S ribosomal protein S7	4	159500484	G/A	0.14158	-0.004	0.0354	0.91201	308.206	0.14158
rs55960593	40S ribosomal protein S7	4	159690622	T/C	0.37541	-0.0041	0.0254	0.87096	222.344	0.37541
rs62354041	40S ribosomal protein S7	4	159802665	T/C	0.07897	-0.0083	0.0469	0.85114	24.0805	0.07897
rs13108536	40S ribosomal protein S7	4	159916923	T/C	0.28126	-0.0121	0.027	0.66069	113.407	0.28126
rs62351166	40S ribosomal protein S7	4	159507355	A/C	0.17095	-0.0126	0.0335	0.70795	19.6709	0.17095
rs12506354	40S ribosomal protein S7	4	159286954	G/T	0.21206	-0.0144	0.0305	0.63096	25.458	0.21206
rs10517688	40S ribosomal protein S7	4	159101703	T/C	0.2804	-0.024	0.0283	0.39811	36.5096	0.2804
rs77797348	40S ribosomal protein S7	4	159743627	A/G	0.08974	-0.0509	0.0439	0.24547	35.579	0.08974
rs115622914	40S ribosomal protein S7	4	160112013	C/A	0.08072	-0.0531	0.0457	0.24547	30.9936	0.08072
rs1971087	40S ribosomal protein S7	4	159888222	T/C	0.12169	-0.0539	0.0384	0.15849	56.3387	0.12169
rs17219611	40S ribosomal protein S7	4	159507642	T/C	0.08241	-0.0906	0.0444	0.04169	22.4164	0.08241
rs7698077	40S ribosomal protein SA	4	159882696	C/T	0.06842	0.0592	0.0495	0.23442	31.2714	0.06842
rs74604191	40S ribosomal protein SA	4	159487229	T/C	0.06021	0.0405	0.0522	0.43652	272.87	0.06021
rs13115760	40S ribosomal protein SA	4	159799942	T/C	0.37189	0.0318	0.0252	0.20893	214.743	0.37189
rs6853766	40S ribosomal protein SA	4	159308371	A/C	0.21219	0.0297	0.0311	0.33884	179.469	0.21219
rs13108536	40S ribosomal protein SA	4	159916923	T/C	0.28126	0.0219	0.027	0.41687	113.407	0.28126
rs6536380	40S ribosomal protein SA	4	159876379	T/C	0.62565	0.0192	0.0259	0.45709	76.6668	0.37435
rs35055965	40S ribosomal protein SA	4	159193901	T/C	0.22988	0.0174	0.0299	0.56234	189.477	0.22988
rs1463346	40S ribosomal protein SA	4	159414128	G/A	0.19742	0.0135	0.0317	0.67608	362.894	0.19742
rs112507704	40S ribosomal protein SA	4	160105804	A/G	0.11144	0.0124	0.0403	0.75858	162.479	0.11144
rs13114625	40S ribosomal protein SA	4	159172577	A/G	0.26734	0.0121	0.0282	0.66069	55.2851	0.26734
rs17223240	40S ribosomal protein SA	4	159924295	A/G	0.09719	0.0102	0.0421	0.81283	312.414	0.09719
rs77019759	40S ribosomal protein SA	4	160121515	A/G	0.07315	0.01	0.0496	0.83176	46.3283	0.07315
rs62351616	40S ribosomal protein SA	4	159902805	G/T	0.07717	0.0043	0.0478	0.93325	20.1477	0.07717
rs72695753	40S ribosomal protein SA	4	159119764	A/G	0.12186	0.0037	0.0391	0.93325	21.7034	0.12186
rs72695426	40S ribosomal protein SA	4	159700833	T/C	0.07633	0.0004	0.0489	1	23.6846	0.07633
rs62354041	40S ribosomal protein SA	4	159802665	T/C	0.07897	-0.0009	0.0469	0.97724	24.0805	0.07897
rs4422460	40S ribosomal protein SA	4	159249881	T/C	0.07488	-0.0047	0.0474	0.91201	28.9683	0.07488
rs12502731	40S ribosomal protein SA	4	159877373	A/G	0.35897	-0.0143	0.026	0.58884	274.469	0.35897
rs12506354	40S ribosomal protein SA	4	159286954	G/T	0.21206	-0.0199	0.0305	0.51286	25.458	0.21206
rs4364309	40S ribosomal protein SA	4	159255213	C/T	0.78547	-0.0496	0.0304	0.10233	67.0433	0.21453
rs77797348	40S ribosomal protein SA	4	159743627	A/G	0.08974	-0.0666	0.0439	0.12882	35.579	0.08974
rs17219611	40S ribosomal protein SA	4	159507642	T/C	0.08241	-0.0757	0.0444	0.08913	22.4164	0.08241
rs12502731	5'-Nucleotidase	4	159877373	A/G	0.35897	0.0749	0.026	0.00398	274.469	0.35897
rs55779706	5'-Nucleotidase	4	159519046	T/C	0.20306	0.0575	0.0312	0.06607	813.652	0.20306
rs6833533	5'-Nucleotidase	4	159776275	C/T	0.22239	0.0496	0.0298	0.0955	687.948	0.22239
rs10517688	5'-Nucleotidase	4	159101703	T/C	0.2804	0.0434	0.0282	0.12303	36.5096	0.2804
rs4364309	5'-Nucleotidase	4	159255213	C/T	0.78547	0.0249	0.0305	0.41687	67.0433	0.21453
rs1971087	5'-Nucleotidase	4	159888222	T/C	0.12169	0.0184	0.0384	0.63096	56.3387	0.12169
rs4422460	5'-Nucleotidase	4	159249881	T/C	0.07488	0.0134	0.0473	0.77625	28.9683	0.07488
rs11559290	5'-Nucleotidase	4	159601676	T/C	0.85903	0.0127	0.0356	0.72444	341.163	0.14097
rs6536380	5'-Nucleotidase	4	159876379	T/C	0.62565	0.0103	0.0259	0.69183	76.6668	0.37435
rs17219611	5'-Nucleotidase	4	159507642	T/C	0.08241	0.0075	0.0445	0.87096	22.4164	0.08241
rs76285085	5'-Nucleotidase	4	159975103	T/G	0.07506	-0.0016	0.0486	0.97724	23.2546	0.07506
rs11943643	5'-Nucleotidase	4	159500484	G/A	0.14158	-0.0081	0.0354	0.81283	308.206	0.14158
rs35055965	5'-Nucleotidase	4	159193901	T/C	0.22988	-0.0099	0.0298	0.74131	189.477	0.22988
rs7664454	5'-Nucleotidase	4	159349367	C/T	0.17003	-0.0175	0.0327	0.58884	138.472	0.17003
rs115622914	5'-Nucleotidase	4	160112013	C/A	0.08072	-0.0245	0.0457	0.58884	30.9936	0.08072
rs77019759	5'-Nucleotidase	4	160121515	A/G	0.07315	-0.0252	0.0496	0.6166	46.3283	0.07315
rs62351166	5'-Nucleotidase	4	159507355	A/C	0.17095	-0.0275	0.0335	0.40738	19.6709	0.17095
rs55960593	5'-Nucleotidase	4	159690622	T/C	0.37541	-0.0352	0.0254	0.16596	222.344	0.37541
rs72695753	5'-Nucleotidase	4	159119764	A/G	0.12186	-0.041	0.0391	0.29512	21.7034	0.12186
rs13108536	5'-Nucleotidase	4	159916923	T/C	0.28126	-0.0574	0.027	0.03311	113.407	0.28126
rs72695426	5'-Nucleotidase	4	159700833	T/C	0.07633	-0.0841	0.0489	0.08511	23.6846	0.07633
rs62354041	5'-Nucleotidase	4	159802665	T/C	0.07897	-0.088	0.0469	0.06026	24.0805	0.07897
rs62351616	5'-Nucleotidase	4	159902805	G/T	0.07717	-0.095	0.0478	0.04677	20.1477	0.07717
rs17223240	5'(3')-deoxyribonucleotidase, cytosolic type	4	159924295	A/G	0.09719	0.0843	0.0421	0.04467	312.414	0.09719
rs112507704	5'(3')-deoxyribonucleotidase, cytosolic type	4	160105804	A/G	0.11144	0.075	0.0403	0.0631	162.479	0.11144
rs6853766	5'(3')-deoxyribonucleotidase, cytosolic type	4	159308371	A/C	0.21219	0.0648	0.0311	0.03715	179.469	0.21219
rs7664454	5'(3')-deoxyribonucleotidase, cytosolic type	4	159349367	C/T	0.17003	0.055	0.0327	0.09333	138.472	0.17003
rs11943643	5'(3')-deoxyribonucleotidase, cytosolic type	4	159500484	G/A	0.14158	0.0487	0.0354	0.16982	308.206	0.14158
rs1463346	5'(3')-deoxyribonucleotidase, cytosolic type	4	159414128	G/A	0.19742	0.0471	0.0317	0.13804	362.894	0.19742
rs13108536	5'(3')-deoxyribonucleotidase, cytosolic type	4	159916923	T/C	0.28126	0.0375	0.027	0.16596	113.407	0.28126
rs35055965	5'(3')-deoxyribonucleotidase, cytosolic type	4	159193901	T/C	0.22988	0.03	0.0299	0.31623	189.477	0.22988
rs55779706	5'(3')-deoxyribonucleotidase, cytosolic type	4	159519046	T/C	0.20306	0.0238	0.0313	0.44668	813.652	0.20306
rs4422460	5'(3')-deoxyribonucleotidase, cytosolic type	4	159249881	T/C	0.07488	0.0127	0.0474	0.79433	28.9683	0.07488
rs77797348	5'(3')-deoxyribonucleotidase, cytosolic type	4	159743627	A/G	0.08974	0.0125	0.0439	0.77625	35.579	0.08974
rs10517688	5'(3')-deoxyribonucleotidase, cytosolic type	4	159101703	T/C	0.2804	0.0053	0.0283	0.85114	36.5096	0.2804
rs12502731	5'(3')-deoxyribonucleotidase, cytosolic type	4	159877373	A/G	0.35897	0.0024	0.026	0.93325	274.469	0.35897
rs76285085	5'(3')-deoxyribonucleotidase, cytosolic type	4	159975103	T/G	0.07506	-0.0188	0.0486	0.69183	23.2546	0.07506
rs7698077	5'(3')-deoxyribonucleotidase, cytosolic type	4	159882696	C/T	0.06842	-0.0304	0.0496	0.53703	31.2714	0.06842
rs77019759	5'(3')-deoxyribonucleotidase, cytosolic type	4	160121515	A/G	0.07315	-0.0549	0.0496	0.26915	46.3283	0.07315
rs11559290	5'(3')-deoxyribonucleotidase, cytosolic type	4	159601676	T/C	0.85903	-0.0564	0.0356	0.1122	341.163	0.14097
rs77019759	5-formyltetrahydrofolate cyclo-ligase	4	160121515	A/G	0.07315	0.0578	0.0496	0.24547	46.3283	0.07315
rs74604191	5-formyltetrahydrofolate cyclo-ligase	4	159487229	T/C	0.06021	0.0483	0.0522	0.35481	272.87	0.06021
rs7698077	5-formyltetrahydrofolate cyclo-ligase	4	159882696	C/T	0.06842	0.0469	0.0496	0.34674	31.2714	0.06842
rs55779706	5-formyltetrahydrofolate cyclo-ligase	4	159519046	T/C	0.20306	0.022	0.0312	0.47863	813.652	0.20306
rs505986	5-formyltetrahydrofolate cyclo-ligase	4	160023985	A/G	0.36079	0.0214	0.0259	0.40738	39.9171	0.36079
rs1463346	5-formyltetrahydrofolate cyclo-ligase	4	159414128	G/A	0.19742	0.0175	0.0317	0.57544	362.894	0.19742
rs6853766	5-formyltetrahydrofolate cyclo-ligase	4	159308371	A/C	0.21219	0.007	0.0312	0.83176	179.469	0.21219
rs13115760	5-formyltetrahydrofolate cyclo-ligase	4	159799942	T/C	0.37189	-0.0084	0.0252	0.74131	214.743	0.37189
rs72695753	5-formyltetrahydrofolate cyclo-ligase	4	159119764	A/G	0.12186	-0.0091	0.0391	0.81283	21.7034	0.12186
rs62351616	5-formyltetrahydrofolate cyclo-ligase	4	159902805	G/T	0.07717	-0.0111	0.0479	0.81283	20.1477	0.07717
rs11943643	5-formyltetrahydrofolate cyclo-ligase	4	159500484	G/A	0.14158	-0.0171	0.0354	0.63096	308.206	0.14158
rs115622914	5-formyltetrahydrofolate cyclo-ligase	4	160112013	C/A	0.08072	-0.0208	0.0457	0.64565	30.9936	0.08072
rs6536380	5-formyltetrahydrofolate cyclo-ligase	4	159876379	T/C	0.62565	-0.0253	0.0259	0.33113	76.6668	0.37435
rs17219611	5-formyltetrahydrofolate cyclo-ligase	4	159507642	T/C	0.08241	-0.0278	0.0445	0.53703	22.4164	0.08241
rs6833533	5-formyltetrahydrofolate cyclo-ligase	4	159776275	C/T	0.22239	-0.0342	0.0298	0.25119	687.948	0.22239
rs12506354	5-formyltetrahydrofolate cyclo-ligase	4	159286954	G/T	0.21206	-0.0353	0.0305	0.24547	25.458	0.21206
rs112507704	5-formyltetrahydrofolate cyclo-ligase	4	160105804	A/G	0.11144	-0.0384	0.0403	0.33884	162.479	0.11144
rs4422460	5-formyltetrahydrofolate cyclo-ligase	4	159249881	T/C	0.07488	-0.0405	0.0473	0.38904	28.9683	0.07488
rs76285085	5-formyltetrahydrofolate cyclo-ligase	4	159975103	T/G	0.07506	-0.0728	0.0486	0.1349	23.2546	0.07506
rs505986	6-pyruvoyl tetrahydrobiopterin synthase	4	160023985	A/G	0.36079	0.0293	0.0259	0.25704	39.9171	0.36079
rs12506354	6-pyruvoyl tetrahydrobiopterin synthase	4	159286954	G/T	0.21206	0.026	0.0305	0.39811	25.458	0.21206
rs11943643	6-pyruvoyl tetrahydrobiopterin synthase	4	159500484	G/A	0.14158	0.0157	0.0354	0.66069	308.206	0.14158
rs13115760	6-pyruvoyl tetrahydrobiopterin synthase	4	159799942	T/C	0.37189	-0.0034	0.0252	0.89125	214.743	0.37189
rs62351166	6-pyruvoyl tetrahydrobiopterin synthase	4	159507355	A/C	0.17095	-0.0045	0.0335	0.89125	19.6709	0.17095
rs17219611	6-pyruvoyl tetrahydrobiopterin synthase	4	159507642	T/C	0.08241	-0.0079	0.0445	0.85114	22.4164	0.08241
rs12502731	6-pyruvoyl tetrahydrobiopterin synthase	4	159877373	A/G	0.35897	-0.0088	0.026	0.74131	274.469	0.35897
rs7664454	6-pyruvoyl tetrahydrobiopterin synthase	4	159349367	C/T	0.17003	-0.0102	0.0327	0.75858	138.472	0.17003
rs77797348	6-pyruvoyl tetrahydrobiopterin synthase	4	159743627	A/G	0.08974	-0.0192	0.0439	0.66069	35.579	0.08974
rs72695426	6-pyruvoyl tetrahydrobiopterin synthase	4	159700833	T/C	0.07633	-0.0212	0.0489	0.66069	23.6846	0.07633
rs72695753	6-pyruvoyl tetrahydrobiopterin synthase	4	159119764	A/G	0.12186	-0.0254	0.0391	0.51286	21.7034	0.12186
rs35055965	6-pyruvoyl tetrahydrobiopterin synthase	4	159193901	T/C	0.22988	-0.0466	0.0299	0.12023	189.477	0.22988
rs17223240	6-pyruvoyl tetrahydrobiopterin synthase	4	159924295	A/G	0.09719	-0.0649	0.0421	0.12303	312.414	0.09719
rs4422460	60S acidic ribosomal protein P2	4	159249881	T/C	0.07488	0.1047	0.0473	0.02692	28.9683	0.07488
rs72695426	60S acidic ribosomal protein P2	4	159700833	T/C	0.07633	0.0622	0.0489	0.20417	23.6846	0.07633
rs1971087	60S acidic ribosomal protein P2	4	159888222	T/C	0.12169	0.0458	0.0384	0.23442	56.3387	0.12169
rs13115760	60S acidic ribosomal protein P2	4	159799942	T/C	0.37189	0.0419	0.0252	0.0955	214.743	0.37189
rs55960593	60S acidic ribosomal protein P2	4	159690622	T/C	0.37541	0.0374	0.0254	0.14125	222.344	0.37541
rs62354041	60S acidic ribosomal protein P2	4	159802665	T/C	0.07897	0.03	0.0469	0.52481	24.0805	0.07897
rs62351616	60S acidic ribosomal protein P2	4	159902805	G/T	0.07717	0.0266	0.0479	0.57544	20.1477	0.07717
rs10517688	60S acidic ribosomal protein P2	4	159101703	T/C	0.2804	0.0232	0.0282	0.40738	36.5096	0.2804
rs12502731	60S acidic ribosomal protein P2	4	159877373	A/G	0.35897	0.0228	0.026	0.38019	274.469	0.35897
rs12506354	60S acidic ribosomal protein P2	4	159286954	G/T	0.21206	0.0227	0.0305	0.45709	25.458	0.21206
rs11943643	60S acidic ribosomal protein P2	4	159500484	G/A	0.14158	0.0089	0.0354	0.79433	308.206	0.14158
rs77797348	60S acidic ribosomal protein P2	4	159743627	A/G	0.08974	0.0065	0.0439	0.89125	35.579	0.08974
rs72695753	60S acidic ribosomal protein P2	4	159119764	A/G	0.12186	0.0039	0.0391	0.91201	21.7034	0.12186
rs4364309	60S acidic ribosomal protein P2	4	159255213	C/T	0.78547	-0.0047	0.0305	0.87096	67.0433	0.21453
rs13108536	60S acidic ribosomal protein P2	4	159916923	T/C	0.28126	-0.0084	0.027	0.75858	113.407	0.28126
rs11559290	60S acidic ribosomal protein P2	4	159601676	T/C	0.85903	-0.0193	0.0356	0.58884	341.163	0.14097
rs55779706	60S acidic ribosomal protein P2	4	159519046	T/C	0.20306	-0.0462	0.0312	0.13804	813.652	0.20306
rs17223240	60S acidic ribosomal protein P2	4	159924295	A/G	0.09719	-0.0476	0.0421	0.25704	312.414	0.09719
rs115622914	60S acidic ribosomal protein P2	4	160112013	C/A	0.08072	-0.0548	0.0457	0.22909	30.9936	0.08072
rs77019759	60S acidic ribosomal protein P2	4	160121515	A/G	0.07315	-0.0557	0.0496	0.26303	46.3283	0.07315
rs505986	60S ribosomal protein L30	4	160023985	A/G	0.36079	0.0334	0.0259	0.19498	39.9171	0.36079
rs112507704	60S ribosomal protein L30	4	160105804	A/G	0.11144	0.0025	0.0404	0.95499	162.479	0.11144
rs72695426	60S ribosomal protein L30	4	159700833	T/C	0.07633	-0.0033	0.0489	0.95499	23.6846	0.07633
rs13108536	60S ribosomal protein L30	4	159916923	T/C	0.28126	-0.0034	0.027	0.89125	113.407	0.28126
rs13115760	60S ribosomal protein L30	4	159799942	T/C	0.37189	-0.0094	0.0252	0.70795	214.743	0.37189
rs55960593	60S ribosomal protein L30	4	159690622	T/C	0.37541	-0.0099	0.0254	0.69183	222.344	0.37541
rs6536380	60S ribosomal protein L30	4	159876379	T/C	0.62565	-0.0112	0.0259	0.66069	76.6668	0.37435
rs12506354	60S ribosomal protein L30	4	159286954	G/T	0.21206	-0.0157	0.0305	0.60256	25.458	0.21206
rs55779706	60S ribosomal protein L30	4	159519046	T/C	0.20306	-0.0198	0.0313	0.52481	813.652	0.20306
rs11559290	60S ribosomal protein L30	4	159601676	T/C	0.85903	-0.0201	0.0356	0.57544	341.163	0.14097
rs6833533	60S ribosomal protein L30	4	159776275	C/T	0.22239	-0.0238	0.0298	0.42658	687.948	0.22239
rs62351166	60S ribosomal protein L30	4	159507355	A/C	0.17095	-0.0257	0.0335	0.44668	19.6709	0.17095
rs6853766	60S ribosomal protein L30	4	159308371	A/C	0.21219	-0.033	0.0311	0.2884	179.469	0.21219
rs74604191	60S ribosomal protein L30	4	159487229	T/C	0.06021	-0.0395	0.0522	0.44668	272.87	0.06021
rs1463346	60S ribosomal protein L30	4	159414128	G/A	0.19742	-0.04	0.0317	0.20893	362.894	0.19742
rs4422460	60S ribosomal protein L30	4	159249881	T/C	0.07488	-0.0423	0.0473	0.37154	28.9683	0.07488
rs77797348	60S ribosomal protein L30	4	159743627	A/G	0.08974	-0.0474	0.0439	0.28184	35.579	0.08974
rs1971087	60S ribosomal protein L30	4	159888222	T/C	0.12169	-0.0516	0.0384	0.17783	56.3387	0.12169
rs17219611	60S ribosomal protein L30	4	159507642	T/C	0.08241	-0.0928	0.0444	0.03715	22.4164	0.08241
rs17219611	72 kDa inositol polyphosphate 5-phosphatase	4	159507642	T/C	0.08241	0.0689	0.0444	0.12023	22.4164	0.08241
rs11559290	72 kDa inositol polyphosphate 5-phosphatase	4	159601676	T/C	0.85903	0.0602	0.0356	0.0912	341.163	0.14097
rs76285085	72 kDa inositol polyphosphate 5-phosphatase	4	159975103	T/G	0.07506	0.0581	0.0486	0.23442	23.2546	0.07506
rs1463346	72 kDa inositol polyphosphate 5-phosphatase	4	159414128	G/A	0.19742	0.0378	0.0317	0.23442	362.894	0.19742
rs4422460	72 kDa inositol polyphosphate 5-phosphatase	4	159249881	T/C	0.07488	0.0344	0.0474	0.46774	28.9683	0.07488
rs77797348	72 kDa inositol polyphosphate 5-phosphatase	4	159743627	A/G	0.08974	0.0279	0.0439	0.52481	35.579	0.08974
rs55779706	72 kDa inositol polyphosphate 5-phosphatase	4	159519046	T/C	0.20306	0.0244	0.0313	0.43652	813.652	0.20306
rs115622914	72 kDa inositol polyphosphate 5-phosphatase	4	160112013	C/A	0.08072	0.0237	0.0457	0.60256	30.9936	0.08072
rs505986	72 kDa inositol polyphosphate 5-phosphatase	4	160023985	A/G	0.36079	0.0229	0.0259	0.38019	39.9171	0.36079
rs1971087	72 kDa inositol polyphosphate 5-phosphatase	4	159888222	T/C	0.12169	0.018	0.0384	0.64565	56.3387	0.12169
rs62351166	72 kDa inositol polyphosphate 5-phosphatase	4	159507355	A/C	0.17095	0.0115	0.0335	0.72444	19.6709	0.17095
rs10517688	72 kDa inositol polyphosphate 5-phosphatase	4	159101703	T/C	0.2804	-0.0009	0.0283	0.97724	36.5096	0.2804
rs12506354	72 kDa inositol polyphosphate 5-phosphatase	4	159286954	G/T	0.21206	-0.0152	0.0305	0.6166	25.458	0.21206
rs77019759	72 kDa inositol polyphosphate 5-phosphatase	4	160121515	A/G	0.07315	-0.0276	0.0496	0.57544	46.3283	0.07315
rs13108536	72 kDa inositol polyphosphate 5-phosphatase	4	159916923	T/C	0.28126	-0.0344	0.027	0.20417	113.407	0.28126
rs13114625	72 kDa inositol polyphosphate 5-phosphatase	4	159172577	A/G	0.26734	-0.0482	0.0282	0.0871	55.2851	0.26734
rs72695753	72 kDa inositol polyphosphate 5-phosphatase	4	159119764	A/G	0.12186	-0.056	0.0391	0.15136	21.7034	0.12186
rs7698077	72 kDa inositol polyphosphate 5-phosphatase	4	159882696	C/T	0.06842	-0.0695	0.0496	0.16218	31.2714	0.06842
rs72695753	72 kDa type IV collagenase	4	159119764	A/G	0.12186	0.0633	0.0391	0.10471	21.7034	0.12186
rs12506354	72 kDa type IV collagenase	4	159286954	G/T	0.21206	0.0347	0.0305	0.25704	25.458	0.21206
rs6536380	72 kDa type IV collagenase	4	159876379	T/C	0.62565	0.0268	0.0259	0.302	76.6668	0.37435
rs77019759	72 kDa type IV collagenase	4	160121515	A/G	0.07315	0.024	0.0496	0.63096	46.3283	0.07315
rs7664454	72 kDa type IV collagenase	4	159349367	C/T	0.17003	0.0227	0.0327	0.48978	138.472	0.17003
rs6833533	72 kDa type IV collagenase	4	159776275	C/T	0.22239	0.0043	0.0298	0.89125	687.948	0.22239
rs35055965	72 kDa type IV collagenase	4	159193901	T/C	0.22988	0.0015	0.0299	0.95499	189.477	0.22988
rs4422460	72 kDa type IV collagenase	4	159249881	T/C	0.07488	0.0002	0.0473	1	28.9683	0.07488
rs13114625	72 kDa type IV collagenase	4	159172577	A/G	0.26734	-0.0028	0.0282	0.91201	55.2851	0.26734
rs76285085	72 kDa type IV collagenase	4	159975103	T/G	0.07506	-0.009	0.0486	0.85114	23.2546	0.07506
rs4364309	72 kDa type IV collagenase	4	159255213	C/T	0.78547	-0.0145	0.0304	0.63096	67.0433	0.21453
rs12502731	72 kDa type IV collagenase	4	159877373	A/G	0.35897	-0.0166	0.026	0.52481	274.469	0.35897
rs11559290	72 kDa type IV collagenase	4	159601676	T/C	0.85903	-0.021	0.0356	0.54954	341.163	0.14097
rs505986	72 kDa type IV collagenase	4	160023985	A/G	0.36079	-0.0229	0.0259	0.37154	39.9171	0.36079
rs62354041	72 kDa type IV collagenase	4	159802665	T/C	0.07897	-0.0383	0.0469	0.41687	24.0805	0.07897
rs72695426	72 kDa type IV collagenase	4	159700833	T/C	0.07633	-0.0552	0.0489	0.25704	23.6846	0.07633
rs55779706	72 kDa type IV collagenase	4	159519046	T/C	0.20306	-0.0564	0.0312	0.07079	813.652	0.20306
rs7698077	72 kDa type IV collagenase	4	159882696	C/T	0.06842	-0.0576	0.0496	0.24547	31.2714	0.06842
rs77797348	A disintegrin and metalloproteinase with thrombospondin motifs 1	4	159743627	A/G	0.08974	0.0769	0.0439	0.07943	35.579	0.08974
rs76285085	A disintegrin and metalloproteinase with thrombospondin motifs 1	4	159975103	T/G	0.07506	0.0525	0.0486	0.28184	23.2546	0.07506
rs12506354	A disintegrin and metalloproteinase with thrombospondin motifs 1	4	159286954	G/T	0.21206	0.044	0.0304	0.14791	25.458	0.21206
rs7698077	A disintegrin and metalloproteinase with thrombospondin motifs 1	4	159882696	C/T	0.06842	0.0398	0.0495	0.42658	31.2714	0.06842
rs74604191	A disintegrin and metalloproteinase with thrombospondin motifs 1	4	159487229	T/C	0.06021	0.0269	0.0522	0.60256	272.87	0.06021
rs77019759	A disintegrin and metalloproteinase with thrombospondin motifs 1	4	160121515	A/G	0.07315	0.0228	0.0496	0.64565	46.3283	0.07315
rs17219611	A disintegrin and metalloproteinase with thrombospondin motifs 1	4	159507642	T/C	0.08241	0.0171	0.0444	0.70795	22.4164	0.08241
rs62351166	A disintegrin and metalloproteinase with thrombospondin motifs 1	4	159507355	A/C	0.17095	0.0154	0.0335	0.64565	19.6709	0.17095
rs7664454	A disintegrin and metalloproteinase with thrombospondin motifs 1	4	159349367	C/T	0.17003	0.012	0.0327	0.70795	138.472	0.17003
rs115622914	A disintegrin and metalloproteinase with thrombospondin motifs 1	4	160112013	C/A	0.08072	0.0077	0.0457	0.87096	30.9936	0.08072
rs6833533	A disintegrin and metalloproteinase with thrombospondin motifs 1	4	159776275	C/T	0.22239	0.0059	0.0298	0.85114	687.948	0.22239
rs4422460	A disintegrin and metalloproteinase with thrombospondin motifs 1	4	159249881	T/C	0.07488	0.0058	0.0474	0.91201	28.9683	0.07488
rs10517688	A disintegrin and metalloproteinase with thrombospondin motifs 1	4	159101703	T/C	0.2804	0.0023	0.0283	0.93325	36.5096	0.2804
rs6536380	A disintegrin and metalloproteinase with thrombospondin motifs 1	4	159876379	T/C	0.62565	-0.0013	0.0259	0.95499	76.6668	0.37435
rs13108536	A disintegrin and metalloproteinase with thrombospondin motifs 1	4	159916923	T/C	0.28126	-0.0037	0.027	0.89125	113.407	0.28126
rs12502731	A disintegrin and metalloproteinase with thrombospondin motifs 1	4	159877373	A/G	0.35897	-0.0044	0.026	0.87096	274.469	0.35897
rs11943643	A disintegrin and metalloproteinase with thrombospondin motifs 1	4	159500484	G/A	0.14158	-0.0078	0.0354	0.83176	308.206	0.14158
rs13115760	A disintegrin and metalloproteinase with thrombospondin motifs 1	4	159799942	T/C	0.37189	-0.0088	0.0252	0.72444	214.743	0.37189
rs62354041	A disintegrin and metalloproteinase with thrombospondin motifs 1	4	159802665	T/C	0.07897	-0.0158	0.0469	0.74131	24.0805	0.07897
rs35055965	A disintegrin and metalloproteinase with thrombospondin motifs 1	4	159193901	T/C	0.22988	-0.0225	0.0299	0.44668	189.477	0.22988
rs112507704	A disintegrin and metalloproteinase with thrombospondin motifs 1	4	160105804	A/G	0.11144	-0.0232	0.0403	0.56234	162.479	0.11144
rs55779706	A disintegrin and metalloproteinase with thrombospondin motifs 1	4	159519046	T/C	0.20306	-0.0331	0.0312	0.2884	813.652	0.20306
rs62351616	A disintegrin and metalloproteinase with thrombospondin motifs 1	4	159902805	G/T	0.07717	-0.0396	0.0478	0.40738	20.1477	0.07717
rs13114625	A disintegrin and metalloproteinase with thrombospondin motifs 1	4	159172577	A/G	0.26734	-0.0471	0.0282	0.0955	55.2851	0.26734
rs1463346	A disintegrin and metalloproteinase with thrombospondin motifs 1	4	159414128	G/A	0.19742	-0.0504	0.0317	0.1122	362.894	0.19742
rs4364309	A disintegrin and metalloproteinase with thrombospondin motifs 1	4	159255213	C/T	0.78547	-0.0593	0.0304	0.05129	67.0433	0.21453
rs13115760	A disintegrin and metalloproteinase with thrombospondin motifs 13	4	159799942	T/C	0.37189	0.0475	0.0252	0.05888	214.743	0.37189
rs6536380	A disintegrin and metalloproteinase with thrombospondin motifs 13	4	159876379	T/C	0.62565	0.0344	0.0259	0.18621	76.6668	0.37435
rs13108536	A disintegrin and metalloproteinase with thrombospondin motifs 13	4	159916923	T/C	0.28126	0.0297	0.027	0.26915	113.407	0.28126
rs35055965	A disintegrin and metalloproteinase with thrombospondin motifs 13	4	159193901	T/C	0.22988	0.0096	0.0299	0.74131	189.477	0.22988
rs17223240	A disintegrin and metalloproteinase with thrombospondin motifs 13	4	159924295	A/G	0.09719	0.0028	0.0421	0.95499	312.414	0.09719
rs6853766	A disintegrin and metalloproteinase with thrombospondin motifs 13	4	159308371	A/C	0.21219	-0.0042	0.0311	0.89125	179.469	0.21219
rs12502731	A disintegrin and metalloproteinase with thrombospondin motifs 13	4	159877373	A/G	0.35897	-0.0051	0.026	0.85114	274.469	0.35897
rs10517688	A disintegrin and metalloproteinase with thrombospondin motifs 13	4	159101703	T/C	0.2804	-0.0055	0.0283	0.85114	36.5096	0.2804
rs4364309	A disintegrin and metalloproteinase with thrombospondin motifs 13	4	159255213	C/T	0.78547	-0.0095	0.0304	0.75858	67.0433	0.21453
rs6833533	A disintegrin and metalloproteinase with thrombospondin motifs 13	4	159776275	C/T	0.22239	-0.0185	0.0299	0.53703	687.948	0.22239
rs505986	A disintegrin and metalloproteinase with thrombospondin motifs 13	4	160023985	A/G	0.36079	-0.0219	0.0259	0.39811	39.9171	0.36079
rs7664454	A disintegrin and metalloproteinase with thrombospondin motifs 13	4	159349367	C/T	0.17003	-0.0223	0.0327	0.50119	138.472	0.17003
rs115622914	A disintegrin and metalloproteinase with thrombospondin motifs 13	4	160112013	C/A	0.08072	-0.0242	0.0457	0.60256	30.9936	0.08072
rs1463346	A disintegrin and metalloproteinase with thrombospondin motifs 13	4	159414128	G/A	0.19742	-0.033	0.0317	0.29512	362.894	0.19742
rs62351616	A disintegrin and metalloproteinase with thrombospondin motifs 13	4	159902805	G/T	0.07717	-0.036	0.0478	0.44668	20.1477	0.07717
rs17219611	A disintegrin and metalloproteinase with thrombospondin motifs 13	4	159507642	T/C	0.08241	-0.0382	0.0445	0.38904	22.4164	0.08241
rs76285085	A disintegrin and metalloproteinase with thrombospondin motifs 15	4	159975103	T/G	0.07506	0.0993	0.0486	0.04074	23.2546	0.07506
rs17219611	A disintegrin and metalloproteinase with thrombospondin motifs 15	4	159507642	T/C	0.08241	0.0514	0.0445	0.24547	22.4164	0.08241
rs12502731	A disintegrin and metalloproteinase with thrombospondin motifs 15	4	159877373	A/G	0.35897	0.049	0.026	0.05888	274.469	0.35897
rs17223240	A disintegrin and metalloproteinase with thrombospondin motifs 15	4	159924295	A/G	0.09719	0.0474	0.0421	0.26303	312.414	0.09719
rs62351616	A disintegrin and metalloproteinase with thrombospondin motifs 15	4	159902805	G/T	0.07717	0.0355	0.0478	0.45709	20.1477	0.07717
rs4364309	A disintegrin and metalloproteinase with thrombospondin motifs 15	4	159255213	C/T	0.78547	0.03	0.0305	0.32359	67.0433	0.21453
rs505986	A disintegrin and metalloproteinase with thrombospondin motifs 15	4	160023985	A/G	0.36079	0.0239	0.0259	0.35481	39.9171	0.36079
rs6833533	A disintegrin and metalloproteinase with thrombospondin motifs 15	4	159776275	C/T	0.22239	0.0238	0.0298	0.42658	687.948	0.22239
rs1971087	A disintegrin and metalloproteinase with thrombospondin motifs 15	4	159888222	T/C	0.12169	0.0193	0.0384	0.6166	56.3387	0.12169
rs74604191	A disintegrin and metalloproteinase with thrombospondin motifs 15	4	159487229	T/C	0.06021	0.0189	0.0522	0.72444	272.87	0.06021
rs6536380	A disintegrin and metalloproteinase with thrombospondin motifs 15	4	159876379	T/C	0.62565	0.0176	0.0259	0.50119	76.6668	0.37435
rs1463346	A disintegrin and metalloproteinase with thrombospondin motifs 15	4	159414128	G/A	0.19742	0.0083	0.0317	0.79433	362.894	0.19742
rs6853766	A disintegrin and metalloproteinase with thrombospondin motifs 15	4	159308371	A/C	0.21219	-0.0114	0.0311	0.70795	179.469	0.21219
rs35055965	A disintegrin and metalloproteinase with thrombospondin motifs 15	4	159193901	T/C	0.22988	-0.014	0.0299	0.64565	189.477	0.22988
rs4422460	A disintegrin and metalloproteinase with thrombospondin motifs 15	4	159249881	T/C	0.07488	-0.0143	0.0474	0.75858	28.9683	0.07488
rs7698077	A disintegrin and metalloproteinase with thrombospondin motifs 15	4	159882696	C/T	0.06842	-0.0356	0.0496	0.46774	31.2714	0.06842
rs77019759	A disintegrin and metalloproteinase with thrombospondin motifs 15	4	160121515	A/G	0.07315	-0.0751	0.0495	0.12882	46.3283	0.07315
rs10517688	A disintegrin and metalloproteinase with thrombospondin motifs 3	4	159101703	T/C	0.2804	0.0584	0.0282	0.03802	36.5096	0.2804
rs77019759	A disintegrin and metalloproteinase with thrombospondin motifs 3	4	160121515	A/G	0.07315	0.0325	0.0496	0.51286	46.3283	0.07315
rs13115760	A disintegrin and metalloproteinase with thrombospondin motifs 3	4	159799942	T/C	0.37189	0.0032	0.0252	0.89125	214.743	0.37189
rs6833533	A disintegrin and metalloproteinase with thrombospondin motifs 3	4	159776275	C/T	0.22239	-0.0144	0.0299	0.63096	687.948	0.22239
rs55779706	A disintegrin and metalloproteinase with thrombospondin motifs 3	4	159519046	T/C	0.20306	-0.0276	0.0312	0.38019	813.652	0.20306
rs4364309	A disintegrin and metalloproteinase with thrombospondin motifs 3	4	159255213	C/T	0.78547	-0.0449	0.0304	0.14125	67.0433	0.21453
rs1463346	A disintegrin and metalloproteinase with thrombospondin motifs 3	4	159414128	G/A	0.19742	-0.0491	0.0317	0.12023	362.894	0.19742
rs4422460	A disintegrin and metalloproteinase with thrombospondin motifs 3	4	159249881	T/C	0.07488	-0.0577	0.0473	0.22387	28.9683	0.07488
rs77797348	A disintegrin and metalloproteinase with thrombospondin motifs 3	4	159743627	A/G	0.08974	-0.06	0.0439	0.16982	35.579	0.08974
rs62354041	A disintegrin and metalloproteinase with thrombospondin motifs 3	4	159802665	T/C	0.07897	-0.0909	0.0469	0.05248	24.0805	0.07897
rs76285085	A disintegrin and metalloproteinase with thrombospondin motifs 4	4	159975103	T/G	0.07506	0.0627	0.0486	0.19498	23.2546	0.07506
rs11559290	A disintegrin and metalloproteinase with thrombospondin motifs 4	4	159601676	T/C	0.85903	0.0207	0.0356	0.56234	341.163	0.14097
rs12502731	A disintegrin and metalloproteinase with thrombospondin motifs 4	4	159877373	A/G	0.35897	0.0147	0.026	0.57544	274.469	0.35897
rs77019759	A disintegrin and metalloproteinase with thrombospondin motifs 4	4	160121515	A/G	0.07315	0.0147	0.0496	0.75858	46.3283	0.07315
rs17223240	A disintegrin and metalloproteinase with thrombospondin motifs 4	4	159924295	A/G	0.09719	-0.0073	0.0421	0.87096	312.414	0.09719
rs55960593	A disintegrin and metalloproteinase with thrombospondin motifs 4	4	159690622	T/C	0.37541	-0.0126	0.0254	0.6166	222.344	0.37541
rs10517688	A disintegrin and metalloproteinase with thrombospondin motifs 4	4	159101703	T/C	0.2804	-0.0139	0.0283	0.6166	36.5096	0.2804
rs4364309	A disintegrin and metalloproteinase with thrombospondin motifs 4	4	159255213	C/T	0.78547	-0.0151	0.0305	0.6166	67.0433	0.21453
rs11943643	A disintegrin and metalloproteinase with thrombospondin motifs 4	4	159500484	G/A	0.14158	-0.02	0.0354	0.57544	308.206	0.14158
rs62354041	A disintegrin and metalloproteinase with thrombospondin motifs 4	4	159802665	T/C	0.07897	-0.0443	0.0469	0.34674	24.0805	0.07897
rs72695426	A disintegrin and metalloproteinase with thrombospondin motifs 4	4	159700833	T/C	0.07633	-0.0568	0.0489	0.24547	23.6846	0.07633
rs62351616	A disintegrin and metalloproteinase with thrombospondin motifs 4	4	159902805	G/T	0.07717	-0.0597	0.0478	0.2138	20.1477	0.07717
rs1463346	A disintegrin and metalloproteinase with thrombospondin motifs 4	4	159414128	G/A	0.19742	-0.0678	0.0317	0.03236	362.894	0.19742
rs6853766	A disintegrin and metalloproteinase with thrombospondin motifs 4	4	159308371	A/C	0.21219	-0.0709	0.0311	0.02291	179.469	0.21219
rs72695753	A disintegrin and metalloproteinase with thrombospondin motifs 4	4	159119764	A/G	0.12186	-0.0732	0.0391	0.06166	21.7034	0.12186
rs74604191	A disintegrin and metalloproteinase with thrombospondin motifs 4	4	159487229	T/C	0.06021	-0.1059	0.0522	0.04266	272.87	0.06021
rs72695753	A disintegrin and metalloproteinase with thrombospondin motifs 5	4	159119764	A/G	0.12186	0.0394	0.0391	0.31623	21.7034	0.12186
rs35055965	A disintegrin and metalloproteinase with thrombospondin motifs 5	4	159193901	T/C	0.22988	0.0346	0.0299	0.24547	189.477	0.22988
rs11943643	A disintegrin and metalloproteinase with thrombospondin motifs 5	4	159500484	G/A	0.14158	0.0323	0.0354	0.36308	308.206	0.14158
rs4422460	A disintegrin and metalloproteinase with thrombospondin motifs 5	4	159249881	T/C	0.07488	0.0299	0.0474	0.52481	28.9683	0.07488
rs7698077	A disintegrin and metalloproteinase with thrombospondin motifs 5	4	159882696	C/T	0.06842	0.0262	0.0496	0.60256	31.2714	0.06842
rs13108536	A disintegrin and metalloproteinase with thrombospondin motifs 5	4	159916923	T/C	0.28126	0.0125	0.027	0.64565	113.407	0.28126
rs505986	A disintegrin and metalloproteinase with thrombospondin motifs 5	4	160023985	A/G	0.36079	0.0076	0.0259	0.77625	39.9171	0.36079
rs13114625	A disintegrin and metalloproteinase with thrombospondin motifs 5	4	159172577	A/G	0.26734	0.0069	0.0282	0.81283	55.2851	0.26734
rs6833533	A disintegrin and metalloproteinase with thrombospondin motifs 5	4	159776275	C/T	0.22239	0.0009	0.0299	0.97724	687.948	0.22239
rs4364309	A disintegrin and metalloproteinase with thrombospondin motifs 5	4	159255213	C/T	0.78547	-0.0076	0.0305	0.81283	67.0433	0.21453
rs76285085	A disintegrin and metalloproteinase with thrombospondin motifs 5	4	159975103	T/G	0.07506	-0.008	0.0486	0.87096	23.2546	0.07506
rs13115760	A disintegrin and metalloproteinase with thrombospondin motifs 5	4	159799942	T/C	0.37189	-0.0188	0.0252	0.45709	214.743	0.37189
rs55779706	A disintegrin and metalloproteinase with thrombospondin motifs 5	4	159519046	T/C	0.20306	-0.0194	0.0313	0.53703	813.652	0.20306
rs6853766	A disintegrin and metalloproteinase with thrombospondin motifs 5	4	159308371	A/C	0.21219	-0.0224	0.0311	0.46774	179.469	0.21219
rs11559290	A disintegrin and metalloproteinase with thrombospondin motifs 5	4	159601676	T/C	0.85903	-0.0289	0.0356	0.41687	341.163	0.14097
rs74604191	A disintegrin and metalloproteinase with thrombospondin motifs 5	4	159487229	T/C	0.06021	-0.0357	0.0522	0.48978	272.87	0.06021
rs17219611	A disintegrin and metalloproteinase with thrombospondin motifs 5	4	159507642	T/C	0.08241	-0.0634	0.0444	0.15488	22.4164	0.08241
rs11943643	A disintegrin and metalloproteinase with thrombospondin motifs 6	4	159500484	G/A	0.14158	0.0529	0.0354	0.1349	308.206	0.14158
rs13114625	A disintegrin and metalloproteinase with thrombospondin motifs 6	4	159172577	A/G	0.26734	0.0363	0.0282	0.19953	55.2851	0.26734
rs7664454	A disintegrin and metalloproteinase with thrombospondin motifs 6	4	159349367	C/T	0.17003	0.0232	0.0327	0.47863	138.472	0.17003
rs72695753	A disintegrin and metalloproteinase with thrombospondin motifs 6	4	159119764	A/G	0.12186	0.0225	0.0391	0.56234	21.7034	0.12186
rs6853766	A disintegrin and metalloproteinase with thrombospondin motifs 6	4	159308371	A/C	0.21219	0.02	0.0312	0.52481	179.469	0.21219
rs35055965	A disintegrin and metalloproteinase with thrombospondin motifs 6	4	159193901	T/C	0.22988	0.0163	0.0299	0.58884	189.477	0.22988
rs12502731	A disintegrin and metalloproteinase with thrombospondin motifs 6	4	159877373	A/G	0.35897	0.0143	0.026	0.58884	274.469	0.35897
rs55779706	A disintegrin and metalloproteinase with thrombospondin motifs 6	4	159519046	T/C	0.20306	0.0137	0.0313	0.66069	813.652	0.20306
rs13115760	A disintegrin and metalloproteinase with thrombospondin motifs 6	4	159799942	T/C	0.37189	0.0089	0.0252	0.72444	214.743	0.37189
rs55960593	A disintegrin and metalloproteinase with thrombospondin motifs 6	4	159690622	T/C	0.37541	0.0083	0.0254	0.74131	222.344	0.37541
rs1463346	A disintegrin and metalloproteinase with thrombospondin motifs 6	4	159414128	G/A	0.19742	0.0046	0.0317	0.89125	362.894	0.19742
rs6833533	A disintegrin and metalloproteinase with thrombospondin motifs 6	4	159776275	C/T	0.22239	-0.0005	0.0299	0.97724	687.948	0.22239
rs72695426	A disintegrin and metalloproteinase with thrombospondin motifs 6	4	159700833	T/C	0.07633	-0.0057	0.0489	0.91201	23.6846	0.07633
rs7698077	A disintegrin and metalloproteinase with thrombospondin motifs 6	4	159882696	C/T	0.06842	-0.0121	0.0496	0.81283	31.2714	0.06842
rs10517688	A disintegrin and metalloproteinase with thrombospondin motifs 6	4	159101703	T/C	0.2804	-0.0323	0.0283	0.25119	36.5096	0.2804
rs1971087	A disintegrin and metalloproteinase with thrombospondin motifs 6	4	159888222	T/C	0.12169	-0.0325	0.0384	0.39811	56.3387	0.12169
rs62351616	A disintegrin and metalloproteinase with thrombospondin motifs 6	4	159902805	G/T	0.07717	-0.0371	0.0478	0.43652	20.1477	0.07717
rs74604191	A disintegrin and metalloproteinase with thrombospondin motifs 6	4	159487229	T/C	0.06021	-0.0406	0.0522	0.43652	272.87	0.06021
rs77019759	A disintegrin and metalloproteinase with thrombospondin motifs 6	4	160121515	A/G	0.07315	-0.041	0.0496	0.40738	46.3283	0.07315
rs11559290	A disintegrin and metalloproteinase with thrombospondin motifs 6	4	159601676	T/C	0.85903	-0.0503	0.0356	0.15849	341.163	0.14097
rs77797348	A disintegrin and metalloproteinase with thrombospondin motifs 6	4	159743627	A/G	0.08974	-0.073	0.0439	0.0955	35.579	0.08974
rs17219611	A disintegrin and metalloproteinase with thrombospondin motifs 6	4	159507642	T/C	0.08241	-0.0825	0.0444	0.0631	22.4164	0.08241
rs115622914	A disintegrin and metalloproteinase with thrombospondin motifs 6	4	160112013	C/A	0.08072	-0.0849	0.0457	0.0631	30.9936	0.08072
rs62351616	A/G-specific adenine DNA glycosylase	4	159902805	G/T	0.07717	0.0824	0.0478	0.08511	20.1477	0.07717
rs505986	A/G-specific adenine DNA glycosylase	4	160023985	A/G	0.36079	0.0595	0.0259	0.02138	39.9171	0.36079
rs7664454	A/G-specific adenine DNA glycosylase	4	159349367	C/T	0.17003	0.0399	0.0327	0.22387	138.472	0.17003
rs62354041	A/G-specific adenine DNA glycosylase	4	159802665	T/C	0.07897	0.0395	0.0469	0.39811	24.0805	0.07897
rs4364309	A/G-specific adenine DNA glycosylase	4	159255213	C/T	0.78547	0.0387	0.0305	0.20417	67.0433	0.21453
rs13108536	A/G-specific adenine DNA glycosylase	4	159916923	T/C	0.28126	0.0361	0.027	0.18197	113.407	0.28126
rs6536380	A/G-specific adenine DNA glycosylase	4	159876379	T/C	0.62565	0.0352	0.0259	0.17378	76.6668	0.37435
rs12506354	A/G-specific adenine DNA glycosylase	4	159286954	G/T	0.21206	0.0271	0.0305	0.37154	25.458	0.21206
rs11559290	A/G-specific adenine DNA glycosylase	4	159601676	T/C	0.85903	0.0211	0.0356	0.54954	341.163	0.14097
rs72695753	A/G-specific adenine DNA glycosylase	4	159119764	A/G	0.12186	0.011	0.0391	0.77625	21.7034	0.12186
rs1971087	A/G-specific adenine DNA glycosylase	4	159888222	T/C	0.12169	-0.0081	0.0384	0.83176	56.3387	0.12169
rs10517688	A/G-specific adenine DNA glycosylase	4	159101703	T/C	0.2804	-0.0085	0.0283	0.75858	36.5096	0.2804
rs112507704	A/G-specific adenine DNA glycosylase	4	160105804	A/G	0.11144	-0.0114	0.0403	0.77625	162.479	0.11144
rs55779706	A/G-specific adenine DNA glycosylase	4	159519046	T/C	0.20306	-0.0123	0.0312	0.69183	813.652	0.20306
rs6853766	A/G-specific adenine DNA glycosylase	4	159308371	A/C	0.21219	-0.016	0.0312	0.60256	179.469	0.21219
rs6833533	A/G-specific adenine DNA glycosylase	4	159776275	C/T	0.22239	-0.0182	0.0299	0.53703	687.948	0.22239
rs12502731	A/G-specific adenine DNA glycosylase	4	159877373	A/G	0.35897	-0.032	0.026	0.21878	274.469	0.35897
rs1463346	A/G-specific adenine DNA glycosylase	4	159414128	G/A	0.19742	-0.0375	0.0317	0.23988	362.894	0.19742
rs77019759	A/G-specific adenine DNA glycosylase	4	160121515	A/G	0.07315	-0.0454	0.0495	0.36308	46.3283	0.07315
rs77797348	A/G-specific adenine DNA glycosylase	4	159743627	A/G	0.08974	-0.0537	0.0439	0.22387	35.579	0.08974
rs76285085	A/G-specific adenine DNA glycosylase	4	159975103	T/G	0.07506	-0.059	0.0486	0.22387	23.2546	0.07506
rs115622914	A/G-specific adenine DNA glycosylase	4	160112013	C/A	0.08072	-0.0614	0.0457	0.17783	30.9936	0.08072
rs10517688	AarF domain-containing protein kinase 4	4	159101703	T/C	0.2804	0.0491	0.0282	0.08128	36.5096	0.2804
rs62354041	AarF domain-containing protein kinase 4	4	159802665	T/C	0.07897	0.0334	0.0469	0.47863	24.0805	0.07897
rs17223240	AarF domain-containing protein kinase 4	4	159924295	A/G	0.09719	0.0321	0.0421	0.44668	312.414	0.09719
rs62351616	AarF domain-containing protein kinase 4	4	159902805	G/T	0.07717	0.0304	0.0478	0.52481	20.1477	0.07717
rs6536380	AarF domain-containing protein kinase 4	4	159876379	T/C	0.62565	0.026	0.0259	0.31623	76.6668	0.37435
rs6833533	AarF domain-containing protein kinase 4	4	159776275	C/T	0.22239	0.0149	0.0299	0.6166	687.948	0.22239
rs1463346	AarF domain-containing protein kinase 4	4	159414128	G/A	0.19742	0.0124	0.0316	0.69183	362.894	0.19742
rs12502731	AarF domain-containing protein kinase 4	4	159877373	A/G	0.35897	0.0059	0.026	0.81283	274.469	0.35897
rs7664454	AarF domain-containing protein kinase 4	4	159349367	C/T	0.17003	0.0031	0.0327	0.93325	138.472	0.17003
rs35055965	AarF domain-containing protein kinase 4	4	159193901	T/C	0.22988	0.0015	0.0298	0.95499	189.477	0.22988
rs55779706	AarF domain-containing protein kinase 4	4	159519046	T/C	0.20306	-0.0055	0.0312	0.85114	813.652	0.20306
rs4422460	AarF domain-containing protein kinase 4	4	159249881	T/C	0.07488	-0.0108	0.0473	0.81283	28.9683	0.07488
rs11559290	AarF domain-containing protein kinase 4	4	159601676	T/C	0.85903	-0.0114	0.0356	0.74131	341.163	0.14097
rs4364309	AarF domain-containing protein kinase 4	4	159255213	C/T	0.78547	-0.013	0.0305	0.67608	67.0433	0.21453
rs13115760	AarF domain-containing protein kinase 4	4	159799942	T/C	0.37189	-0.0139	0.0252	0.57544	214.743	0.37189
rs115622914	AarF domain-containing protein kinase 4	4	160112013	C/A	0.08072	-0.0179	0.0457	0.69183	30.9936	0.08072
rs17219611	AarF domain-containing protein kinase 4	4	159507642	T/C	0.08241	-0.0282	0.0445	0.52481	22.4164	0.08241
rs1971087	AarF domain-containing protein kinase 4	4	159888222	T/C	0.12169	-0.0291	0.0384	0.44668	56.3387	0.12169
rs12506354	AarF domain-containing protein kinase 4	4	159286954	G/T	0.21206	-0.039	0.0304	0.19953	25.458	0.21206
rs77019759	AarF domain-containing protein kinase 4	4	160121515	A/G	0.07315	-0.0688	0.0496	0.16596	46.3283	0.07315
rs112507704	Abelson tyrosine-protein kinase 2	4	160105804	A/G	0.11144	0.0646	0.0403	0.10965	162.479	0.11144
rs4422460	Abelson tyrosine-protein kinase 2	4	159249881	T/C	0.07488	0.0621	0.0473	0.19055	28.9683	0.07488
rs76285085	Abelson tyrosine-protein kinase 2	4	159975103	T/G	0.07506	0.0524	0.0486	0.28184	23.2546	0.07506
rs17223240	Abelson tyrosine-protein kinase 2	4	159924295	A/G	0.09719	0.0483	0.0421	0.25119	312.414	0.09719
rs77019759	Abelson tyrosine-protein kinase 2	4	160121515	A/G	0.07315	0.026	0.0496	0.60256	46.3283	0.07315
rs12502731	Abelson tyrosine-protein kinase 2	4	159877373	A/G	0.35897	0.0207	0.026	0.42658	274.469	0.35897
rs10517688	Abelson tyrosine-protein kinase 2	4	159101703	T/C	0.2804	0.0199	0.0282	0.47863	36.5096	0.2804
rs11559290	Abelson tyrosine-protein kinase 2	4	159601676	T/C	0.85903	0.0191	0.0356	0.58884	341.163	0.14097
rs4364309	Abelson tyrosine-protein kinase 2	4	159255213	C/T	0.78547	0.0028	0.0305	0.93325	67.0433	0.21453
rs6833533	Abelson tyrosine-protein kinase 2	4	159776275	C/T	0.22239	-0.001	0.0299	0.97724	687.948	0.22239
rs13115760	Abelson tyrosine-protein kinase 2	4	159799942	T/C	0.37189	-0.0012	0.0252	0.95499	214.743	0.37189
rs55960593	Abelson tyrosine-protein kinase 2	4	159690622	T/C	0.37541	-0.0036	0.0254	0.89125	222.344	0.37541
rs505986	Abelson tyrosine-protein kinase 2	4	160023985	A/G	0.36079	-0.0042	0.0259	0.87096	39.9171	0.36079
rs6536380	Abelson tyrosine-protein kinase 2	4	159876379	T/C	0.62565	-0.0083	0.0259	0.74131	76.6668	0.37435
rs7664454	Abelson tyrosine-protein kinase 2	4	159349367	C/T	0.17003	-0.0148	0.0327	0.64565	138.472	0.17003
rs1971087	Abelson tyrosine-protein kinase 2	4	159888222	T/C	0.12169	-0.0199	0.0384	0.60256	56.3387	0.12169
rs11943643	Abelson tyrosine-protein kinase 2	4	159500484	G/A	0.14158	-0.0224	0.0354	0.52481	308.206	0.14158
rs13108536	Abelson tyrosine-protein kinase 2	4	159916923	T/C	0.28126	-0.0252	0.027	0.35481	113.407	0.28126
rs55779706	Abelson tyrosine-protein kinase 2	4	159519046	T/C	0.20306	-0.0383	0.0312	0.21878	813.652	0.20306
rs62354041	Abelson tyrosine-protein kinase 2	4	159802665	T/C	0.07897	-0.0498	0.0469	0.2884	24.0805	0.07897
rs6853766	Abelson tyrosine-protein kinase 2	4	159308371	A/C	0.21219	-0.0614	0.0311	0.04898	179.469	0.21219
rs62351616	Abelson tyrosine-protein kinase 2	4	159902805	G/T	0.07717	-0.0616	0.0478	0.19953	20.1477	0.07717
rs7698077	Abelson tyrosine-protein kinase 2	4	159882696	C/T	0.06842	-0.0854	0.0495	0.08511	31.2714	0.06842
rs4364309	Acetyl-CoA carboxylase 2	4	159255213	C/T	0.78547	0.0562	0.0305	0.06457	67.0433	0.21453
rs55960593	Acetyl-CoA carboxylase 2	4	159690622	T/C	0.37541	0.0312	0.0254	0.21878	222.344	0.37541
rs6536380	Acetyl-CoA carboxylase 2	4	159876379	T/C	0.62565	0.0278	0.0259	0.28184	76.6668	0.37435
rs13115760	Acetyl-CoA carboxylase 2	4	159799942	T/C	0.37189	0.0274	0.0252	0.27542	214.743	0.37189
rs13108536	Acetyl-CoA carboxylase 2	4	159916923	T/C	0.28126	0.0246	0.027	0.36308	113.407	0.28126
rs12506354	Acetyl-CoA carboxylase 2	4	159286954	G/T	0.21206	0.0236	0.0305	0.43652	25.458	0.21206
rs72695753	Acetyl-CoA carboxylase 2	4	159119764	A/G	0.12186	0.0164	0.0391	0.67608	21.7034	0.12186
rs17223240	Acetyl-CoA carboxylase 2	4	159924295	A/G	0.09719	0.0063	0.0421	0.89125	312.414	0.09719
rs13114625	Acetyl-CoA carboxylase 2	4	159172577	A/G	0.26734	0.0062	0.0282	0.83176	55.2851	0.26734
rs62351616	Acetyl-CoA carboxylase 2	4	159902805	G/T	0.07717	0.0033	0.0478	0.95499	20.1477	0.07717
rs1971087	Acetyl-CoA carboxylase 2	4	159888222	T/C	0.12169	-0.0002	0.0384	1	56.3387	0.12169
rs12502731	Acetyl-CoA carboxylase 2	4	159877373	A/G	0.35897	-0.0026	0.026	0.91201	274.469	0.35897
rs35055965	Acetyl-CoA carboxylase 2	4	159193901	T/C	0.22988	-0.0054	0.0299	0.85114	189.477	0.22988
rs6833533	Acetyl-CoA carboxylase 2	4	159776275	C/T	0.22239	-0.014	0.0298	0.63096	687.948	0.22239
rs11559290	Acetyl-CoA carboxylase 2	4	159601676	T/C	0.85903	-0.0146	0.0356	0.67608	341.163	0.14097
rs115622914	Acetyl-CoA carboxylase 2	4	160112013	C/A	0.08072	-0.025	0.0457	0.58884	30.9936	0.08072
rs10517688	Acetyl-CoA carboxylase 2	4	159101703	T/C	0.2804	-0.0271	0.0282	0.33884	36.5096	0.2804
rs4422460	Acetyl-CoA carboxylase 2	4	159249881	T/C	0.07488	-0.0294	0.0474	0.53703	28.9683	0.07488
rs6853766	Acetyl-CoA carboxylase 2	4	159308371	A/C	0.21219	-0.0409	0.0311	0.19055	179.469	0.21219
rs77797348	Acetyl-CoA carboxylase 2	4	159743627	A/G	0.08974	-0.043	0.0439	0.32359	35.579	0.08974
rs505986	Acetyl-CoA carboxylase 2	4	160023985	A/G	0.36079	-0.0447	0.0259	0.08318	39.9171	0.36079
rs1463346	Acetyl-CoA carboxylase 2	4	159414128	G/A	0.19742	-0.0548	0.0317	0.08318	362.894	0.19742
rs17219611	Acetyl-CoA carboxylase 2	4	159507642	T/C	0.08241	-0.0746	0.0444	0.09333	22.4164	0.08241
rs112507704	Acid-sensing ion channel 4	4	160105804	A/G	0.11144	0.0554	0.0403	0.16982	162.479	0.11144
rs76285085	Acid-sensing ion channel 4	4	159975103	T/G	0.07506	0.0536	0.0486	0.26915	23.2546	0.07506
rs77797348	Acid-sensing ion channel 4	4	159743627	A/G	0.08974	0.051	0.0439	0.24547	35.579	0.08974
rs11559290	Acid-sensing ion channel 4	4	159601676	T/C	0.85903	0.0417	0.0356	0.23988	341.163	0.14097
rs17219611	Acid-sensing ion channel 4	4	159507642	T/C	0.08241	0.0373	0.0445	0.39811	22.4164	0.08241
rs62351166	Acid-sensing ion channel 4	4	159507355	A/C	0.17095	0.0277	0.0335	0.40738	19.6709	0.17095
rs17223240	Acid-sensing ion channel 4	4	159924295	A/G	0.09719	0.0134	0.0421	0.75858	312.414	0.09719
rs1463346	Acid-sensing ion channel 4	4	159414128	G/A	0.19742	0.0035	0.0317	0.91201	362.894	0.19742
rs12506354	Acid-sensing ion channel 4	4	159286954	G/T	0.21206	-0.005	0.0305	0.87096	25.458	0.21206
rs115622914	Acid-sensing ion channel 4	4	160112013	C/A	0.08072	-0.0096	0.0457	0.83176	30.9936	0.08072
rs55960593	Acid-sensing ion channel 4	4	159690622	T/C	0.37541	-0.0103	0.0254	0.69183	222.344	0.37541
rs11943643	Acid-sensing ion channel 4	4	159500484	G/A	0.14158	-0.0324	0.0354	0.36308	308.206	0.14158
rs4364309	Acid-sensing ion channel 4	4	159255213	C/T	0.78547	-0.0431	0.0305	0.15849	67.0433	0.21453
rs6853766	Acid-sensing ion channel 4	4	159308371	A/C	0.21219	-0.0484	0.0311	0.12023	179.469	0.21219
rs72695753	Acid-sensing ion channel 4	4	159119764	A/G	0.12186	-0.0807	0.0391	0.0389	21.7034	0.12186
rs13114625	Acid-sensing ion channel 4	4	159172577	A/G	0.26734	-0.0814	0.0282	0.00389	55.2851	0.26734
rs7698077	Acid-sensing ion channel 4	4	159882696	C/T	0.06842	-0.1327	0.0495	0.00741	31.2714	0.06842
rs7698077	Acid ceramidase	4	159882696	C/T	0.06842	0.0488	0.0496	0.32359	31.2714	0.06842
rs1463346	Acid ceramidase	4	159414128	G/A	0.19742	0.0349	0.0317	0.26915	362.894	0.19742
rs74604191	Acid ceramidase	4	159487229	T/C	0.06021	0.0284	0.0522	0.58884	272.87	0.06021
rs72695426	Acid ceramidase	4	159700833	T/C	0.07633	0.0231	0.0489	0.63096	23.6846	0.07633
rs12502731	Acid ceramidase	4	159877373	A/G	0.35897	0.0127	0.026	0.63096	274.469	0.35897
rs10517688	Acid ceramidase	4	159101703	T/C	0.2804	0.0111	0.0283	0.69183	36.5096	0.2804
rs35055965	Acid ceramidase	4	159193901	T/C	0.22988	0.0058	0.0299	0.85114	189.477	0.22988
rs11943643	Acid ceramidase	4	159500484	G/A	0.14158	0.0008	0.0354	0.97724	308.206	0.14158
rs6536380	Acid ceramidase	4	159876379	T/C	0.62565	-0.0014	0.0259	0.95499	76.6668	0.37435
rs11559290	Acid ceramidase	4	159601676	T/C	0.85903	-0.0092	0.0356	0.79433	341.163	0.14097
rs6833533	Acid ceramidase	4	159776275	C/T	0.22239	-0.0098	0.0298	0.74131	687.948	0.22239
rs72695753	Acid ceramidase	4	159119764	A/G	0.12186	-0.015	0.0391	0.70795	21.7034	0.12186
rs12506354	Acid ceramidase	4	159286954	G/T	0.21206	-0.0176	0.0305	0.56234	25.458	0.21206
rs112507704	Acid ceramidase	4	160105804	A/G	0.11144	-0.0193	0.0403	0.63096	162.479	0.11144
rs1971087	Acid ceramidase	4	159888222	T/C	0.12169	-0.0241	0.0384	0.52481	56.3387	0.12169
rs77797348	Acid ceramidase	4	159743627	A/G	0.08974	-0.0252	0.0439	0.56234	35.579	0.08974
rs62354041	Acid ceramidase	4	159802665	T/C	0.07897	-0.0377	0.0469	0.41687	24.0805	0.07897
rs62351616	Acid ceramidase	4	159902805	G/T	0.07717	-0.0431	0.0478	0.37154	20.1477	0.07717
rs115622914	Acid ceramidase	4	160112013	C/A	0.08072	-0.0628	0.0457	0.16982	30.9936	0.08072
rs72695426	Acid sphingomyelinase-like phosphodiesterase 3a	4	159700833	T/C	0.07633	0.0332	0.0489	0.50119	23.6846	0.07633
rs6833533	Acid sphingomyelinase-like phosphodiesterase 3a	4	159776275	C/T	0.22239	0.0278	0.0298	0.35481	687.948	0.22239
rs13114625	Acid sphingomyelinase-like phosphodiesterase 3a	4	159172577	A/G	0.26734	0.0181	0.0282	0.52481	55.2851	0.26734
rs55960593	Acid sphingomyelinase-like phosphodiesterase 3a	4	159690622	T/C	0.37541	0.012	0.0254	0.63096	222.344	0.37541
rs13115760	Acid sphingomyelinase-like phosphodiesterase 3a	4	159799942	T/C	0.37189	0.0114	0.0252	0.64565	214.743	0.37189
rs55779706	Acid sphingomyelinase-like phosphodiesterase 3a	4	159519046	T/C	0.20306	0.0035	0.0312	0.91201	813.652	0.20306
rs13108536	Acid sphingomyelinase-like phosphodiesterase 3a	4	159916923	T/C	0.28126	0.0033	0.027	0.91201	113.407	0.28126
rs62351166	Acid sphingomyelinase-like phosphodiesterase 3a	4	159507355	A/C	0.17095	-0.0009	0.0335	0.97724	19.6709	0.17095
rs7698077	Acid sphingomyelinase-like phosphodiesterase 3a	4	159882696	C/T	0.06842	-0.0254	0.0496	0.60256	31.2714	0.06842
rs76285085	Acid sphingomyelinase-like phosphodiesterase 3a	4	159975103	T/G	0.07506	-0.0386	0.0486	0.42658	23.2546	0.07506
rs35055965	Acidic leucine-rich nuclear phosphoprotein 32 family member A	4	159193901	T/C	0.22988	0.0522	0.0299	0.08128	189.477	0.22988
rs13115760	Acidic leucine-rich nuclear phosphoprotein 32 family member A	4	159799942	T/C	0.37189	0.0458	0.0252	0.06918	214.743	0.37189
rs13114625	Acidic leucine-rich nuclear phosphoprotein 32 family member A	4	159172577	A/G	0.26734	0.0325	0.0282	0.25119	55.2851	0.26734
rs13108536	Acidic leucine-rich nuclear phosphoprotein 32 family member A	4	159916923	T/C	0.28126	0.0214	0.027	0.42658	113.407	0.28126
rs10517688	Acidic leucine-rich nuclear phosphoprotein 32 family member A	4	159101703	T/C	0.2804	0.021	0.0282	0.45709	36.5096	0.2804
rs6853766	Acidic leucine-rich nuclear phosphoprotein 32 family member A	4	159308371	A/C	0.21219	0.018	0.0312	0.56234	179.469	0.21219
rs62351166	Acidic leucine-rich nuclear phosphoprotein 32 family member A	4	159507355	A/C	0.17095	0.016	0.0335	0.63096	19.6709	0.17095
rs11943643	Acidic leucine-rich nuclear phosphoprotein 32 family member A	4	159500484	G/A	0.14158	0.0141	0.0354	0.69183	308.206	0.14158
rs55779706	Acidic leucine-rich nuclear phosphoprotein 32 family member A	4	159519046	T/C	0.20306	-0.0006	0.0313	0.97724	813.652	0.20306
rs1971087	Acidic leucine-rich nuclear phosphoprotein 32 family member A	4	159888222	T/C	0.12169	-0.0016	0.0384	0.97724	56.3387	0.12169
rs1463346	Acidic leucine-rich nuclear phosphoprotein 32 family member A	4	159414128	G/A	0.19742	-0.005	0.0317	0.87096	362.894	0.19742
rs12502731	Acidic leucine-rich nuclear phosphoprotein 32 family member A	4	159877373	A/G	0.35897	-0.0053	0.026	0.83176	274.469	0.35897
rs11559290	Acidic leucine-rich nuclear phosphoprotein 32 family member A	4	159601676	T/C	0.85903	-0.0122	0.0356	0.72444	341.163	0.14097
rs6833533	Acidic leucine-rich nuclear phosphoprotein 32 family member A	4	159776275	C/T	0.22239	-0.0133	0.0298	0.66069	687.948	0.22239
rs505986	Acidic leucine-rich nuclear phosphoprotein 32 family member A	4	160023985	A/G	0.36079	-0.0309	0.0259	0.23442	39.9171	0.36079
rs115622914	Acidic leucine-rich nuclear phosphoprotein 32 family member A	4	160112013	C/A	0.08072	-0.0426	0.0457	0.35481	30.9936	0.08072
rs62354041	Acidic leucine-rich nuclear phosphoprotein 32 family member A	4	159802665	T/C	0.07897	-0.0458	0.0469	0.33113	24.0805	0.07897
rs4422460	Acidic leucine-rich nuclear phosphoprotein 32 family member A	4	159249881	T/C	0.07488	-0.0462	0.0474	0.33113	28.9683	0.07488
rs77019759	Acidic leucine-rich nuclear phosphoprotein 32 family member A	4	160121515	A/G	0.07315	-0.0613	0.0495	0.2138	46.3283	0.07315
rs74604191	Acidic leucine-rich nuclear phosphoprotein 32 family member A	4	159487229	T/C	0.06021	-0.0781	0.0522	0.1349	272.87	0.06021
rs76285085	Acidic leucine-rich nuclear phosphoprotein 32 family member A	4	159975103	T/G	0.07506	-0.1008	0.0486	0.03802	23.2546	0.07506
rs77797348	Acidic leucine-rich nuclear phosphoprotein 32 family member A	4	159743627	A/G	0.08974	-0.1038	0.0439	0.01778	35.579	0.08974
rs11559290	Acidic leucine-rich nuclear phosphoprotein 32 family member B	4	159601676	T/C	0.85903	0.0568	0.0356	0.10965	341.163	0.14097
rs17219611	Acidic leucine-rich nuclear phosphoprotein 32 family member B	4	159507642	T/C	0.08241	0.0498	0.0445	0.26303	22.4164	0.08241
rs1971087	Acidic leucine-rich nuclear phosphoprotein 32 family member B	4	159888222	T/C	0.12169	0.0381	0.0384	0.32359	56.3387	0.12169
rs10517688	Acidic leucine-rich nuclear phosphoprotein 32 family member B	4	159101703	T/C	0.2804	-0.0023	0.0283	0.93325	36.5096	0.2804
rs505986	Acidic leucine-rich nuclear phosphoprotein 32 family member B	4	160023985	A/G	0.36079	-0.0031	0.0259	0.91201	39.9171	0.36079
rs72695753	Acidic leucine-rich nuclear phosphoprotein 32 family member B	4	159119764	A/G	0.12186	-0.0034	0.0391	0.93325	21.7034	0.12186
rs62354041	Acidic leucine-rich nuclear phosphoprotein 32 family member B	4	159802665	T/C	0.07897	-0.0042	0.0469	0.93325	24.0805	0.07897
rs13115760	Acidic leucine-rich nuclear phosphoprotein 32 family member B	4	159799942	T/C	0.37189	-0.0106	0.0252	0.67608	214.743	0.37189
rs55960593	Acidic leucine-rich nuclear phosphoprotein 32 family member B	4	159690622	T/C	0.37541	-0.0109	0.0254	0.66069	222.344	0.37541
rs7698077	Acidic leucine-rich nuclear phosphoprotein 32 family member B	4	159882696	C/T	0.06842	-0.015	0.0496	0.75858	31.2714	0.06842
rs55779706	Acidic leucine-rich nuclear phosphoprotein 32 family member B	4	159519046	T/C	0.20306	-0.0174	0.0312	0.57544	813.652	0.20306
rs112507704	Acidic leucine-rich nuclear phosphoprotein 32 family member B	4	160105804	A/G	0.11144	-0.0186	0.0403	0.64565	162.479	0.11144
rs6833533	Acidic leucine-rich nuclear phosphoprotein 32 family member B	4	159776275	C/T	0.22239	-0.0225	0.0298	0.44668	687.948	0.22239
rs6536380	Acidic leucine-rich nuclear phosphoprotein 32 family member B	4	159876379	T/C	0.62565	-0.0353	0.0259	0.17378	76.6668	0.37435
rs1463346	Acidic leucine-rich nuclear phosphoprotein 32 family member B	4	159414128	G/A	0.19742	-0.0354	0.0317	0.26303	362.894	0.19742
rs6853766	Acidic leucine-rich nuclear phosphoprotein 32 family member B	4	159308371	A/C	0.21219	-0.0356	0.0311	0.25119	179.469	0.21219
rs7664454	Acidic leucine-rich nuclear phosphoprotein 32 family member B	4	159349367	C/T	0.17003	-0.0448	0.0327	0.16982	138.472	0.17003
rs11943643	Acidic leucine-rich nuclear phosphoprotein 32 family member B	4	159500484	G/A	0.14158	-0.0559	0.0354	0.11482	308.206	0.14158
rs74604191	Actin-binding LIM protein 3	4	159487229	T/C	0.06021	0.0908	0.0522	0.08128	272.87	0.06021
rs77797348	Actin-binding LIM protein 3	4	159743627	A/G	0.08974	0.049	0.0439	0.26303	35.579	0.08974
rs4364309	Actin-binding LIM protein 3	4	159255213	C/T	0.78547	0.0469	0.0305	0.12303	67.0433	0.21453
rs505986	Actin-binding LIM protein 3	4	160023985	A/G	0.36079	0.0274	0.0259	0.2884	39.9171	0.36079
rs12502731	Actin-binding LIM protein 3	4	159877373	A/G	0.35897	0.0129	0.026	0.6166	274.469	0.35897
rs12506354	Actin-binding LIM protein 3	4	159286954	G/T	0.21206	0.0109	0.0305	0.72444	25.458	0.21206
rs6833533	Actin-binding LIM protein 3	4	159776275	C/T	0.22239	-0.007	0.0298	0.81283	687.948	0.22239
rs7698077	Actin-binding LIM protein 3	4	159882696	C/T	0.06842	-0.0134	0.0496	0.79433	31.2714	0.06842
rs62351166	Actin-binding LIM protein 3	4	159507355	A/C	0.17095	-0.0162	0.0335	0.63096	19.6709	0.17095
rs7664454	Actin-binding LIM protein 3	4	159349367	C/T	0.17003	-0.0179	0.0327	0.58884	138.472	0.17003
rs13114625	Actin-binding LIM protein 3	4	159172577	A/G	0.26734	-0.0188	0.0282	0.50119	55.2851	0.26734
rs17223240	Actin-binding LIM protein 3	4	159924295	A/G	0.09719	-0.0268	0.0421	0.52481	312.414	0.09719
rs62351616	Actin-binding LIM protein 3	4	159902805	G/T	0.07717	-0.0273	0.0478	0.56234	20.1477	0.07717
rs13108536	Actin-binding LIM protein 3	4	159916923	T/C	0.28126	-0.0297	0.027	0.26915	113.407	0.28126
rs77019759	Actin-binding LIM protein 3	4	160121515	A/G	0.07315	-0.0505	0.0495	0.30903	46.3283	0.07315
rs72695753	Actin-binding LIM protein 3	4	159119764	A/G	0.12186	-0.0684	0.0391	0.08128	21.7034	0.12186
rs72695426	Actin-related protein 2/3 complex subunit 3	4	159700833	T/C	0.07633	0.0832	0.0489	0.08913	23.6846	0.07633
rs62351166	Actin-related protein 2/3 complex subunit 3	4	159507355	A/C	0.17095	0.0479	0.0335	0.15136	19.6709	0.17095
rs72695753	Actin-related protein 2/3 complex subunit 3	4	159119764	A/G	0.12186	0.0435	0.0391	0.26915	21.7034	0.12186
rs6833533	Actin-related protein 2/3 complex subunit 3	4	159776275	C/T	0.22239	0.0362	0.0298	0.22387	687.948	0.22239
rs17223240	Actin-related protein 2/3 complex subunit 3	4	159924295	A/G	0.09719	0.0355	0.0421	0.39811	312.414	0.09719
rs13114625	Actin-related protein 2/3 complex subunit 3	4	159172577	A/G	0.26734	0.0349	0.0282	0.21878	55.2851	0.26734
rs55779706	Actin-related protein 2/3 complex subunit 3	4	159519046	T/C	0.20306	0.0338	0.0312	0.28184	813.652	0.20306
rs6536380	Actin-related protein 2/3 complex subunit 3	4	159876379	T/C	0.62565	0.024	0.0259	0.35481	76.6668	0.37435
rs13108536	Actin-related protein 2/3 complex subunit 3	4	159916923	T/C	0.28126	0.0196	0.027	0.46774	113.407	0.28126
rs13115760	Actin-related protein 2/3 complex subunit 3	4	159799942	T/C	0.37189	0.0189	0.0252	0.45709	214.743	0.37189
rs112507704	Actin-related protein 2/3 complex subunit 3	4	160105804	A/G	0.11144	0.0182	0.0403	0.64565	162.479	0.11144
rs35055965	Actin-related protein 2/3 complex subunit 3	4	159193901	T/C	0.22988	0.0171	0.0299	0.56234	189.477	0.22988
rs12506354	Actin-related protein 2/3 complex subunit 3	4	159286954	G/T	0.21206	-0.001	0.0305	0.97724	25.458	0.21206
rs1971087	Actin-related protein 2/3 complex subunit 3	4	159888222	T/C	0.12169	-0.0013	0.0384	0.97724	56.3387	0.12169
rs115622914	Actin-related protein 2/3 complex subunit 3	4	160112013	C/A	0.08072	-0.0022	0.0457	0.95499	30.9936	0.08072
rs7698077	Actin-related protein 2/3 complex subunit 3	4	159882696	C/T	0.06842	-0.0024	0.0496	0.95499	31.2714	0.06842
rs7664454	Actin-related protein 2/3 complex subunit 3	4	159349367	C/T	0.17003	-0.0091	0.0327	0.77625	138.472	0.17003
rs11559290	Actin-related protein 2/3 complex subunit 3	4	159601676	T/C	0.85903	-0.0117	0.0356	0.74131	341.163	0.14097
rs10517688	Actin-related protein 2/3 complex subunit 3	4	159101703	T/C	0.2804	-0.0129	0.0283	0.64565	36.5096	0.2804
rs77797348	Actin-related protein 2/3 complex subunit 3	4	159743627	A/G	0.08974	-0.0562	0.0439	0.19953	35.579	0.08974
rs17219611	Actin-related protein 2/3 complex subunit 3	4	159507642	T/C	0.08241	-0.086	0.0444	0.05248	22.4164	0.08241
rs17219611	Activated Protein C	4	159507642	T/C	0.08241	0.1143	0.0444	0.01	22.4164	0.08241
rs76285085	Activated Protein C	4	159975103	T/G	0.07506	0.0981	0.0486	0.04365	23.2546	0.07506
rs11559290	Activated Protein C	4	159601676	T/C	0.85903	0.0481	0.0356	0.17783	341.163	0.14097
rs115622914	Activated Protein C	4	160112013	C/A	0.08072	0.0456	0.0457	0.31623	30.9936	0.08072
rs72695426	Activated Protein C	4	159700833	T/C	0.07633	0.0396	0.0489	0.41687	23.6846	0.07633
rs4422460	Activated Protein C	4	159249881	T/C	0.07488	0.0336	0.0474	0.47863	28.9683	0.07488
rs55779706	Activated Protein C	4	159519046	T/C	0.20306	0.0328	0.0312	0.29512	813.652	0.20306
rs1463346	Activated Protein C	4	159414128	G/A	0.19742	0.0176	0.0317	0.57544	362.894	0.19742
rs112507704	Activated Protein C	4	160105804	A/G	0.11144	0.0053	0.0404	0.89125	162.479	0.11144
rs62351166	Activated Protein C	4	159507355	A/C	0.17095	-0.0025	0.0335	0.93325	19.6709	0.17095
rs6833533	Activated Protein C	4	159776275	C/T	0.22239	-0.0054	0.0298	0.85114	687.948	0.22239
rs4364309	Activated Protein C	4	159255213	C/T	0.78547	-0.006	0.0305	0.85114	67.0433	0.21453
rs1971087	Activated Protein C	4	159888222	T/C	0.12169	-0.0096	0.0384	0.79433	56.3387	0.12169
rs10517688	Activated Protein C	4	159101703	T/C	0.2804	-0.0219	0.0282	0.43652	36.5096	0.2804
rs13115760	Activated Protein C	4	159799942	T/C	0.37189	-0.0227	0.0252	0.37154	214.743	0.37189
rs55960593	Activated Protein C	4	159690622	T/C	0.37541	-0.0249	0.0254	0.32359	222.344	0.37541
rs12506354	Activated Protein C	4	159286954	G/T	0.21206	-0.0299	0.0305	0.32359	25.458	0.21206
rs6853766	Activated Protein C	4	159308371	A/C	0.21219	-0.032	0.0311	0.302	179.469	0.21219
rs72695753	Activated Protein C	4	159119764	A/G	0.12186	-0.0349	0.0391	0.37154	21.7034	0.12186
rs7664454	Activated Protein C	4	159349367	C/T	0.17003	-0.0397	0.0327	0.22387	138.472	0.17003
rs6536380	Activated Protein C	4	159876379	T/C	0.62565	-0.0562	0.0259	0.0302	76.6668	0.37435
rs35055965	Activated Protein C	4	159193901	T/C	0.22988	-0.0586	0.0299	0.05012	189.477	0.22988
rs77019759	Activated Protein C	4	160121515	A/G	0.07315	-0.0649	0.0496	0.19055	46.3283	0.07315
rs7698077	Activated Protein C	4	159882696	C/T	0.06842	-0.082	0.0496	0.09772	31.2714	0.06842
rs72695426	Activating signal cointegrator 1 complex subunit 1	4	159700833	T/C	0.07633	0.0857	0.0489	0.07943	23.6846	0.07633
rs17223240	Activating signal cointegrator 1 complex subunit 1	4	159924295	A/G	0.09719	0.0661	0.0421	0.11749	312.414	0.09719
rs55960593	Activating signal cointegrator 1 complex subunit 1	4	159690622	T/C	0.37541	0.0272	0.0254	0.28184	222.344	0.37541
rs13115760	Activating signal cointegrator 1 complex subunit 1	4	159799942	T/C	0.37189	0.0262	0.0252	0.302	214.743	0.37189
rs62351616	Activating signal cointegrator 1 complex subunit 1	4	159902805	G/T	0.07717	0.024	0.0478	0.6166	20.1477	0.07717
rs11943643	Activating signal cointegrator 1 complex subunit 1	4	159500484	G/A	0.14158	0.0165	0.0354	0.64565	308.206	0.14158
rs505986	Activating signal cointegrator 1 complex subunit 1	4	160023985	A/G	0.36079	0.0099	0.0259	0.70795	39.9171	0.36079
rs115622914	Activating signal cointegrator 1 complex subunit 1	4	160112013	C/A	0.08072	0.0081	0.0457	0.85114	30.9936	0.08072
rs6833533	Activating signal cointegrator 1 complex subunit 1	4	159776275	C/T	0.22239	0.0062	0.0299	0.83176	687.948	0.22239
rs4422460	Activating signal cointegrator 1 complex subunit 1	4	159249881	T/C	0.07488	0.0047	0.0474	0.91201	28.9683	0.07488
rs13114625	Activating signal cointegrator 1 complex subunit 1	4	159172577	A/G	0.26734	-0.0004	0.0282	1	55.2851	0.26734
rs7664454	Activating signal cointegrator 1 complex subunit 1	4	159349367	C/T	0.17003	-0.0006	0.0327	0.97724	138.472	0.17003
rs6536380	Activating signal cointegrator 1 complex subunit 1	4	159876379	T/C	0.62565	-0.0015	0.0259	0.95499	76.6668	0.37435
rs6853766	Activating signal cointegrator 1 complex subunit 1	4	159308371	A/C	0.21219	-0.0031	0.0312	0.91201	179.469	0.21219
rs12502731	Activating signal cointegrator 1 complex subunit 1	4	159877373	A/G	0.35897	-0.0078	0.026	0.75858	274.469	0.35897
rs7698077	Activating signal cointegrator 1 complex subunit 1	4	159882696	C/T	0.06842	-0.0172	0.0496	0.72444	31.2714	0.06842
rs11559290	Activating signal cointegrator 1 complex subunit 1	4	159601676	T/C	0.85903	-0.02	0.0356	0.57544	341.163	0.14097
rs1463346	Activating signal cointegrator 1 complex subunit 1	4	159414128	G/A	0.19742	-0.0201	0.0317	0.52481	362.894	0.19742
rs76285085	Activating signal cointegrator 1 complex subunit 1	4	159975103	T/G	0.07506	-0.0209	0.0486	0.66069	23.2546	0.07506
rs55779706	Activating signal cointegrator 1 complex subunit 1	4	159519046	T/C	0.20306	-0.025	0.0313	0.42658	813.652	0.20306
rs72695753	Activating signal cointegrator 1 complex subunit 1	4	159119764	A/G	0.12186	-0.0275	0.0391	0.47863	21.7034	0.12186
rs4364309	Activating signal cointegrator 1 complex subunit 1	4	159255213	C/T	0.78547	-0.0286	0.0305	0.34674	67.0433	0.21453
rs74604191	Activating signal cointegrator 1 complex subunit 1	4	159487229	T/C	0.06021	-0.0562	0.0522	0.28184	272.87	0.06021
rs77019759	Activating signal cointegrator 1 complex subunit 1	4	160121515	A/G	0.07315	-0.0835	0.0495	0.0912	46.3283	0.07315
rs7698077	Activator of 90 kDa heat shock protein ATPase homolog 1	4	159882696	C/T	0.06842	0.0756	0.0496	0.12589	31.2714	0.06842
rs13114625	Activator of 90 kDa heat shock protein ATPase homolog 1	4	159172577	A/G	0.26734	0.0475	0.0282	0.09333	55.2851	0.26734
rs11943643	Activator of 90 kDa heat shock protein ATPase homolog 1	4	159500484	G/A	0.14158	0.0437	0.0354	0.21878	308.206	0.14158
rs55779706	Activator of 90 kDa heat shock protein ATPase homolog 1	4	159519046	T/C	0.20306	0.024	0.0312	0.43652	813.652	0.20306
rs6853766	Activator of 90 kDa heat shock protein ATPase homolog 1	4	159308371	A/C	0.21219	0.0211	0.0311	0.50119	179.469	0.21219
rs13108536	Activator of 90 kDa heat shock protein ATPase homolog 1	4	159916923	T/C	0.28126	0.0151	0.027	0.57544	113.407	0.28126
rs13115760	Activator of 90 kDa heat shock protein ATPase homolog 1	4	159799942	T/C	0.37189	0.0086	0.0252	0.74131	214.743	0.37189
rs72695426	Activator of 90 kDa heat shock protein ATPase homolog 1	4	159700833	T/C	0.07633	0.0085	0.0489	0.87096	23.6846	0.07633
rs35055965	Activator of 90 kDa heat shock protein ATPase homolog 1	4	159193901	T/C	0.22988	0.0082	0.0299	0.77625	189.477	0.22988
rs55960593	Activator of 90 kDa heat shock protein ATPase homolog 1	4	159690622	T/C	0.37541	0.0068	0.0254	0.79433	222.344	0.37541
rs72695753	Activator of 90 kDa heat shock protein ATPase homolog 1	4	159119764	A/G	0.12186	0.0018	0.0391	0.95499	21.7034	0.12186
rs17223240	Activator of 90 kDa heat shock protein ATPase homolog 1	4	159924295	A/G	0.09719	0.0016	0.0421	0.97724	312.414	0.09719
rs6536380	Activator of 90 kDa heat shock protein ATPase homolog 1	4	159876379	T/C	0.62565	-0.0003	0.0259	1	76.6668	0.37435
rs12506354	Activator of 90 kDa heat shock protein ATPase homolog 1	4	159286954	G/T	0.21206	-0.004	0.0305	0.89125	25.458	0.21206
rs12502731	Activator of 90 kDa heat shock protein ATPase homolog 1	4	159877373	A/G	0.35897	-0.0051	0.026	0.85114	274.469	0.35897
rs6833533	Activator of 90 kDa heat shock protein ATPase homolog 1	4	159776275	C/T	0.22239	-0.016	0.0298	0.58884	687.948	0.22239
rs10517688	Activator of 90 kDa heat shock protein ATPase homolog 1	4	159101703	T/C	0.2804	-0.0176	0.0283	0.53703	36.5096	0.2804
rs505986	Activator of 90 kDa heat shock protein ATPase homolog 1	4	160023985	A/G	0.36079	-0.0218	0.0259	0.39811	39.9171	0.36079
rs115622914	Activator of 90 kDa heat shock protein ATPase homolog 1	4	160112013	C/A	0.08072	-0.0363	0.0457	0.42658	30.9936	0.08072
rs77797348	Activator of 90 kDa heat shock protein ATPase homolog 1	4	159743627	A/G	0.08974	-0.042	0.0439	0.33884	35.579	0.08974
rs62351616	Activator of 90 kDa heat shock protein ATPase homolog 1	4	159902805	G/T	0.07717	-0.0441	0.0478	0.35481	20.1477	0.07717
rs4364309	Activator of 90 kDa heat shock protein ATPase homolog 1	4	159255213	C/T	0.78547	-0.0445	0.0304	0.14454	67.0433	0.21453
rs11559290	Activator of 90 kDa heat shock protein ATPase homolog 1	4	159601676	T/C	0.85903	-0.0566	0.0356	0.1122	341.163	0.14097
rs17219611	Activator of 90 kDa heat shock protein ATPase homolog 1	4	159507642	T/C	0.08241	-0.1138	0.0444	0.01047	22.4164	0.08241
rs112507704	Activator of apoptosis harakiri	4	160105804	A/G	0.11144	0.0652	0.0403	0.10471	162.479	0.11144
rs11559290	Activator of apoptosis harakiri	4	159601676	T/C	0.85903	0.0398	0.0356	0.26303	341.163	0.14097
rs505986	Activator of apoptosis harakiri	4	160023985	A/G	0.36079	0.0393	0.0259	0.12882	39.9171	0.36079
rs10517688	Activator of apoptosis harakiri	4	159101703	T/C	0.2804	0.0231	0.0283	0.41687	36.5096	0.2804
rs6853766	Activator of apoptosis harakiri	4	159308371	A/C	0.21219	0.0176	0.0311	0.57544	179.469	0.21219
rs17223240	Activator of apoptosis harakiri	4	159924295	A/G	0.09719	0.016	0.0421	0.70795	312.414	0.09719
rs13114625	Activator of apoptosis harakiri	4	159172577	A/G	0.26734	0.009	0.0282	0.75858	55.2851	0.26734
rs6833533	Activator of apoptosis harakiri	4	159776275	C/T	0.22239	0.005	0.0299	0.87096	687.948	0.22239
rs76285085	Activator of apoptosis harakiri	4	159975103	T/G	0.07506	-0.0061	0.0486	0.89125	23.2546	0.07506
rs72695426	Activator of apoptosis harakiri	4	159700833	T/C	0.07633	-0.0065	0.0489	0.89125	23.6846	0.07633
rs13115760	Activator of apoptosis harakiri	4	159799942	T/C	0.37189	-0.0069	0.0252	0.79433	214.743	0.37189
rs12506354	Activator of apoptosis harakiri	4	159286954	G/T	0.21206	-0.0078	0.0305	0.79433	25.458	0.21206
rs62354041	Activator of apoptosis harakiri	4	159802665	T/C	0.07897	-0.0112	0.0469	0.81283	24.0805	0.07897
rs55960593	Activator of apoptosis harakiri	4	159690622	T/C	0.37541	-0.0149	0.0254	0.56234	222.344	0.37541
rs6536380	Activator of apoptosis harakiri	4	159876379	T/C	0.62565	-0.015	0.0259	0.56234	76.6668	0.37435
rs4422460	Activator of apoptosis harakiri	4	159249881	T/C	0.07488	-0.016	0.0474	0.74131	28.9683	0.07488
rs77797348	Activator of apoptosis harakiri	4	159743627	A/G	0.08974	-0.0169	0.0439	0.70795	35.579	0.08974
rs11943643	Activator of apoptosis harakiri	4	159500484	G/A	0.14158	-0.0397	0.0354	0.26303	308.206	0.14158
rs115622914	Activator of apoptosis harakiri	4	160112013	C/A	0.08072	-0.0512	0.0457	0.26303	30.9936	0.08072
rs7664454	Activator of apoptosis harakiri	4	159349367	C/T	0.17003	-0.0703	0.0327	0.03162	138.472	0.17003
rs4422460	Activin receptor type-1B	4	159249881	T/C	0.07488	0.0277	0.0474	0.56234	28.9683	0.07488
rs6833533	Activin receptor type-1B	4	159776275	C/T	0.22239	0.0234	0.0298	0.43652	687.948	0.22239
rs11559290	Activin receptor type-1B	4	159601676	T/C	0.85903	0.0219	0.0356	0.53703	341.163	0.14097
rs17223240	Activin receptor type-1B	4	159924295	A/G	0.09719	0.0218	0.0421	0.60256	312.414	0.09719
rs76285085	Activin receptor type-1B	4	159975103	T/G	0.07506	0.0218	0.0486	0.66069	23.2546	0.07506
rs77797348	Activin receptor type-1B	4	159743627	A/G	0.08974	0.0145	0.0439	0.74131	35.579	0.08974
rs505986	Activin receptor type-1B	4	160023985	A/G	0.36079	0.0127	0.0259	0.6166	39.9171	0.36079
rs10517688	Activin receptor type-1B	4	159101703	T/C	0.2804	0.0111	0.0283	0.69183	36.5096	0.2804
rs115622914	Activin receptor type-1B	4	160112013	C/A	0.08072	0.0069	0.0457	0.87096	30.9936	0.08072
rs17219611	Activin receptor type-1B	4	159507642	T/C	0.08241	0.0049	0.0445	0.91201	22.4164	0.08241
rs12506354	Activin receptor type-1B	4	159286954	G/T	0.21206	0.0038	0.0305	0.89125	25.458	0.21206
rs62354041	Activin receptor type-1B	4	159802665	T/C	0.07897	0.001	0.0469	0.97724	24.0805	0.07897
rs74604191	Activin receptor type-1B	4	159487229	T/C	0.06021	-0.0006	0.0522	1	272.87	0.06021
rs13108536	Activin receptor type-1B	4	159916923	T/C	0.28126	-0.0102	0.027	0.70795	113.407	0.28126
rs6536380	Activin receptor type-1B	4	159876379	T/C	0.62565	-0.0133	0.0259	0.60256	76.6668	0.37435
rs55779706	Activin receptor type-1B	4	159519046	T/C	0.20306	-0.0134	0.0312	0.66069	813.652	0.20306
rs13115760	Activin receptor type-1B	4	159799942	T/C	0.37189	-0.0139	0.0252	0.57544	214.743	0.37189
rs77019759	Activin receptor type-1B	4	160121515	A/G	0.07315	-0.0146	0.0496	0.77625	46.3283	0.07315
rs1463346	Activin receptor type-1B	4	159414128	G/A	0.19742	-0.026	0.0317	0.40738	362.894	0.19742
rs11943643	Activin receptor type-1B	4	159500484	G/A	0.14158	-0.0314	0.0354	0.37154	308.206	0.14158
rs6853766	Activin receptor type-1B	4	159308371	A/C	0.21219	-0.0351	0.0311	0.25704	179.469	0.21219
rs72695753	Activin receptor type-1B	4	159119764	A/G	0.12186	-0.0404	0.0391	0.302	21.7034	0.12186
rs13114625	Activin receptor type-1B	4	159172577	A/G	0.26734	-0.0527	0.0282	0.06166	55.2851	0.26734
rs74604191	Acyl-CoA-binding domain-containing protein 6	4	159487229	T/C	0.06021	0.0505	0.0522	0.33113	272.87	0.06021
rs72695426	Acyl-CoA-binding domain-containing protein 6	4	159700833	T/C	0.07633	0.0461	0.0489	0.34674	23.6846	0.07633
rs7698077	Acyl-CoA-binding domain-containing protein 6	4	159882696	C/T	0.06842	0.0172	0.0496	0.72444	31.2714	0.06842
rs62351616	Acyl-CoA-binding domain-containing protein 6	4	159902805	G/T	0.07717	0.0035	0.0479	0.93325	20.1477	0.07717
rs72695753	Acyl-CoA-binding domain-containing protein 6	4	159119764	A/G	0.12186	-0.0007	0.0391	0.97724	21.7034	0.12186
rs62354041	Acyl-CoA-binding domain-containing protein 6	4	159802665	T/C	0.07897	-0.0035	0.0469	0.93325	24.0805	0.07897
rs35055965	Acyl-CoA-binding domain-containing protein 6	4	159193901	T/C	0.22988	-0.0045	0.0299	0.87096	189.477	0.22988
rs6833533	Acyl-CoA-binding domain-containing protein 6	4	159776275	C/T	0.22239	-0.0046	0.0299	0.87096	687.948	0.22239
rs62351166	Acyl-CoA-binding domain-containing protein 6	4	159507355	A/C	0.17095	-0.0053	0.0335	0.87096	19.6709	0.17095
rs77797348	Acyl-CoA-binding domain-containing protein 6	4	159743627	A/G	0.08974	-0.0072	0.0439	0.87096	35.579	0.08974
rs13108536	Acyl-CoA-binding domain-containing protein 6	4	159916923	T/C	0.28126	-0.0148	0.027	0.58884	113.407	0.28126
rs13115760	Acyl-CoA-binding domain-containing protein 6	4	159799942	T/C	0.37189	-0.0156	0.0252	0.53703	214.743	0.37189
rs17223240	Acyl-CoA-binding domain-containing protein 6	4	159924295	A/G	0.09719	-0.0165	0.0421	0.69183	312.414	0.09719
rs77019759	Acyl-CoA-binding domain-containing protein 6	4	160121515	A/G	0.07315	-0.0202	0.0496	0.67608	46.3283	0.07315
rs11943643	Acyl-CoA-binding domain-containing protein 6	4	159500484	G/A	0.14158	-0.027	0.0354	0.44668	308.206	0.14158
rs7664454	Acyl-CoA-binding domain-containing protein 6	4	159349367	C/T	0.17003	-0.0281	0.0327	0.38904	138.472	0.17003
rs12506354	Acyl-CoA-binding domain-containing protein 6	4	159286954	G/T	0.21206	-0.034	0.0305	0.26303	25.458	0.21206
rs115622914	Acyl-CoA-binding domain-containing protein 6	4	160112013	C/A	0.08072	-0.0724	0.0457	0.1122	30.9936	0.08072
rs17223240	Acyl-CoA-binding domain-containing protein 7	4	159924295	A/G	0.09719	0.0657	0.0421	0.11749	312.414	0.09719
rs72695426	Acyl-CoA-binding domain-containing protein 7	4	159700833	T/C	0.07633	0.0485	0.0489	0.32359	23.6846	0.07633
rs13115760	Acyl-CoA-binding domain-containing protein 7	4	159799942	T/C	0.37189	0.0309	0.0252	0.21878	214.743	0.37189
rs6536380	Acyl-CoA-binding domain-containing protein 7	4	159876379	T/C	0.62565	0.0282	0.0259	0.27542	76.6668	0.37435
rs62354041	Acyl-CoA-binding domain-containing protein 7	4	159802665	T/C	0.07897	0.0212	0.0469	0.64565	24.0805	0.07897
rs7664454	Acyl-CoA-binding domain-containing protein 7	4	159349367	C/T	0.17003	0.0114	0.0327	0.72444	138.472	0.17003
rs77019759	Acyl-CoA-binding domain-containing protein 7	4	160121515	A/G	0.07315	0.0066	0.0496	0.89125	46.3283	0.07315
rs6833533	Acyl-CoA-binding domain-containing protein 7	4	159776275	C/T	0.22239	0.0016	0.0299	0.95499	687.948	0.22239
rs1463346	Acyl-CoA-binding domain-containing protein 7	4	159414128	G/A	0.19742	-0.0007	0.0317	0.97724	362.894	0.19742
rs35055965	Acyl-CoA-binding domain-containing protein 7	4	159193901	T/C	0.22988	-0.0053	0.0299	0.85114	189.477	0.22988
rs12502731	Acyl-CoA-binding domain-containing protein 7	4	159877373	A/G	0.35897	-0.0092	0.026	0.72444	274.469	0.35897
rs6853766	Acyl-CoA-binding domain-containing protein 7	4	159308371	A/C	0.21219	-0.0132	0.0311	0.67608	179.469	0.21219
rs4364309	Acyl-CoA-binding domain-containing protein 7	4	159255213	C/T	0.78547	-0.0187	0.0305	0.53703	67.0433	0.21453
rs12506354	Acyl-CoA-binding domain-containing protein 7	4	159286954	G/T	0.21206	-0.0191	0.0304	0.52481	25.458	0.21206
rs505986	Acyl-CoA-binding domain-containing protein 7	4	160023985	A/G	0.36079	-0.0197	0.0259	0.44668	39.9171	0.36079
rs7698077	Acyl-CoA-binding domain-containing protein 7	4	159882696	C/T	0.06842	-0.0199	0.0496	0.69183	31.2714	0.06842
rs62351166	Acyl-CoA-binding domain-containing protein 7	4	159507355	A/C	0.17095	-0.0302	0.0335	0.37154	19.6709	0.17095
rs74604191	Acyl-CoA-binding domain-containing protein 7	4	159487229	T/C	0.06021	-0.0361	0.0522	0.48978	272.87	0.06021
rs77797348	Acyl-CoA-binding domain-containing protein 7	4	159743627	A/G	0.08974	-0.0407	0.0439	0.35481	35.579	0.08974
rs72695426	Acylphosphatase-2	4	159700833	T/C	0.07633	0.0946	0.0489	0.0537	23.6846	0.07633
rs62354041	Acylphosphatase-2	4	159802665	T/C	0.07897	0.0548	0.0469	0.24547	24.0805	0.07897
rs74604191	Acylphosphatase-2	4	159487229	T/C	0.06021	0.0438	0.0522	0.39811	272.87	0.06021
rs1463346	Acylphosphatase-2	4	159414128	G/A	0.19742	0.0422	0.0317	0.18197	362.894	0.19742
rs72695753	Acylphosphatase-2	4	159119764	A/G	0.12186	0.0403	0.0391	0.302	21.7034	0.12186
rs7664454	Acylphosphatase-2	4	159349367	C/T	0.17003	0.0317	0.0327	0.33113	138.472	0.17003
rs55960593	Acylphosphatase-2	4	159690622	T/C	0.37541	0.0284	0.0254	0.26303	222.344	0.37541
rs13115760	Acylphosphatase-2	4	159799942	T/C	0.37189	0.0264	0.0252	0.29512	214.743	0.37189
rs62351616	Acylphosphatase-2	4	159902805	G/T	0.07717	0.0204	0.0479	0.67608	20.1477	0.07717
rs6536380	Acylphosphatase-2	4	159876379	T/C	0.62565	0.0164	0.0259	0.52481	76.6668	0.37435
rs112507704	Acylphosphatase-2	4	160105804	A/G	0.11144	0.0125	0.0403	0.75858	162.479	0.11144
rs62351166	Acylphosphatase-2	4	159507355	A/C	0.17095	-0.0047	0.0335	0.89125	19.6709	0.17095
rs7698077	Acylphosphatase-2	4	159882696	C/T	0.06842	-0.0084	0.0496	0.87096	31.2714	0.06842
rs505986	Acylphosphatase-2	4	160023985	A/G	0.36079	-0.0181	0.0259	0.48978	39.9171	0.36079
rs1971087	Acylphosphatase-2	4	159888222	T/C	0.12169	-0.0243	0.0384	0.52481	56.3387	0.12169
rs10517688	Acylphosphatase-2	4	159101703	T/C	0.2804	-0.026	0.0283	0.35481	36.5096	0.2804
rs12506354	Acylphosphatase-2	4	159286954	G/T	0.21206	-0.0275	0.0305	0.37154	25.458	0.21206
rs77797348	Acylphosphatase-2	4	159743627	A/G	0.08974	-0.0383	0.0439	0.38019	35.579	0.08974
rs115622914	Acylphosphatase-2	4	160112013	C/A	0.08072	-0.0527	0.0457	0.25119	30.9936	0.08072
rs17219611	Acylphosphatase-2	4	159507642	T/C	0.08241	-0.0716	0.0444	0.10715	22.4164	0.08241
rs4422460	ADAMTS-like protein 1	4	159249881	T/C	0.07488	0.0864	0.0473	0.06761	28.9683	0.07488
rs17223240	ADAMTS-like protein 1	4	159924295	A/G	0.09719	0.0734	0.0421	0.08128	312.414	0.09719
rs4364309	ADAMTS-like protein 1	4	159255213	C/T	0.78547	0.0615	0.0305	0.04365	67.0433	0.21453
rs12506354	ADAMTS-like protein 1	4	159286954	G/T	0.21206	0.0525	0.0304	0.08511	25.458	0.21206
rs6833533	ADAMTS-like protein 1	4	159776275	C/T	0.22239	0.0324	0.0298	0.27542	687.948	0.22239
rs55960593	ADAMTS-like protein 1	4	159690622	T/C	0.37541	0.0141	0.0254	0.57544	222.344	0.37541
rs77019759	ADAMTS-like protein 1	4	160121515	A/G	0.07315	0.0049	0.0496	0.91201	46.3283	0.07315
rs13108536	ADAMTS-like protein 1	4	159916923	T/C	0.28126	0.0039	0.027	0.89125	113.407	0.28126
rs1463346	ADAMTS-like protein 1	4	159414128	G/A	0.19742	0.0032	0.0317	0.91201	362.894	0.19742
rs115622914	ADAMTS-like protein 1	4	160112013	C/A	0.08072	0.0016	0.0457	0.97724	30.9936	0.08072
rs6853766	ADAMTS-like protein 1	4	159308371	A/C	0.21219	-0.0099	0.0312	0.75858	179.469	0.21219
rs7664454	ADAMTS-like protein 1	4	159349367	C/T	0.17003	-0.0184	0.0327	0.57544	138.472	0.17003
rs13114625	ADAMTS-like protein 1	4	159172577	A/G	0.26734	-0.0205	0.0282	0.46774	55.2851	0.26734
rs62351166	ADAMTS-like protein 1	4	159507355	A/C	0.17095	-0.0285	0.0335	0.39811	19.6709	0.17095
rs1971087	ADAMTS-like protein 1	4	159888222	T/C	0.12169	-0.0485	0.0384	0.20893	56.3387	0.12169
rs62351616	ADAMTS-like protein 1	4	159902805	G/T	0.07717	-0.0542	0.0478	0.25704	20.1477	0.07717
rs72695426	ADAMTS-like protein 1	4	159700833	T/C	0.07633	-0.0649	0.0489	0.18621	23.6846	0.07633
rs62354041	ADAMTS-like protein 1	4	159802665	T/C	0.07897	-0.0654	0.0469	0.16218	24.0805	0.07897
rs115622914	Adapter molecule crk	4	160112013	C/A	0.08072	0.0548	0.0457	0.22909	30.9936	0.08072
rs55779706	Adapter molecule crk	4	159519046	T/C	0.20306	0.0402	0.0312	0.19953	813.652	0.20306
rs62351616	Adapter molecule crk	4	159902805	G/T	0.07717	0.0391	0.0478	0.41687	20.1477	0.07717
rs13115760	Adapter molecule crk	4	159799942	T/C	0.37189	0.0323	0.0252	0.19953	214.743	0.37189
rs77797348	Adapter molecule crk	4	159743627	A/G	0.08974	0.0318	0.0439	0.46774	35.579	0.08974
rs72695753	Adapter molecule crk	4	159119764	A/G	0.12186	0.0242	0.0391	0.53703	21.7034	0.12186
rs13108536	Adapter molecule crk	4	159916923	T/C	0.28126	0.0232	0.027	0.38904	113.407	0.28126
rs17223240	Adapter molecule crk	4	159924295	A/G	0.09719	0.0223	0.0421	0.60256	312.414	0.09719
rs4364309	Adapter molecule crk	4	159255213	C/T	0.78547	0.0204	0.0304	0.50119	67.0433	0.21453
rs6833533	Adapter molecule crk	4	159776275	C/T	0.22239	0.0125	0.0299	0.67608	687.948	0.22239
rs62351166	Adapter molecule crk	4	159507355	A/C	0.17095	-0.0031	0.0335	0.93325	19.6709	0.17095
rs12502731	Adapter molecule crk	4	159877373	A/G	0.35897	-0.0051	0.026	0.85114	274.469	0.35897
rs11943643	Adapter molecule crk	4	159500484	G/A	0.14158	-0.0066	0.0354	0.85114	308.206	0.14158
rs112507704	Adapter molecule crk	4	160105804	A/G	0.11144	-0.0074	0.0404	0.85114	162.479	0.11144
rs11559290	Adapter molecule crk	4	159601676	T/C	0.85903	-0.0078	0.0356	0.83176	341.163	0.14097
rs17219611	Adapter molecule crk	4	159507642	T/C	0.08241	-0.0078	0.0444	0.85114	22.4164	0.08241
rs77019759	Adapter molecule crk	4	160121515	A/G	0.07315	-0.0763	0.0496	0.12303	46.3283	0.07315
rs505986	Adapter molecule crk	4	160023985	A/G	0.36079	-0.0782	0.0259	0.00245	39.9171	0.36079
rs112507704	Adenosine 3'-phospho 5'-phosphosulfate transporter 2	4	160105804	A/G	0.11144	0.0827	0.0403	0.04074	162.479	0.11144
rs4422460	Adenosine 3'-phospho 5'-phosphosulfate transporter 2	4	159249881	T/C	0.07488	0.0817	0.0473	0.08511	28.9683	0.07488
rs12502731	Adenosine 3'-phospho 5'-phosphosulfate transporter 2	4	159877373	A/G	0.35897	0.039	0.026	0.1349	274.469	0.35897
rs55779706	Adenosine 3'-phospho 5'-phosphosulfate transporter 2	4	159519046	T/C	0.20306	0.0367	0.0312	0.23988	813.652	0.20306
rs12506354	Adenosine 3'-phospho 5'-phosphosulfate transporter 2	4	159286954	G/T	0.21206	0.029	0.0305	0.33884	25.458	0.21206
rs10517688	Adenosine 3'-phospho 5'-phosphosulfate transporter 2	4	159101703	T/C	0.2804	0.0232	0.0282	0.40738	36.5096	0.2804
rs17223240	Adenosine 3'-phospho 5'-phosphosulfate transporter 2	4	159924295	A/G	0.09719	0.0229	0.0421	0.58884	312.414	0.09719
rs62351616	Adenosine 3'-phospho 5'-phosphosulfate transporter 2	4	159902805	G/T	0.07717	0.0076	0.0478	0.87096	20.1477	0.07717
rs55960593	Adenosine 3'-phospho 5'-phosphosulfate transporter 2	4	159690622	T/C	0.37541	0.0043	0.0254	0.87096	222.344	0.37541
rs1463346	Adenosine 3'-phospho 5'-phosphosulfate transporter 2	4	159414128	G/A	0.19742	0.0035	0.0317	0.91201	362.894	0.19742
rs6853766	Adenosine 3'-phospho 5'-phosphosulfate transporter 2	4	159308371	A/C	0.21219	0.0008	0.0312	0.97724	179.469	0.21219
rs13115760	Adenosine 3'-phospho 5'-phosphosulfate transporter 2	4	159799942	T/C	0.37189	0.0007	0.0252	0.97724	214.743	0.37189
rs505986	Adenosine 3'-phospho 5'-phosphosulfate transporter 2	4	160023985	A/G	0.36079	-0.002	0.0259	0.93325	39.9171	0.36079
rs11559290	Adenosine 3'-phospho 5'-phosphosulfate transporter 2	4	159601676	T/C	0.85903	-0.0109	0.0356	0.75858	341.163	0.14097
rs1971087	Adenosine 3'-phospho 5'-phosphosulfate transporter 2	4	159888222	T/C	0.12169	-0.0157	0.0384	0.67608	56.3387	0.12169
rs72695426	Adenosine 3'-phospho 5'-phosphosulfate transporter 2	4	159700833	T/C	0.07633	-0.0197	0.0489	0.69183	23.6846	0.07633
rs72695753	Adenosine 3'-phospho 5'-phosphosulfate transporter 2	4	159119764	A/G	0.12186	-0.0294	0.0391	0.45709	21.7034	0.12186
rs7698077	Adenosine 3'-phospho 5'-phosphosulfate transporter 2	4	159882696	C/T	0.06842	-0.0418	0.0496	0.39811	31.2714	0.06842
rs76285085	Adenosine 3'-phospho 5'-phosphosulfate transporter 2	4	159975103	T/G	0.07506	-0.0702	0.0486	0.14791	23.2546	0.07506
rs77797348	Adenosine 3'-phospho 5'-phosphosulfate transporter 2	4	159743627	A/G	0.08974	-0.0943	0.0439	0.03162	35.579	0.08974
rs115622914	Adenosine 3'-phospho 5'-phosphosulfate transporter 2	4	160112013	C/A	0.08072	-0.1133	0.0457	0.01318	30.9936	0.08072
rs6853766	Adenosine deaminase CECR1	4	159308371	A/C	0.21219	0.0486	0.0311	0.11749	179.469	0.21219
rs1463346	Adenosine deaminase CECR1	4	159414128	G/A	0.19742	0.0458	0.0317	0.14791	362.894	0.19742
rs12502731	Adenosine deaminase CECR1	4	159877373	A/G	0.35897	0.0444	0.026	0.0871	274.469	0.35897
rs11943643	Adenosine deaminase CECR1	4	159500484	G/A	0.14158	0.0425	0.0354	0.22909	308.206	0.14158
rs6536380	Adenosine deaminase CECR1	4	159876379	T/C	0.62565	0.0395	0.0259	0.12589	76.6668	0.37435
rs17223240	Adenosine deaminase CECR1	4	159924295	A/G	0.09719	0.0261	0.0421	0.53703	312.414	0.09719
rs10517688	Adenosine deaminase CECR1	4	159101703	T/C	0.2804	0.0211	0.0282	0.45709	36.5096	0.2804
rs72695753	Adenosine deaminase CECR1	4	159119764	A/G	0.12186	0.0184	0.0391	0.63096	21.7034	0.12186
rs505986	Adenosine deaminase CECR1	4	160023985	A/G	0.36079	0.0141	0.0259	0.58884	39.9171	0.36079
rs55960593	Adenosine deaminase CECR1	4	159690622	T/C	0.37541	0.0038	0.0254	0.87096	222.344	0.37541
rs6833533	Adenosine deaminase CECR1	4	159776275	C/T	0.22239	0.0028	0.0299	0.93325	687.948	0.22239
rs13114625	Adenosine deaminase CECR1	4	159172577	A/G	0.26734	-0.0032	0.0282	0.91201	55.2851	0.26734
rs12506354	Adenosine deaminase CECR1	4	159286954	G/T	0.21206	-0.0088	0.0305	0.77625	25.458	0.21206
rs77019759	Adenosine deaminase CECR1	4	160121515	A/G	0.07315	-0.0201	0.0496	0.69183	46.3283	0.07315
rs62351616	Adenosine deaminase CECR1	4	159902805	G/T	0.07717	-0.0216	0.0478	0.64565	20.1477	0.07717
rs13108536	Adenosine deaminase CECR1	4	159916923	T/C	0.28126	-0.0246	0.027	0.36308	113.407	0.28126
rs72695426	Adenosine deaminase CECR1	4	159700833	T/C	0.07633	-0.0335	0.0489	0.48978	23.6846	0.07633
rs62354041	Adenosine deaminase CECR1	4	159802665	T/C	0.07897	-0.0429	0.0469	0.36308	24.0805	0.07897
rs4422460	Adenosine deaminase CECR1	4	159249881	T/C	0.07488	-0.0443	0.0474	0.34674	28.9683	0.07488
rs115622914	Adenosine deaminase CECR1	4	160112013	C/A	0.08072	-0.0904	0.0457	0.04786	30.9936	0.08072
rs17219611	Adenosine deaminase CECR1	4	159507642	T/C	0.08241	-0.0957	0.0444	0.0309	22.4164	0.08241
rs77797348	Adenosine deaminase CECR1	4	159743627	A/G	0.08974	-0.1131	0.0439	0.01	35.579	0.08974
rs76285085	Adenosine deaminase CECR1	4	159975103	T/G	0.07506	-0.1177	0.0486	0.01549	23.2546	0.07506
rs77019759	Adenylate kinase isoenzyme 1	4	160121515	A/G	0.07315	0.0642	0.0495	0.19498	46.3283	0.07315
rs13108536	Adenylate kinase isoenzyme 1	4	159916923	T/C	0.28126	0.0123	0.027	0.64565	113.407	0.28126
rs112507704	Adenylate kinase isoenzyme 1	4	160105804	A/G	0.11144	0.0115	0.0403	0.77625	162.479	0.11144
rs1971087	Adenylate kinase isoenzyme 1	4	159888222	T/C	0.12169	0.0068	0.0384	0.85114	56.3387	0.12169
rs11559290	Adenylate kinase isoenzyme 1	4	159601676	T/C	0.85903	-0.0029	0.0356	0.93325	341.163	0.14097
rs13114625	Adenylate kinase isoenzyme 1	4	159172577	A/G	0.26734	-0.0128	0.0282	0.64565	55.2851	0.26734
rs6833533	Adenylate kinase isoenzyme 1	4	159776275	C/T	0.22239	-0.013	0.0298	0.66069	687.948	0.22239
rs115622914	Adenylate kinase isoenzyme 1	4	160112013	C/A	0.08072	-0.0138	0.0457	0.75858	30.9936	0.08072
rs13115760	Adenylate kinase isoenzyme 1	4	159799942	T/C	0.37189	-0.0139	0.0252	0.58884	214.743	0.37189
rs7664454	Adenylate kinase isoenzyme 1	4	159349367	C/T	0.17003	-0.0144	0.0327	0.66069	138.472	0.17003
rs55960593	Adenylate kinase isoenzyme 1	4	159690622	T/C	0.37541	-0.015	0.0254	0.54954	222.344	0.37541
rs72695426	Adenylate kinase isoenzyme 1	4	159700833	T/C	0.07633	-0.016	0.0489	0.74131	23.6846	0.07633
rs12502731	Adenylate kinase isoenzyme 1	4	159877373	A/G	0.35897	-0.0255	0.026	0.32359	274.469	0.35897
rs77797348	Adenylate kinase isoenzyme 1	4	159743627	A/G	0.08974	-0.0282	0.0439	0.52481	35.579	0.08974
rs1463346	Adenylate kinase isoenzyme 1	4	159414128	G/A	0.19742	-0.0311	0.0317	0.32359	362.894	0.19742
rs76285085	Adenylate kinase isoenzyme 1	4	159975103	T/G	0.07506	-0.0393	0.0486	0.41687	23.2546	0.07506
rs55779706	Adenylate kinase isoenzyme 1	4	159519046	T/C	0.20306	-0.054	0.0312	0.08318	813.652	0.20306
rs4364309	Adenylate kinase isoenzyme 1	4	159255213	C/T	0.78547	-0.0609	0.0305	0.04571	67.0433	0.21453
rs62354041	Adenylate kinase isoenzyme 1	4	159802665	T/C	0.07897	-0.0609	0.0469	0.19498	24.0805	0.07897
rs62351616	Adenylate kinase isoenzyme 1	4	159902805	G/T	0.07717	-0.0869	0.0478	0.06918	20.1477	0.07717
rs74604191	Adenylosuccinate synthetase isozyme 1	4	159487229	T/C	0.06021	0.125	0.0522	0.0166	272.87	0.06021
rs6833533	Adenylosuccinate synthetase isozyme 1	4	159776275	C/T	0.22239	0.0769	0.0298	0.01	687.948	0.22239
rs13114625	Adenylosuccinate synthetase isozyme 1	4	159172577	A/G	0.26734	0.0613	0.0282	0.0302	55.2851	0.26734
rs35055965	Adenylosuccinate synthetase isozyme 1	4	159193901	T/C	0.22988	0.06	0.0299	0.04467	189.477	0.22988
rs1463346	Adenylosuccinate synthetase isozyme 1	4	159414128	G/A	0.19742	0.0568	0.0317	0.07244	362.894	0.19742
rs62354041	Adenylosuccinate synthetase isozyme 1	4	159802665	T/C	0.07897	0.0549	0.0469	0.23988	24.0805	0.07897
rs62351166	Adenylosuccinate synthetase isozyme 1	4	159507355	A/C	0.17095	0.0491	0.0335	0.14125	19.6709	0.17095
rs4422460	Adenylosuccinate synthetase isozyme 1	4	159249881	T/C	0.07488	0.0443	0.0474	0.34674	28.9683	0.07488
rs12506354	Adenylosuccinate synthetase isozyme 1	4	159286954	G/T	0.21206	0.0393	0.0305	0.19498	25.458	0.21206
rs6853766	Adenylosuccinate synthetase isozyme 1	4	159308371	A/C	0.21219	0.0384	0.0311	0.21878	179.469	0.21219
rs17223240	Adenylosuccinate synthetase isozyme 1	4	159924295	A/G	0.09719	0.0283	0.0421	0.50119	312.414	0.09719
rs11559290	Adenylosuccinate synthetase isozyme 1	4	159601676	T/C	0.85903	0.0175	0.0356	0.6166	341.163	0.14097
rs77797348	Adenylosuccinate synthetase isozyme 1	4	159743627	A/G	0.08974	0.0045	0.0439	0.91201	35.579	0.08974
rs55960593	Adenylosuccinate synthetase isozyme 1	4	159690622	T/C	0.37541	0.0009	0.0254	0.97724	222.344	0.37541
rs13115760	Adenylosuccinate synthetase isozyme 1	4	159799942	T/C	0.37189	-0.0014	0.0252	0.95499	214.743	0.37189
rs1971087	Adenylosuccinate synthetase isozyme 1	4	159888222	T/C	0.12169	-0.0042	0.0384	0.91201	56.3387	0.12169
rs76285085	Adenylosuccinate synthetase isozyme 1	4	159975103	T/G	0.07506	-0.0136	0.0486	0.77625	23.2546	0.07506
rs7664454	Adenylosuccinate synthetase isozyme 1	4	159349367	C/T	0.17003	-0.0139	0.0327	0.67608	138.472	0.17003
rs505986	Adenylosuccinate synthetase isozyme 1	4	160023985	A/G	0.36079	-0.0141	0.0259	0.58884	39.9171	0.36079
rs7698077	Adenylosuccinate synthetase isozyme 1	4	159882696	C/T	0.06842	-0.0158	0.0496	0.74131	31.2714	0.06842
rs11943643	Adenylosuccinate synthetase isozyme 1	4	159500484	G/A	0.14158	-0.0247	0.0354	0.48978	308.206	0.14158
rs115622914	Adenylosuccinate synthetase isozyme 1	4	160112013	C/A	0.08072	-0.0331	0.0457	0.46774	30.9936	0.08072
rs4422460	Adenylosuccinate synthetase isozyme 2	4	159249881	T/C	0.07488	0.0246	0.0474	0.60256	28.9683	0.07488
rs13114625	Adenylosuccinate synthetase isozyme 2	4	159172577	A/G	0.26734	0.0097	0.0282	0.72444	55.2851	0.26734
rs55779706	Adenylosuccinate synthetase isozyme 2	4	159519046	T/C	0.20306	0.0086	0.0312	0.77625	813.652	0.20306
rs62354041	Adenylosuccinate synthetase isozyme 2	4	159802665	T/C	0.07897	0.0083	0.0469	0.85114	24.0805	0.07897
rs55960593	Adenylosuccinate synthetase isozyme 2	4	159690622	T/C	0.37541	0.0082	0.0254	0.74131	222.344	0.37541
rs13115760	Adenylosuccinate synthetase isozyme 2	4	159799942	T/C	0.37189	0.0067	0.0252	0.79433	214.743	0.37189
rs62351616	Adenylosuccinate synthetase isozyme 2	4	159902805	G/T	0.07717	0.006	0.0478	0.89125	20.1477	0.07717
rs1463346	Adenylosuccinate synthetase isozyme 2	4	159414128	G/A	0.19742	0.0012	0.0317	0.97724	362.894	0.19742
rs505986	Adenylosuccinate synthetase isozyme 2	4	160023985	A/G	0.36079	-0.0005	0.0259	0.97724	39.9171	0.36079
rs12506354	Adenylosuccinate synthetase isozyme 2	4	159286954	G/T	0.21206	-0.0035	0.0305	0.91201	25.458	0.21206
rs11943643	Adenylosuccinate synthetase isozyme 2	4	159500484	G/A	0.14158	-0.0062	0.0354	0.85114	308.206	0.14158
rs62351166	Adenylosuccinate synthetase isozyme 2	4	159507355	A/C	0.17095	-0.0094	0.0335	0.77625	19.6709	0.17095
rs11559290	Adenylosuccinate synthetase isozyme 2	4	159601676	T/C	0.85903	-0.0125	0.0356	0.72444	341.163	0.14097
rs13108536	Adenylosuccinate synthetase isozyme 2	4	159916923	T/C	0.28126	-0.0191	0.027	0.47863	113.407	0.28126
rs74604191	Adenylosuccinate synthetase isozyme 2	4	159487229	T/C	0.06021	-0.023	0.0522	0.66069	272.87	0.06021
rs1971087	Adenylosuccinate synthetase isozyme 2	4	159888222	T/C	0.12169	-0.0289	0.0384	0.44668	56.3387	0.12169
rs4364309	Adenylosuccinate synthetase isozyme 2	4	159255213	C/T	0.78547	-0.0627	0.0304	0.03981	67.0433	0.21453
rs17219611	Adenylosuccinate synthetase isozyme 2	4	159507642	T/C	0.08241	-0.0871	0.0444	0.05012	22.4164	0.08241
rs13114625	Adenylyltransferase and sulfurtransferase MOCS3	4	159172577	A/G	0.26734	0.0604	0.0282	0.03236	55.2851	0.26734
rs72695753	Adenylyltransferase and sulfurtransferase MOCS3	4	159119764	A/G	0.12186	0.0505	0.0391	0.19498	21.7034	0.12186
rs112507704	Adenylyltransferase and sulfurtransferase MOCS3	4	160105804	A/G	0.11144	0.0466	0.0403	0.24547	162.479	0.11144
rs4364309	Adenylyltransferase and sulfurtransferase MOCS3	4	159255213	C/T	0.78547	0.0194	0.0305	0.52481	67.0433	0.21453
rs115622914	Adenylyltransferase and sulfurtransferase MOCS3	4	160112013	C/A	0.08072	0.0135	0.0457	0.77625	30.9936	0.08072
rs6536380	Adenylyltransferase and sulfurtransferase MOCS3	4	159876379	T/C	0.62565	0.0133	0.0259	0.60256	76.6668	0.37435
rs55779706	Adenylyltransferase and sulfurtransferase MOCS3	4	159519046	T/C	0.20306	0.0002	0.0313	1	813.652	0.20306
rs62351166	Adenylyltransferase and sulfurtransferase MOCS3	4	159507355	A/C	0.17095	-0.0059	0.0335	0.85114	19.6709	0.17095
rs17223240	Adenylyltransferase and sulfurtransferase MOCS3	4	159924295	A/G	0.09719	-0.0074	0.0421	0.87096	312.414	0.09719
rs1971087	Adenylyltransferase and sulfurtransferase MOCS3	4	159888222	T/C	0.12169	-0.0095	0.0384	0.81283	56.3387	0.12169
rs76285085	Adenylyltransferase and sulfurtransferase MOCS3	4	159975103	T/G	0.07506	-0.0106	0.0486	0.83176	23.2546	0.07506
rs72695426	Adenylyltransferase and sulfurtransferase MOCS3	4	159700833	T/C	0.07633	-0.0202	0.0489	0.67608	23.6846	0.07633
rs62354041	Adenylyltransferase and sulfurtransferase MOCS3	4	159802665	T/C	0.07897	-0.0276	0.0469	0.56234	24.0805	0.07897
rs505986	Adenylyltransferase and sulfurtransferase MOCS3	4	160023985	A/G	0.36079	-0.0457	0.0259	0.07762	39.9171	0.36079
rs77797348	Adenylyltransferase and sulfurtransferase MOCS3	4	159743627	A/G	0.08974	-0.0464	0.0439	0.2884	35.579	0.08974
rs4422460	Adenylyltransferase and sulfurtransferase MOCS3	4	159249881	T/C	0.07488	-0.0469	0.0474	0.32359	28.9683	0.07488
rs74604191	Adhesion G-protein coupled receptor F1	4	159487229	T/C	0.06021	0.2009	0.0521	0.00011	272.87	0.06021
rs4422460	Adhesion G-protein coupled receptor F1	4	159249881	T/C	0.07488	0.1056	0.0473	0.0257	28.9683	0.07488
rs1463346	Adhesion G-protein coupled receptor F1	4	159414128	G/A	0.19742	0.0509	0.0317	0.10965	362.894	0.19742
rs62354041	Adhesion G-protein coupled receptor F1	4	159802665	T/C	0.07897	0.0494	0.0469	0.29512	24.0805	0.07897
rs112507704	Adhesion G-protein coupled receptor F1	4	160105804	A/G	0.11144	0.0444	0.0403	0.26915	162.479	0.11144
rs55779706	Adhesion G-protein coupled receptor F1	4	159519046	T/C	0.20306	0.042	0.0312	0.17783	813.652	0.20306
rs62351616	Adhesion G-protein coupled receptor F1	4	159902805	G/T	0.07717	0.0223	0.0479	0.64565	20.1477	0.07717
rs505986	Adhesion G-protein coupled receptor F1	4	160023985	A/G	0.36079	0.0097	0.0259	0.70795	39.9171	0.36079
rs55960593	Adhesion G-protein coupled receptor F1	4	159690622	T/C	0.37541	0.0084	0.0254	0.74131	222.344	0.37541
rs11559290	Adhesion G-protein coupled receptor F1	4	159601676	T/C	0.85903	0.0079	0.0356	0.83176	341.163	0.14097
rs12506354	Adhesion G-protein coupled receptor F1	4	159286954	G/T	0.21206	0.0012	0.0305	0.97724	25.458	0.21206
rs13115760	Adhesion G-protein coupled receptor F1	4	159799942	T/C	0.37189	-0.0002	0.0252	1	214.743	0.37189
rs11943643	Adhesion G-protein coupled receptor F1	4	159500484	G/A	0.14158	-0.0029	0.0354	0.93325	308.206	0.14158
rs115622914	Adhesion G-protein coupled receptor F1	4	160112013	C/A	0.08072	-0.0115	0.0457	0.79433	30.9936	0.08072
rs13108536	Adhesion G-protein coupled receptor F1	4	159916923	T/C	0.28126	-0.0124	0.027	0.64565	113.407	0.28126
rs12502731	Adhesion G-protein coupled receptor F1	4	159877373	A/G	0.35897	-0.0134	0.026	0.60256	274.469	0.35897
rs6853766	Adhesion G-protein coupled receptor F1	4	159308371	A/C	0.21219	-0.0136	0.0311	0.66069	179.469	0.21219
rs4364309	Adhesion G-protein coupled receptor F1	4	159255213	C/T	0.78547	-0.0138	0.0304	0.64565	67.0433	0.21453
rs7698077	Adhesion G-protein coupled receptor F1	4	159882696	C/T	0.06842	-0.0294	0.0496	0.54954	31.2714	0.06842
rs72695753	Adhesion G-protein coupled receptor F1	4	159119764	A/G	0.12186	-0.0334	0.0391	0.38904	21.7034	0.12186
rs76285085	Adhesion G-protein coupled receptor F1	4	159975103	T/G	0.07506	-0.0376	0.0486	0.43652	23.2546	0.07506
rs1971087	Adhesion G-protein coupled receptor F1	4	159888222	T/C	0.12169	-0.0609	0.0384	0.1122	56.3387	0.12169
rs72695753	Adhesion G-protein coupled receptor G5	4	159119764	A/G	0.12186	0.0706	0.0391	0.07079	21.7034	0.12186
rs17223240	Adhesion G-protein coupled receptor G5	4	159924295	A/G	0.09719	0.0663	0.0421	0.11482	312.414	0.09719
rs112507704	Adhesion G-protein coupled receptor G5	4	160105804	A/G	0.11144	0.0506	0.0403	0.20893	162.479	0.11144
rs11943643	Adhesion G-protein coupled receptor G5	4	159500484	G/A	0.14158	0.0368	0.0354	0.302	308.206	0.14158
rs6833533	Adhesion G-protein coupled receptor G5	4	159776275	C/T	0.22239	0.0295	0.0298	0.32359	687.948	0.22239
rs4364309	Adhesion G-protein coupled receptor G5	4	159255213	C/T	0.78547	0.0215	0.0305	0.47863	67.0433	0.21453
rs6536380	Adhesion G-protein coupled receptor G5	4	159876379	T/C	0.62565	0.0205	0.0259	0.42658	76.6668	0.37435
rs7698077	Adhesion G-protein coupled receptor G5	4	159882696	C/T	0.06842	0.0171	0.0496	0.72444	31.2714	0.06842
rs55779706	Adhesion G-protein coupled receptor G5	4	159519046	T/C	0.20306	0.0073	0.0313	0.81283	813.652	0.20306
rs76285085	Adhesion G-protein coupled receptor G5	4	159975103	T/G	0.07506	0.0015	0.0486	0.97724	23.2546	0.07506
rs35055965	Adhesion G-protein coupled receptor G5	4	159193901	T/C	0.22988	-0.0004	0.0299	1	189.477	0.22988
rs55960593	Adhesion G-protein coupled receptor G5	4	159690622	T/C	0.37541	-0.0024	0.0254	0.93325	222.344	0.37541
rs1463346	Adhesion G-protein coupled receptor G5	4	159414128	G/A	0.19742	-0.0028	0.0317	0.93325	362.894	0.19742
rs77019759	Adhesion G-protein coupled receptor G5	4	160121515	A/G	0.07315	-0.0099	0.0496	0.85114	46.3283	0.07315
rs62351166	Adhesion G-protein coupled receptor G5	4	159507355	A/C	0.17095	-0.0121	0.0335	0.72444	19.6709	0.17095
rs77797348	Adhesion G-protein coupled receptor G5	4	159743627	A/G	0.08974	-0.0193	0.0439	0.66069	35.579	0.08974
rs4422460	Adhesion G-protein coupled receptor G5	4	159249881	T/C	0.07488	-0.0198	0.0474	0.67608	28.9683	0.07488
rs6853766	Adhesion G-protein coupled receptor G5	4	159308371	A/C	0.21219	-0.0247	0.0312	0.42658	179.469	0.21219
rs17219611	Adhesion G-protein coupled receptor G5	4	159507642	T/C	0.08241	-0.0293	0.0445	0.51286	22.4164	0.08241
rs505986	Adhesion G-protein coupled receptor G5	4	160023985	A/G	0.36079	-0.0331	0.0259	0.19953	39.9171	0.36079
rs72695426	Adhesion G-protein coupled receptor G5	4	159700833	T/C	0.07633	-0.041	0.0489	0.39811	23.6846	0.07633
rs74604191	Adhesion G-protein coupled receptor G5	4	159487229	T/C	0.06021	-0.0961	0.0522	0.06607	272.87	0.06021
rs4422460	Adhesion G protein-coupled receptor F5	4	159249881	T/C	0.07488	0.0613	0.0473	0.19498	28.9683	0.07488
rs13115760	Adhesion G protein-coupled receptor F5	4	159799942	T/C	0.37189	0.0523	0.0252	0.03802	214.743	0.37189
rs55960593	Adhesion G protein-coupled receptor F5	4	159690622	T/C	0.37541	0.0521	0.0254	0.03981	222.344	0.37541
rs12506354	Adhesion G protein-coupled receptor F5	4	159286954	G/T	0.21206	0.0513	0.0304	0.0912	25.458	0.21206
rs62351166	Adhesion G protein-coupled receptor F5	4	159507355	A/C	0.17095	0.042	0.0335	0.20893	19.6709	0.17095
rs6536380	Adhesion G protein-coupled receptor F5	4	159876379	T/C	0.62565	0.0403	0.0259	0.12023	76.6668	0.37435
rs62351616	Adhesion G protein-coupled receptor F5	4	159902805	G/T	0.07717	0.0303	0.0478	0.52481	20.1477	0.07717
rs13114625	Adhesion G protein-coupled receptor F5	4	159172577	A/G	0.26734	0.0222	0.0282	0.43652	55.2851	0.26734
rs62354041	Adhesion G protein-coupled receptor F5	4	159802665	T/C	0.07897	0.0176	0.0469	0.70795	24.0805	0.07897
rs11943643	Adhesion G protein-coupled receptor F5	4	159500484	G/A	0.14158	0.0008	0.0354	0.97724	308.206	0.14158
rs115622914	Adhesion G protein-coupled receptor F5	4	160112013	C/A	0.08072	-0.0077	0.0457	0.87096	30.9936	0.08072
rs72695753	Adhesion G protein-coupled receptor F5	4	159119764	A/G	0.12186	-0.0103	0.0391	0.79433	21.7034	0.12186
rs6853766	Adhesion G protein-coupled receptor F5	4	159308371	A/C	0.21219	-0.0179	0.0311	0.56234	179.469	0.21219
rs6833533	Adhesion G protein-coupled receptor F5	4	159776275	C/T	0.22239	-0.0232	0.0298	0.43652	687.948	0.22239
rs17223240	Adhesion G protein-coupled receptor F5	4	159924295	A/G	0.09719	-0.0258	0.0421	0.53703	312.414	0.09719
rs76285085	Adhesion G protein-coupled receptor F5	4	159975103	T/G	0.07506	-0.0416	0.0486	0.38904	23.2546	0.07506
rs1463346	Adhesion G protein-coupled receptor F5	4	159414128	G/A	0.19742	-0.0519	0.0317	0.10233	362.894	0.19742
rs7698077	Adhesion G protein-coupled receptor F5	4	159882696	C/T	0.06842	-0.0527	0.0495	0.2884	31.2714	0.06842
rs55779706	Adhesion G protein-coupled receptor F5	4	159519046	T/C	0.20306	-0.0606	0.0312	0.05248	813.652	0.20306
rs17219611	Adipocyte plasma membrane-associated protein	4	159507642	T/C	0.08241	0.1017	0.0444	0.02188	22.4164	0.08241
rs77797348	Adipocyte plasma membrane-associated protein	4	159743627	A/G	0.08974	0.0614	0.0439	0.16218	35.579	0.08974
rs76285085	Adipocyte plasma membrane-associated protein	4	159975103	T/G	0.07506	0.0592	0.0486	0.22387	23.2546	0.07506
rs55779706	Adipocyte plasma membrane-associated protein	4	159519046	T/C	0.20306	0.0465	0.0312	0.13804	813.652	0.20306
rs35055965	Adipocyte plasma membrane-associated protein	4	159193901	T/C	0.22988	0.0446	0.0299	0.1349	189.477	0.22988
rs505986	Adipocyte plasma membrane-associated protein	4	160023985	A/G	0.36079	0.0434	0.0259	0.09333	39.9171	0.36079
rs115622914	Adipocyte plasma membrane-associated protein	4	160112013	C/A	0.08072	0.0396	0.0457	0.38904	30.9936	0.08072
rs4364309	Adipocyte plasma membrane-associated protein	4	159255213	C/T	0.78547	0.0079	0.0305	0.79433	67.0433	0.21453
rs7664454	Adipocyte plasma membrane-associated protein	4	159349367	C/T	0.17003	0.0033	0.0327	0.91201	138.472	0.17003
rs72695753	Adipocyte plasma membrane-associated protein	4	159119764	A/G	0.12186	-0.0009	0.0391	0.97724	21.7034	0.12186
rs6853766	Adipocyte plasma membrane-associated protein	4	159308371	A/C	0.21219	-0.0026	0.0312	0.93325	179.469	0.21219
rs11559290	Adipocyte plasma membrane-associated protein	4	159601676	T/C	0.85903	-0.0056	0.0356	0.87096	341.163	0.14097
rs1463346	Adipocyte plasma membrane-associated protein	4	159414128	G/A	0.19742	-0.0059	0.0317	0.85114	362.894	0.19742
rs72695426	Adipocyte plasma membrane-associated protein	4	159700833	T/C	0.07633	-0.0099	0.0489	0.83176	23.6846	0.07633
rs6833533	Adipocyte plasma membrane-associated protein	4	159776275	C/T	0.22239	-0.0139	0.0299	0.64565	687.948	0.22239
rs13114625	Adipocyte plasma membrane-associated protein	4	159172577	A/G	0.26734	-0.0254	0.0282	0.37154	55.2851	0.26734
rs62351616	Adipocyte plasma membrane-associated protein	4	159902805	G/T	0.07717	-0.0269	0.0478	0.57544	20.1477	0.07717
rs10517688	Adipocyte plasma membrane-associated protein	4	159101703	T/C	0.2804	-0.0435	0.0282	0.12303	36.5096	0.2804
rs4422460	Adipocyte plasma membrane-associated protein	4	159249881	T/C	0.07488	-0.053	0.0473	0.26303	28.9683	0.07488
rs12506354	Adipocyte plasma membrane-associated protein	4	159286954	G/T	0.21206	-0.0572	0.0304	0.06026	25.458	0.21206
rs77019759	Adipocyte plasma membrane-associated protein	4	160121515	A/G	0.07315	-0.0726	0.0496	0.14125	46.3283	0.07315
rs112507704	ADP-dependent glucokinase	4	160105804	A/G	0.11144	0.0685	0.0403	0.08913	162.479	0.11144
rs4422460	ADP-dependent glucokinase	4	159249881	T/C	0.07488	0.0431	0.0474	0.36308	28.9683	0.07488
rs7664454	ADP-dependent glucokinase	4	159349367	C/T	0.17003	0.0349	0.0327	0.2884	138.472	0.17003
rs13108536	ADP-dependent glucokinase	4	159916923	T/C	0.28126	0.0347	0.027	0.19953	113.407	0.28126
rs12506354	ADP-dependent glucokinase	4	159286954	G/T	0.21206	0.0305	0.0305	0.31623	25.458	0.21206
rs17223240	ADP-dependent glucokinase	4	159924295	A/G	0.09719	0.0296	0.0421	0.47863	312.414	0.09719
rs6853766	ADP-dependent glucokinase	4	159308371	A/C	0.21219	0.0253	0.0311	0.41687	179.469	0.21219
rs62351166	ADP-dependent glucokinase	4	159507355	A/C	0.17095	0.0197	0.0335	0.56234	19.6709	0.17095
rs11943643	ADP-dependent glucokinase	4	159500484	G/A	0.14158	0.0191	0.0354	0.58884	308.206	0.14158
rs72695426	ADP-dependent glucokinase	4	159700833	T/C	0.07633	0.0174	0.0489	0.72444	23.6846	0.07633
rs4364309	ADP-dependent glucokinase	4	159255213	C/T	0.78547	0.0092	0.0305	0.75858	67.0433	0.21453
rs12502731	ADP-dependent glucokinase	4	159877373	A/G	0.35897	0.0049	0.026	0.85114	274.469	0.35897
rs1971087	ADP-dependent glucokinase	4	159888222	T/C	0.12169	0.0015	0.0384	0.97724	56.3387	0.12169
rs35055965	ADP-dependent glucokinase	4	159193901	T/C	0.22988	0.0004	0.0299	0.97724	189.477	0.22988
rs62351616	ADP-dependent glucokinase	4	159902805	G/T	0.07717	-0.0164	0.0479	0.72444	20.1477	0.07717
rs11559290	ADP-dependent glucokinase	4	159601676	T/C	0.85903	-0.02	0.0356	0.57544	341.163	0.14097
rs7698077	ADP-dependent glucokinase	4	159882696	C/T	0.06842	-0.0246	0.0496	0.6166	31.2714	0.06842
rs77797348	ADP-dependent glucokinase	4	159743627	A/G	0.08974	-0.0569	0.0439	0.19498	35.579	0.08974
rs17219611	ADP-dependent glucokinase	4	159507642	T/C	0.08241	-0.0854	0.0444	0.05495	22.4164	0.08241
rs55779706	ADP-ribose pyrophosphatase, mitochondrial	4	159519046	T/C	0.20306	0.0682	0.0312	0.02884	813.652	0.20306
rs6536380	ADP-ribose pyrophosphatase, mitochondrial	4	159876379	T/C	0.62565	0.0662	0.0259	0.01047	76.6668	0.37435
rs6833533	ADP-ribose pyrophosphatase, mitochondrial	4	159776275	C/T	0.22239	0.0605	0.0298	0.04266	687.948	0.22239
rs35055965	ADP-ribose pyrophosphatase, mitochondrial	4	159193901	T/C	0.22988	0.0542	0.0299	0.06918	189.477	0.22988
rs74604191	ADP-ribose pyrophosphatase, mitochondrial	4	159487229	T/C	0.06021	0.0505	0.0522	0.33113	272.87	0.06021
rs1463346	ADP-ribose pyrophosphatase, mitochondrial	4	159414128	G/A	0.19742	0.0487	0.0317	0.12303	362.894	0.19742
rs6853766	ADP-ribose pyrophosphatase, mitochondrial	4	159308371	A/C	0.21219	0.0473	0.0311	0.12882	179.469	0.21219
rs13114625	ADP-ribose pyrophosphatase, mitochondrial	4	159172577	A/G	0.26734	0.0433	0.0282	0.12589	55.2851	0.26734
rs55960593	ADP-ribose pyrophosphatase, mitochondrial	4	159690622	T/C	0.37541	0.0249	0.0254	0.32359	222.344	0.37541
rs13115760	ADP-ribose pyrophosphatase, mitochondrial	4	159799942	T/C	0.37189	0.0214	0.0252	0.39811	214.743	0.37189
rs11943643	ADP-ribose pyrophosphatase, mitochondrial	4	159500484	G/A	0.14158	0.0201	0.0354	0.57544	308.206	0.14158
rs13108536	ADP-ribose pyrophosphatase, mitochondrial	4	159916923	T/C	0.28126	0.0078	0.027	0.77625	113.407	0.28126
rs7664454	ADP-ribose pyrophosphatase, mitochondrial	4	159349367	C/T	0.17003	0.0039	0.0327	0.91201	138.472	0.17003
rs12506354	ADP-ribose pyrophosphatase, mitochondrial	4	159286954	G/T	0.21206	0.002	0.0305	0.95499	25.458	0.21206
rs10517688	ADP-ribose pyrophosphatase, mitochondrial	4	159101703	T/C	0.2804	-0.0048	0.0283	0.87096	36.5096	0.2804
rs7698077	ADP-ribose pyrophosphatase, mitochondrial	4	159882696	C/T	0.06842	-0.006	0.0496	0.91201	31.2714	0.06842
rs72695426	ADP-ribose pyrophosphatase, mitochondrial	4	159700833	T/C	0.07633	-0.0081	0.0489	0.87096	23.6846	0.07633
rs505986	ADP-ribose pyrophosphatase, mitochondrial	4	160023985	A/G	0.36079	-0.0084	0.0259	0.74131	39.9171	0.36079
rs112507704	ADP-ribose pyrophosphatase, mitochondrial	4	160105804	A/G	0.11144	-0.0176	0.0404	0.66069	162.479	0.11144
rs72695753	ADP-ribose pyrophosphatase, mitochondrial	4	159119764	A/G	0.12186	-0.0235	0.0391	0.54954	21.7034	0.12186
rs4364309	ADP-ribose pyrophosphatase, mitochondrial	4	159255213	C/T	0.78547	-0.0442	0.0304	0.14791	67.0433	0.21453
rs62351166	ADP-ribose pyrophosphatase, mitochondrial	4	159507355	A/C	0.17095	-0.0529	0.0335	0.11482	19.6709	0.17095
rs62354041	ADP-ribose pyrophosphatase, mitochondrial	4	159802665	T/C	0.07897	-0.0591	0.0469	0.20893	24.0805	0.07897
rs17219611	ADP-ribose pyrophosphatase, mitochondrial	4	159507642	T/C	0.08241	-0.1016	0.0444	0.02239	22.4164	0.08241
rs77797348	ADP-ribose pyrophosphatase, mitochondrial	4	159743627	A/G	0.08974	-0.1274	0.0438	0.00363	35.579	0.08974
rs115622914	ADP-ribose pyrophosphatase, mitochondrial	4	160112013	C/A	0.08072	-0.1367	0.0457	0.00275	30.9936	0.08072
rs12506354	ADP-ribosyl cyclase/cyclic ADP-ribose hydrolase 1	4	159286954	G/T	0.21206	0.0576	0.0304	0.05888	25.458	0.21206
rs72695753	ADP-ribosyl cyclase/cyclic ADP-ribose hydrolase 1	4	159119764	A/G	0.12186	0.0526	0.0391	0.17783	21.7034	0.12186
rs62351166	ADP-ribosyl cyclase/cyclic ADP-ribose hydrolase 1	4	159507355	A/C	0.17095	0.0405	0.0335	0.22909	19.6709	0.17095
rs11943643	ADP-ribosyl cyclase/cyclic ADP-ribose hydrolase 1	4	159500484	G/A	0.14158	0.0288	0.0354	0.41687	308.206	0.14158
rs35055965	ADP-ribosyl cyclase/cyclic ADP-ribose hydrolase 1	4	159193901	T/C	0.22988	0.0266	0.0299	0.37154	189.477	0.22988
rs4364309	ADP-ribosyl cyclase/cyclic ADP-ribose hydrolase 1	4	159255213	C/T	0.78547	0.0207	0.0305	0.50119	67.0433	0.21453
rs55960593	ADP-ribosyl cyclase/cyclic ADP-ribose hydrolase 1	4	159690622	T/C	0.37541	0.017	0.0254	0.50119	222.344	0.37541
rs6833533	ADP-ribosyl cyclase/cyclic ADP-ribose hydrolase 1	4	159776275	C/T	0.22239	0.0166	0.0299	0.57544	687.948	0.22239
rs4422460	ADP-ribosyl cyclase/cyclic ADP-ribose hydrolase 1	4	159249881	T/C	0.07488	0.0136	0.0474	0.77625	28.9683	0.07488
rs13115760	ADP-ribosyl cyclase/cyclic ADP-ribose hydrolase 1	4	159799942	T/C	0.37189	0.0117	0.0252	0.64565	214.743	0.37189
rs17223240	ADP-ribosyl cyclase/cyclic ADP-ribose hydrolase 1	4	159924295	A/G	0.09719	0.0115	0.0421	0.77625	312.414	0.09719
rs13108536	ADP-ribosyl cyclase/cyclic ADP-ribose hydrolase 1	4	159916923	T/C	0.28126	-0.0033	0.027	0.91201	113.407	0.28126
rs7664454	ADP-ribosyl cyclase/cyclic ADP-ribose hydrolase 1	4	159349367	C/T	0.17003	-0.0096	0.0327	0.77625	138.472	0.17003
rs11559290	ADP-ribosyl cyclase/cyclic ADP-ribose hydrolase 1	4	159601676	T/C	0.85903	-0.0122	0.0356	0.72444	341.163	0.14097
rs10517688	ADP-ribosyl cyclase/cyclic ADP-ribose hydrolase 1	4	159101703	T/C	0.2804	-0.0156	0.0283	0.57544	36.5096	0.2804
rs55779706	ADP-ribosyl cyclase/cyclic ADP-ribose hydrolase 1	4	159519046	T/C	0.20306	-0.0194	0.0312	0.53703	813.652	0.20306
rs1463346	ADP-ribosyl cyclase/cyclic ADP-ribose hydrolase 1	4	159414128	G/A	0.19742	-0.0227	0.0317	0.47863	362.894	0.19742
rs77797348	ADP-ribosyl cyclase/cyclic ADP-ribose hydrolase 1	4	159743627	A/G	0.08974	-0.0282	0.0439	0.52481	35.579	0.08974
rs76285085	ADP-ribosyl cyclase/cyclic ADP-ribose hydrolase 1	4	159975103	T/G	0.07506	-0.0368	0.0486	0.44668	23.2546	0.07506
rs115622914	ADP-ribosyl cyclase/cyclic ADP-ribose hydrolase 1	4	160112013	C/A	0.08072	-0.0432	0.0457	0.34674	30.9936	0.08072
rs7698077	ADP-ribosyl cyclase/cyclic ADP-ribose hydrolase 1	4	159882696	C/T	0.06842	-0.0459	0.0496	0.35481	31.2714	0.06842
rs62351616	ADP-ribosyl cyclase/cyclic ADP-ribose hydrolase 1	4	159902805	G/T	0.07717	-0.0504	0.0478	0.29512	20.1477	0.07717
rs74604191	ADP-ribosyl cyclase/cyclic ADP-ribose hydrolase 1	4	159487229	T/C	0.06021	-0.1117	0.0522	0.03236	272.87	0.06021
rs1971087	ADP-ribosyl cyclase/cyclic ADP-ribose hydrolase 2	4	159888222	T/C	0.12169	0.0571	0.0384	0.13804	56.3387	0.12169
rs1463346	ADP-ribosyl cyclase/cyclic ADP-ribose hydrolase 2	4	159414128	G/A	0.19742	0.0502	0.0317	0.1122	362.894	0.19742
rs112507704	ADP-ribosyl cyclase/cyclic ADP-ribose hydrolase 2	4	160105804	A/G	0.11144	0.0389	0.0403	0.33884	162.479	0.11144
rs55779706	ADP-ribosyl cyclase/cyclic ADP-ribose hydrolase 2	4	159519046	T/C	0.20306	0.0369	0.0312	0.23988	813.652	0.20306
rs62351616	ADP-ribosyl cyclase/cyclic ADP-ribose hydrolase 2	4	159902805	G/T	0.07717	0.0316	0.0478	0.51286	20.1477	0.07717
rs6536380	ADP-ribosyl cyclase/cyclic ADP-ribose hydrolase 2	4	159876379	T/C	0.62565	0.0294	0.0259	0.25704	76.6668	0.37435
rs13114625	ADP-ribosyl cyclase/cyclic ADP-ribose hydrolase 2	4	159172577	A/G	0.26734	0.0177	0.0282	0.53703	55.2851	0.26734
rs62354041	ADP-ribosyl cyclase/cyclic ADP-ribose hydrolase 2	4	159802665	T/C	0.07897	0.0158	0.0469	0.74131	24.0805	0.07897
rs4364309	ADP-ribosyl cyclase/cyclic ADP-ribose hydrolase 2	4	159255213	C/T	0.78547	0.0089	0.0305	0.77625	67.0433	0.21453
rs13115760	ADP-ribosyl cyclase/cyclic ADP-ribose hydrolase 2	4	159799942	T/C	0.37189	0.0039	0.0252	0.87096	214.743	0.37189
rs17219611	ADP-ribosyl cyclase/cyclic ADP-ribose hydrolase 2	4	159507642	T/C	0.08241	-0.0135	0.0445	0.75858	22.4164	0.08241
rs62351166	ADP-ribosyl cyclase/cyclic ADP-ribose hydrolase 2	4	159507355	A/C	0.17095	-0.0252	0.0335	0.45709	19.6709	0.17095
rs7698077	ADP-ribosyl cyclase/cyclic ADP-ribose hydrolase 2	4	159882696	C/T	0.06842	-0.087	0.0496	0.07943	31.2714	0.06842
rs72695426	ADP-ribosylation factor-binding protein GGA1	4	159700833	T/C	0.07633	0.0448	0.0489	0.36308	23.6846	0.07633
rs74604191	ADP-ribosylation factor-binding protein GGA1	4	159487229	T/C	0.06021	0.0282	0.0522	0.58884	272.87	0.06021
rs13114625	ADP-ribosylation factor-binding protein GGA1	4	159172577	A/G	0.26734	0.0217	0.0282	0.44668	55.2851	0.26734
rs505986	ADP-ribosylation factor-binding protein GGA1	4	160023985	A/G	0.36079	0.0182	0.0259	0.47863	39.9171	0.36079
rs4422460	ADP-ribosylation factor-binding protein GGA1	4	159249881	T/C	0.07488	0.003	0.0474	0.95499	28.9683	0.07488
rs12502731	ADP-ribosylation factor-binding protein GGA1	4	159877373	A/G	0.35897	-0.0001	0.026	1	274.469	0.35897
rs35055965	ADP-ribosylation factor-binding protein GGA1	4	159193901	T/C	0.22988	-0.0004	0.0299	1	189.477	0.22988
rs12506354	ADP-ribosylation factor-binding protein GGA1	4	159286954	G/T	0.21206	-0.0032	0.0305	0.91201	25.458	0.21206
rs62351616	ADP-ribosylation factor-binding protein GGA1	4	159902805	G/T	0.07717	-0.0065	0.0479	0.89125	20.1477	0.07717
rs55960593	ADP-ribosylation factor-binding protein GGA1	4	159690622	T/C	0.37541	-0.0097	0.0254	0.70795	222.344	0.37541
rs13108536	ADP-ribosylation factor-binding protein GGA1	4	159916923	T/C	0.28126	-0.0102	0.027	0.70795	113.407	0.28126
rs10517688	ADP-ribosylation factor-binding protein GGA1	4	159101703	T/C	0.2804	-0.0176	0.0283	0.53703	36.5096	0.2804
rs77797348	ADP-ribosylation factor-binding protein GGA1	4	159743627	A/G	0.08974	-0.0238	0.0439	0.58884	35.579	0.08974
rs115622914	ADP-ribosylation factor-binding protein GGA1	4	160112013	C/A	0.08072	-0.0261	0.0457	0.56234	30.9936	0.08072
rs17223240	ADP-ribosylation factor-binding protein GGA1	4	159924295	A/G	0.09719	-0.0334	0.0421	0.42658	312.414	0.09719
rs17219611	ADP-ribosylation factor-binding protein GGA1	4	159507642	T/C	0.08241	-0.0499	0.0445	0.26303	22.4164	0.08241
rs4364309	ADP-ribosylation factor-binding protein GGA1	4	159255213	C/T	0.78547	-0.0633	0.0304	0.03715	67.0433	0.21453
rs74604191	ADP-ribosylation factor-binding protein GGA3	4	159487229	T/C	0.06021	0.0506	0.0522	0.33113	272.87	0.06021
rs72695426	ADP-ribosylation factor-binding protein GGA3	4	159700833	T/C	0.07633	0.0412	0.0489	0.39811	23.6846	0.07633
rs55779706	ADP-ribosylation factor-binding protein GGA3	4	159519046	T/C	0.20306	0.0113	0.0313	0.72444	813.652	0.20306
rs1463346	ADP-ribosylation factor-binding protein GGA3	4	159414128	G/A	0.19742	0.008	0.0317	0.79433	362.894	0.19742
rs12502731	ADP-ribosylation factor-binding protein GGA3	4	159877373	A/G	0.35897	0.0051	0.026	0.85114	274.469	0.35897
rs505986	ADP-ribosylation factor-binding protein GGA3	4	160023985	A/G	0.36079	0.0001	0.0259	1	39.9171	0.36079
rs62354041	ADP-ribosylation factor-binding protein GGA3	4	159802665	T/C	0.07897	-0.0104	0.0469	0.83176	24.0805	0.07897
rs10517688	ADP-ribosylation factor-binding protein GGA3	4	159101703	T/C	0.2804	-0.0142	0.0283	0.6166	36.5096	0.2804
rs77019759	ADP-ribosylation factor-binding protein GGA3	4	160121515	A/G	0.07315	-0.0164	0.0496	0.74131	46.3283	0.07315
rs17223240	ADP-ribosylation factor-binding protein GGA3	4	159924295	A/G	0.09719	-0.0181	0.0421	0.66069	312.414	0.09719
rs4422460	ADP-ribosylation factor-binding protein GGA3	4	159249881	T/C	0.07488	-0.0193	0.0473	0.69183	28.9683	0.07488
rs62351166	ADP-ribosylation factor-binding protein GGA3	4	159507355	A/C	0.17095	-0.0194	0.0335	0.56234	19.6709	0.17095
rs6536380	ADP-ribosylation factor-binding protein GGA3	4	159876379	T/C	0.62565	-0.0245	0.0259	0.34674	76.6668	0.37435
rs13108536	ADP-ribosylation factor-binding protein GGA3	4	159916923	T/C	0.28126	-0.0269	0.027	0.31623	113.407	0.28126
rs12506354	ADP-ribosylation factor-binding protein GGA3	4	159286954	G/T	0.21206	-0.0271	0.0305	0.37154	25.458	0.21206
rs6833533	ADP-ribosylation factor-binding protein GGA3	4	159776275	C/T	0.22239	-0.0293	0.0298	0.32359	687.948	0.22239
rs35055965	ADP-ribosylation factor-binding protein GGA3	4	159193901	T/C	0.22988	-0.0295	0.0299	0.32359	189.477	0.22988
rs74604191	ADP-ribosylation factor-like protein 1	4	159487229	T/C	0.06021	0.1485	0.0522	0.00437	272.87	0.06021
rs17219611	ADP-ribosylation factor-like protein 1	4	159507642	T/C	0.08241	0.0888	0.0444	0.04571	22.4164	0.08241
rs62354041	ADP-ribosylation factor-like protein 1	4	159802665	T/C	0.07897	0.0757	0.0469	0.10715	24.0805	0.07897
rs62351616	ADP-ribosylation factor-like protein 1	4	159902805	G/T	0.07717	0.0576	0.0478	0.22909	20.1477	0.07717
rs115622914	ADP-ribosylation factor-like protein 1	4	160112013	C/A	0.08072	0.0215	0.0457	0.63096	30.9936	0.08072
rs6833533	ADP-ribosylation factor-like protein 1	4	159776275	C/T	0.22239	0.0208	0.0298	0.48978	687.948	0.22239
rs1463346	ADP-ribosylation factor-like protein 1	4	159414128	G/A	0.19742	0.011	0.0317	0.72444	362.894	0.19742
rs55779706	ADP-ribosylation factor-like protein 1	4	159519046	T/C	0.20306	0.0082	0.0313	0.79433	813.652	0.20306
rs1971087	ADP-ribosylation factor-like protein 1	4	159888222	T/C	0.12169	0.0015	0.0384	0.97724	56.3387	0.12169
rs12502731	ADP-ribosylation factor-like protein 1	4	159877373	A/G	0.35897	-0.0003	0.026	1	274.469	0.35897
rs13115760	ADP-ribosylation factor-like protein 1	4	159799942	T/C	0.37189	-0.001	0.0252	0.97724	214.743	0.37189
rs55960593	ADP-ribosylation factor-like protein 1	4	159690622	T/C	0.37541	-0.0091	0.0254	0.72444	222.344	0.37541
rs505986	ADP-ribosylation factor-like protein 1	4	160023985	A/G	0.36079	-0.0108	0.0259	0.67608	39.9171	0.36079
rs12506354	ADP-ribosylation factor-like protein 1	4	159286954	G/T	0.21206	-0.0111	0.0305	0.70795	25.458	0.21206
rs4364309	ADP-ribosylation factor-like protein 1	4	159255213	C/T	0.78547	-0.0113	0.0305	0.70795	67.0433	0.21453
rs13108536	ADP-ribosylation factor-like protein 1	4	159916923	T/C	0.28126	-0.0135	0.027	0.6166	113.407	0.28126
rs17223240	ADP-ribosylation factor-like protein 1	4	159924295	A/G	0.09719	-0.0225	0.0421	0.58884	312.414	0.09719
rs7664454	ADP-ribosylation factor-like protein 1	4	159349367	C/T	0.17003	-0.0234	0.0327	0.47863	138.472	0.17003
rs35055965	ADP-ribosylation factor-like protein 1	4	159193901	T/C	0.22988	-0.0285	0.0299	0.33884	189.477	0.22988
rs72695753	ADP-ribosylation factor-like protein 1	4	159119764	A/G	0.12186	-0.0375	0.0391	0.33884	21.7034	0.12186
rs13114625	ADP-ribosylation factor-like protein 1	4	159172577	A/G	0.26734	-0.0498	0.0282	0.07762	55.2851	0.26734
rs11943643	ADP-ribosylation factor-like protein 1	4	159500484	G/A	0.14158	-0.0534	0.0354	0.13183	308.206	0.14158
rs77019759	ADP-ribosylation factor-like protein 1	4	160121515	A/G	0.07315	-0.0693	0.0496	0.16218	46.3283	0.07315
rs1971087	ADP-ribosylation factor-like protein 11	4	159888222	T/C	0.12169	0.0763	0.0384	0.04677	56.3387	0.12169
rs1463346	ADP-ribosylation factor-like protein 11	4	159414128	G/A	0.19742	0.0438	0.0317	0.16596	362.894	0.19742
rs72695426	ADP-ribosylation factor-like protein 11	4	159700833	T/C	0.07633	0.0348	0.0489	0.47863	23.6846	0.07633
rs55779706	ADP-ribosylation factor-like protein 11	4	159519046	T/C	0.20306	0.0324	0.0313	0.302	813.652	0.20306
rs6853766	ADP-ribosylation factor-like protein 11	4	159308371	A/C	0.21219	0.031	0.0311	0.31623	179.469	0.21219
rs35055965	ADP-ribosylation factor-like protein 11	4	159193901	T/C	0.22988	0.0302	0.0299	0.30903	189.477	0.22988
rs11943643	ADP-ribosylation factor-like protein 11	4	159500484	G/A	0.14158	0.0238	0.0354	0.50119	308.206	0.14158
rs6833533	ADP-ribosylation factor-like protein 11	4	159776275	C/T	0.22239	0.0188	0.0299	0.52481	687.948	0.22239
rs13115760	ADP-ribosylation factor-like protein 11	4	159799942	T/C	0.37189	0.0154	0.0252	0.53703	214.743	0.37189
rs4364309	ADP-ribosylation factor-like protein 11	4	159255213	C/T	0.78547	0.0097	0.0304	0.74131	67.0433	0.21453
rs6536380	ADP-ribosylation factor-like protein 11	4	159876379	T/C	0.62565	0.0096	0.0259	0.70795	76.6668	0.37435
rs4422460	ADP-ribosylation factor-like protein 11	4	159249881	T/C	0.07488	-0.0017	0.0474	0.97724	28.9683	0.07488
rs7664454	ADP-ribosylation factor-like protein 11	4	159349367	C/T	0.17003	-0.0018	0.0327	0.95499	138.472	0.17003
rs12506354	ADP-ribosylation factor-like protein 11	4	159286954	G/T	0.21206	-0.0072	0.0305	0.81283	25.458	0.21206
rs7698077	ADP-ribosylation factor-like protein 11	4	159882696	C/T	0.06842	-0.0157	0.0496	0.75858	31.2714	0.06842
rs11559290	ADP-ribosylation factor-like protein 11	4	159601676	T/C	0.85903	-0.0282	0.0356	0.42658	341.163	0.14097
rs77019759	ADP-ribosylation factor-like protein 11	4	160121515	A/G	0.07315	-0.0298	0.0496	0.54954	46.3283	0.07315
rs115622914	ADP-ribosylation factor-like protein 11	4	160112013	C/A	0.08072	-0.0353	0.0457	0.43652	30.9936	0.08072
rs10517688	ADP-ribosylation factor-like protein 11	4	159101703	T/C	0.2804	-0.0385	0.0282	0.17378	36.5096	0.2804
rs62351616	ADP-ribosylation factor-like protein 11	4	159902805	G/T	0.07717	-0.0457	0.0478	0.33884	20.1477	0.07717
rs505986	ADP-ribosylation factor-like protein 11	4	160023985	A/G	0.36079	-0.052	0.0259	0.04467	39.9171	0.36079
rs17219611	ADP-ribosylation factor-like protein 11	4	159507642	T/C	0.08241	-0.0615	0.0444	0.16596	22.4164	0.08241
rs7698077	ADP-ribosylation factor-like protein 3	4	159882696	C/T	0.06842	0.0736	0.0496	0.13804	31.2714	0.06842
rs74604191	ADP-ribosylation factor-like protein 3	4	159487229	T/C	0.06021	0.0368	0.0522	0.47863	272.87	0.06021
rs13114625	ADP-ribosylation factor-like protein 3	4	159172577	A/G	0.26734	0.0269	0.0282	0.33884	55.2851	0.26734
rs11943643	ADP-ribosylation factor-like protein 3	4	159500484	G/A	0.14158	0.0263	0.0354	0.45709	308.206	0.14158
rs1463346	ADP-ribosylation factor-like protein 3	4	159414128	G/A	0.19742	0.0263	0.0317	0.40738	362.894	0.19742
rs12502731	ADP-ribosylation factor-like protein 3	4	159877373	A/G	0.35897	0.0098	0.026	0.70795	274.469	0.35897
rs7664454	ADP-ribosylation factor-like protein 3	4	159349367	C/T	0.17003	0.0014	0.0327	0.97724	138.472	0.17003
rs72695753	ADP-ribosylation factor-like protein 3	4	159119764	A/G	0.12186	0.0007	0.0391	0.97724	21.7034	0.12186
rs55960593	ADP-ribosylation factor-like protein 3	4	159690622	T/C	0.37541	-0.004	0.0254	0.87096	222.344	0.37541
rs62351616	ADP-ribosylation factor-like protein 3	4	159902805	G/T	0.07717	-0.0052	0.0478	0.91201	20.1477	0.07717
rs13108536	ADP-ribosylation factor-like protein 3	4	159916923	T/C	0.28126	-0.0055	0.027	0.83176	113.407	0.28126
rs35055965	ADP-ribosylation factor-like protein 3	4	159193901	T/C	0.22988	-0.0055	0.0299	0.85114	189.477	0.22988
rs6833533	ADP-ribosylation factor-like protein 3	4	159776275	C/T	0.22239	-0.0181	0.0298	0.54954	687.948	0.22239
rs77797348	ADP-ribosylation factor-like protein 3	4	159743627	A/G	0.08974	-0.0203	0.0439	0.64565	35.579	0.08974
rs10517688	ADP-ribosylation factor-like protein 3	4	159101703	T/C	0.2804	-0.0214	0.0283	0.44668	36.5096	0.2804
rs76285085	ADP-ribosylation factor-like protein 3	4	159975103	T/G	0.07506	-0.0924	0.0486	0.05754	23.2546	0.07506
rs6853766	ADP-ribosylation factor 3	4	159308371	A/C	0.21219	0.0542	0.0311	0.08128	179.469	0.21219
rs13108536	ADP-ribosylation factor 3	4	159916923	T/C	0.28126	0.05	0.027	0.0631	113.407	0.28126
rs55960593	ADP-ribosylation factor 3	4	159690622	T/C	0.37541	0.0359	0.0254	0.15849	222.344	0.37541
rs72695753	ADP-ribosylation factor 3	4	159119764	A/G	0.12186	0.0355	0.0391	0.36308	21.7034	0.12186
rs13115760	ADP-ribosylation factor 3	4	159799942	T/C	0.37189	0.0236	0.0252	0.34674	214.743	0.37189
rs55779706	ADP-ribosylation factor 3	4	159519046	T/C	0.20306	0.0176	0.0313	0.57544	813.652	0.20306
rs13114625	ADP-ribosylation factor 3	4	159172577	A/G	0.26734	0.0167	0.0282	0.54954	55.2851	0.26734
rs77019759	ADP-ribosylation factor 3	4	160121515	A/G	0.07315	0.0123	0.0496	0.81283	46.3283	0.07315
rs11943643	ADP-ribosylation factor 3	4	159500484	G/A	0.14158	0.0087	0.0354	0.81283	308.206	0.14158
rs10517688	ADP-ribosylation factor 3	4	159101703	T/C	0.2804	0.0083	0.0283	0.77625	36.5096	0.2804
rs505986	ADP-ribosylation factor 3	4	160023985	A/G	0.36079	0.0069	0.0259	0.79433	39.9171	0.36079
rs12502731	ADP-ribosylation factor 3	4	159877373	A/G	0.35897	0.0047	0.026	0.85114	274.469	0.35897
rs7664454	ADP-ribosylation factor 3	4	159349367	C/T	0.17003	-0.0044	0.0327	0.89125	138.472	0.17003
rs4364309	ADP-ribosylation factor 3	4	159255213	C/T	0.78547	-0.0121	0.0305	0.69183	67.0433	0.21453
rs11559290	ADP-ribosylation factor 3	4	159601676	T/C	0.85903	-0.0152	0.0356	0.67608	341.163	0.14097
rs72695426	ADP-ribosylation factor 3	4	159700833	T/C	0.07633	-0.023	0.0489	0.64565	23.6846	0.07633
rs17223240	ADP-ribosylation factor 3	4	159924295	A/G	0.09719	-0.0414	0.0421	0.32359	312.414	0.09719
rs112507704	ADP-ribosylation factor 3	4	160105804	A/G	0.11144	-0.0519	0.0403	0.19953	162.479	0.11144
rs115622914	ADP-ribosylation factor 3	4	160112013	C/A	0.08072	-0.074	0.0457	0.10471	30.9936	0.08072
rs77797348	ADP-ribosylation factor 3	4	159743627	A/G	0.08974	-0.0776	0.0439	0.07762	35.579	0.08974
rs62351616	ADP-ribosylation factor 3	4	159902805	G/T	0.07717	-0.0987	0.0478	0.0389	20.1477	0.07717
rs17219611	ADP-ribosylation factor 3	4	159507642	T/C	0.08241	-0.1206	0.0444	0.00661	22.4164	0.08241
rs76285085	ADP-ribosylation factor 3	4	159975103	T/G	0.07506	-0.1279	0.0486	0.00851	23.2546	0.07506
rs77019759	ADP-ribosylation factor 6	4	160121515	A/G	0.07315	0.069	0.0495	0.16218	46.3283	0.07315
rs505986	ADP-ribosylation factor 6	4	160023985	A/G	0.36079	0.0385	0.0259	0.1349	39.9171	0.36079
rs7698077	ADP-ribosylation factor 6	4	159882696	C/T	0.06842	0.0382	0.0496	0.43652	31.2714	0.06842
rs13114625	ADP-ribosylation factor 6	4	159172577	A/G	0.26734	0.0169	0.0282	0.54954	55.2851	0.26734
rs13108536	ADP-ribosylation factor 6	4	159916923	T/C	0.28126	0.0057	0.027	0.83176	113.407	0.28126
rs10517688	ADP-ribosylation factor 6	4	159101703	T/C	0.2804	0.0044	0.0283	0.87096	36.5096	0.2804
rs72695426	ADP-ribosylation factor 6	4	159700833	T/C	0.07633	0.0027	0.0489	0.95499	23.6846	0.07633
rs1971087	ADP-ribosylation factor 6	4	159888222	T/C	0.12169	0.0021	0.0384	0.95499	56.3387	0.12169
rs55960593	ADP-ribosylation factor 6	4	159690622	T/C	0.37541	0.0003	0.0254	1	222.344	0.37541
rs13115760	ADP-ribosylation factor 6	4	159799942	T/C	0.37189	-0.0015	0.0252	0.95499	214.743	0.37189
rs112507704	ADP-ribosylation factor 6	4	160105804	A/G	0.11144	-0.0029	0.0403	0.93325	162.479	0.11144
rs55779706	ADP-ribosylation factor 6	4	159519046	T/C	0.20306	-0.0038	0.0313	0.91201	813.652	0.20306
rs12502731	ADP-ribosylation factor 6	4	159877373	A/G	0.35897	-0.0107	0.026	0.67608	274.469	0.35897
rs62351166	ADP-ribosylation factor 6	4	159507355	A/C	0.17095	-0.0191	0.0335	0.56234	19.6709	0.17095
rs11559290	ADP-ribosylation factor 6	4	159601676	T/C	0.85903	-0.0478	0.0356	0.17783	341.163	0.14097
rs62354041	ADP-ribosylation factor 6	4	159802665	T/C	0.07897	-0.0511	0.0469	0.27542	24.0805	0.07897
rs6833533	ADP-ribosylation factor 6	4	159776275	C/T	0.22239	-0.0516	0.0298	0.08318	687.948	0.22239
rs17223240	ADP-ribosylation factor 6	4	159924295	A/G	0.09719	-0.0521	0.0421	0.2138	312.414	0.09719
rs62351616	ADP-ribosylation factor 6	4	159902805	G/T	0.07717	-0.0526	0.0478	0.26915	20.1477	0.07717
rs17219611	ADP-ribosylation factor 6	4	159507642	T/C	0.08241	-0.094	0.0444	0.03467	22.4164	0.08241
rs4364309	ADP-ribosylation factor 6	4	159255213	C/T	0.78547	-0.0992	0.0304	0.00112	67.0433	0.21453
rs76285085	ADP-ribosylation factor 6	4	159975103	T/G	0.07506	-0.1363	0.0486	0.00501	23.2546	0.07506
rs7698077	ADP-ribosylation factor GTPase-activating protein 2	4	159882696	C/T	0.06842	0.0616	0.0496	0.2138	31.2714	0.06842
rs72695426	ADP-ribosylation factor GTPase-activating protein 2	4	159700833	T/C	0.07633	0.0446	0.0489	0.36308	23.6846	0.07633
rs4422460	ADP-ribosylation factor GTPase-activating protein 2	4	159249881	T/C	0.07488	0.0342	0.0473	0.46774	28.9683	0.07488
rs13114625	ADP-ribosylation factor GTPase-activating protein 2	4	159172577	A/G	0.26734	0.0215	0.0282	0.44668	55.2851	0.26734
rs77019759	ADP-ribosylation factor GTPase-activating protein 2	4	160121515	A/G	0.07315	0.0121	0.0496	0.81283	46.3283	0.07315
rs12502731	ADP-ribosylation factor GTPase-activating protein 2	4	159877373	A/G	0.35897	0.0028	0.026	0.91201	274.469	0.35897
rs62354041	ADP-ribosylation factor GTPase-activating protein 2	4	159802665	T/C	0.07897	-0.0003	0.0469	1	24.0805	0.07897
rs11559290	ADP-ribosylation factor GTPase-activating protein 2	4	159601676	T/C	0.85903	-0.0064	0.0356	0.85114	341.163	0.14097
rs55960593	ADP-ribosylation factor GTPase-activating protein 2	4	159690622	T/C	0.37541	-0.0077	0.0254	0.75858	222.344	0.37541
rs6536380	ADP-ribosylation factor GTPase-activating protein 2	4	159876379	T/C	0.62565	-0.0078	0.0259	0.75858	76.6668	0.37435
rs77797348	ADP-ribosylation factor GTPase-activating protein 2	4	159743627	A/G	0.08974	-0.0084	0.0439	0.85114	35.579	0.08974
rs35055965	ADP-ribosylation factor GTPase-activating protein 2	4	159193901	T/C	0.22988	-0.0105	0.0299	0.72444	189.477	0.22988
rs13108536	ADP-ribosylation factor GTPase-activating protein 2	4	159916923	T/C	0.28126	-0.0109	0.027	0.69183	113.407	0.28126
rs6853766	ADP-ribosylation factor GTPase-activating protein 2	4	159308371	A/C	0.21219	-0.0166	0.0311	0.58884	179.469	0.21219
rs12506354	ADP-ribosylation factor GTPase-activating protein 2	4	159286954	G/T	0.21206	-0.0184	0.0305	0.54954	25.458	0.21206
rs10517688	ADP-ribosylation factor GTPase-activating protein 2	4	159101703	T/C	0.2804	-0.019	0.0283	0.50119	36.5096	0.2804
rs7664454	ADP-ribosylation factor GTPase-activating protein 2	4	159349367	C/T	0.17003	-0.0196	0.0327	0.54954	138.472	0.17003
rs112507704	ADP-ribosylation factor GTPase-activating protein 2	4	160105804	A/G	0.11144	-0.0532	0.0403	0.18621	162.479	0.11144
rs76285085	ADP-ribosylation factor GTPase-activating protein 2	4	159975103	T/G	0.07506	-0.0584	0.0486	0.22909	23.2546	0.07506
rs11559290	Adrenomedullin	4	159601676	T/C	0.85903	0.0282	0.0356	0.42658	341.163	0.14097
rs12506354	Adrenomedullin	4	159286954	G/T	0.21206	0.0229	0.0305	0.45709	25.458	0.21206
rs62351166	Adrenomedullin	4	159507355	A/C	0.17095	0.0177	0.0335	0.60256	19.6709	0.17095
rs17219611	Adrenomedullin	4	159507642	T/C	0.08241	0.0108	0.0445	0.81283	22.4164	0.08241
rs13115760	Adrenomedullin	4	159799942	T/C	0.37189	0.0094	0.0252	0.70795	214.743	0.37189
rs55960593	Adrenomedullin	4	159690622	T/C	0.37541	0.0074	0.0254	0.77625	222.344	0.37541
rs7698077	Adrenomedullin	4	159882696	C/T	0.06842	0.0069	0.0496	0.89125	31.2714	0.06842
rs115622914	Adrenomedullin	4	160112013	C/A	0.08072	0.0027	0.0457	0.95499	30.9936	0.08072
rs77797348	Adrenomedullin	4	159743627	A/G	0.08974	0.0013	0.0439	0.97724	35.579	0.08974
rs6536380	Adrenomedullin	4	159876379	T/C	0.62565	-0.0104	0.0259	0.69183	76.6668	0.37435
rs1971087	Adrenomedullin	4	159888222	T/C	0.12169	-0.0215	0.0384	0.57544	56.3387	0.12169
rs11943643	Adrenomedullin	4	159500484	G/A	0.14158	-0.0249	0.0354	0.47863	308.206	0.14158
rs76285085	Adrenomedullin	4	159975103	T/G	0.07506	-0.0266	0.0486	0.58884	23.2546	0.07506
rs35055965	Adrenomedullin	4	159193901	T/C	0.22988	-0.0277	0.0299	0.35481	189.477	0.22988
rs17223240	Adrenomedullin	4	159924295	A/G	0.09719	-0.029	0.0421	0.48978	312.414	0.09719
rs72695426	Adrenomedullin	4	159700833	T/C	0.07633	-0.0326	0.0489	0.50119	23.6846	0.07633
rs6833533	Adrenomedullin	4	159776275	C/T	0.22239	-0.0332	0.0298	0.26303	687.948	0.22239
rs13114625	Adrenomedullin	4	159172577	A/G	0.26734	-0.0411	0.0282	0.14454	55.2851	0.26734
rs62354041	Adrenomedullin	4	159802665	T/C	0.07897	-0.0501	0.0469	0.2884	24.0805	0.07897
rs4364309	Adrenomedullin	4	159255213	C/T	0.78547	-0.0533	0.0305	0.07943	67.0433	0.21453
rs62351616	Adrenomedullin	4	159902805	G/T	0.07717	-0.0913	0.0478	0.05623	20.1477	0.07717
rs74604191	Adrenomedullin	4	159487229	T/C	0.06021	-0.1087	0.0522	0.03715	272.87	0.06021
rs4422460	Adseverin	4	159249881	T/C	0.07488	0.0667	0.0473	0.15849	28.9683	0.07488
rs7698077	Adseverin	4	159882696	C/T	0.06842	0.0624	0.0496	0.20893	31.2714	0.06842
rs7664454	Adseverin	4	159349367	C/T	0.17003	0.0582	0.0327	0.07586	138.472	0.17003
rs112507704	Adseverin	4	160105804	A/G	0.11144	0.0322	0.0403	0.42658	162.479	0.11144
rs72695426	Adseverin	4	159700833	T/C	0.07633	0.0304	0.0489	0.53703	23.6846	0.07633
rs62354041	Adseverin	4	159802665	T/C	0.07897	0.03	0.0469	0.52481	24.0805	0.07897
rs6833533	Adseverin	4	159776275	C/T	0.22239	0.0279	0.0298	0.34674	687.948	0.22239
rs4364309	Adseverin	4	159255213	C/T	0.78547	0.0224	0.0305	0.45709	67.0433	0.21453
rs55960593	Adseverin	4	159690622	T/C	0.37541	0.0183	0.0254	0.46774	222.344	0.37541
rs12502731	Adseverin	4	159877373	A/G	0.35897	0.0174	0.026	0.50119	274.469	0.35897
rs13115760	Adseverin	4	159799942	T/C	0.37189	0.0152	0.0252	0.54954	214.743	0.37189
rs6536380	Adseverin	4	159876379	T/C	0.62565	0.0115	0.0259	0.66069	76.6668	0.37435
rs62351616	Adseverin	4	159902805	G/T	0.07717	0.0011	0.0479	0.97724	20.1477	0.07717
rs13108536	Adseverin	4	159916923	T/C	0.28126	-0.0008	0.027	0.97724	113.407	0.28126
rs77797348	Adseverin	4	159743627	A/G	0.08974	-0.0031	0.0439	0.93325	35.579	0.08974
rs35055965	Adseverin	4	159193901	T/C	0.22988	-0.0084	0.0299	0.77625	189.477	0.22988
rs115622914	Adseverin	4	160112013	C/A	0.08072	-0.0102	0.0457	0.83176	30.9936	0.08072
rs62351166	Adseverin	4	159507355	A/C	0.17095	-0.0131	0.0335	0.69183	19.6709	0.17095
rs76285085	Adseverin	4	159975103	T/G	0.07506	-0.0135	0.0486	0.77625	23.2546	0.07506
rs74604191	Adseverin	4	159487229	T/C	0.06021	-0.0152	0.0522	0.77625	272.87	0.06021
rs1463346	Adseverin	4	159414128	G/A	0.19742	-0.0179	0.0317	0.57544	362.894	0.19742
rs505986	Adseverin	4	160023985	A/G	0.36079	-0.0191	0.0259	0.45709	39.9171	0.36079
rs72695753	Adseverin	4	159119764	A/G	0.12186	-0.0248	0.0391	0.52481	21.7034	0.12186
rs77019759	Adseverin	4	160121515	A/G	0.07315	-0.0891	0.0495	0.07244	46.3283	0.07315
rs17223240	Advanced glycosylation end product-specific receptor, soluble	4	159924295	A/G	0.09719	0.099	0.0421	0.01862	312.414	0.09719
rs6833533	Advanced glycosylation end product-specific receptor, soluble	4	159776275	C/T	0.22239	0.0674	0.0298	0.02399	687.948	0.22239
rs35055965	Advanced glycosylation end product-specific receptor, soluble	4	159193901	T/C	0.22988	0.0376	0.0299	0.20893	189.477	0.22988
rs112507704	Advanced glycosylation end product-specific receptor, soluble	4	160105804	A/G	0.11144	0.0363	0.0403	0.37154	162.479	0.11144
rs11943643	Advanced glycosylation end product-specific receptor, soluble	4	159500484	G/A	0.14158	0.0356	0.0354	0.31623	308.206	0.14158
rs7698077	Advanced glycosylation end product-specific receptor, soluble	4	159882696	C/T	0.06842	0.0348	0.0496	0.47863	31.2714	0.06842
rs7664454	Advanced glycosylation end product-specific receptor, soluble	4	159349367	C/T	0.17003	0.0319	0.0327	0.33113	138.472	0.17003
rs17219611	Advanced glycosylation end product-specific receptor, soluble	4	159507642	T/C	0.08241	0.0316	0.0445	0.47863	22.4164	0.08241
rs12502731	Advanced glycosylation end product-specific receptor, soluble	4	159877373	A/G	0.35897	0.0184	0.026	0.47863	274.469	0.35897
rs6853766	Advanced glycosylation end product-specific receptor, soluble	4	159308371	A/C	0.21219	0.014	0.0312	0.66069	179.469	0.21219
rs55779706	Advanced glycosylation end product-specific receptor, soluble	4	159519046	T/C	0.20306	0.0111	0.0313	0.72444	813.652	0.20306
rs12506354	Advanced glycosylation end product-specific receptor, soluble	4	159286954	G/T	0.21206	0.0028	0.0305	0.93325	25.458	0.21206
rs77797348	Advanced glycosylation end product-specific receptor, soluble	4	159743627	A/G	0.08974	0.0011	0.0439	0.97724	35.579	0.08974
rs505986	Advanced glycosylation end product-specific receptor, soluble	4	160023985	A/G	0.36079	-0.008	0.0259	0.75858	39.9171	0.36079
rs4364309	Advanced glycosylation end product-specific receptor, soluble	4	159255213	C/T	0.78547	-0.0085	0.0304	0.77625	67.0433	0.21453
rs62354041	Advanced glycosylation end product-specific receptor, soluble	4	159802665	T/C	0.07897	-0.0089	0.0469	0.85114	24.0805	0.07897
rs13108536	Advanced glycosylation end product-specific receptor, soluble	4	159916923	T/C	0.28126	-0.0143	0.027	0.60256	113.407	0.28126
rs4422460	Advanced glycosylation end product-specific receptor, soluble	4	159249881	T/C	0.07488	-0.0198	0.0474	0.67608	28.9683	0.07488
rs62351616	Advanced glycosylation end product-specific receptor, soluble	4	159902805	G/T	0.07717	-0.022	0.0479	0.64565	20.1477	0.07717
rs11559290	Advanced glycosylation end product-specific receptor, soluble	4	159601676	T/C	0.85903	-0.0237	0.0356	0.50119	341.163	0.14097
rs72695426	Advanced glycosylation end product-specific receptor, soluble	4	159700833	T/C	0.07633	-0.0297	0.0489	0.54954	23.6846	0.07633
rs62351166	Advanced glycosylation end product-specific receptor, soluble	4	159507355	A/C	0.17095	-0.0315	0.0335	0.34674	19.6709	0.17095
rs13115760	Advanced glycosylation end product-specific receptor, soluble	4	159799942	T/C	0.37189	-0.0396	0.0252	0.11482	214.743	0.37189
rs55960593	Advanced glycosylation end product-specific receptor, soluble	4	159690622	T/C	0.37541	-0.0437	0.0254	0.08511	222.344	0.37541
rs6833533	Aggrecan core protein	4	159776275	C/T	0.22239	0.0389	0.0298	0.19055	687.948	0.22239
rs55960593	Aggrecan core protein	4	159690622	T/C	0.37541	0.0354	0.0254	0.16218	222.344	0.37541
rs13108536	Aggrecan core protein	4	159916923	T/C	0.28126	0.0332	0.027	0.21878	113.407	0.28126
rs72695426	Aggrecan core protein	4	159700833	T/C	0.07633	0.0255	0.0489	0.60256	23.6846	0.07633
rs62351166	Aggrecan core protein	4	159507355	A/C	0.17095	0.022	0.0335	0.51286	19.6709	0.17095
rs7664454	Aggrecan core protein	4	159349367	C/T	0.17003	0.022	0.0327	0.50119	138.472	0.17003
rs112507704	Aggrecan core protein	4	160105804	A/G	0.11144	0.0204	0.0403	0.6166	162.479	0.11144
rs1971087	Aggrecan core protein	4	159888222	T/C	0.12169	0.0037	0.0384	0.93325	56.3387	0.12169
rs12502731	Aggrecan core protein	4	159877373	A/G	0.35897	0.0007	0.026	0.97724	274.469	0.35897
rs55779706	Aggrecan core protein	4	159519046	T/C	0.20306	-0.0035	0.0313	0.91201	813.652	0.20306
rs62354041	Aggrecan core protein	4	159802665	T/C	0.07897	-0.0072	0.0469	0.87096	24.0805	0.07897
rs4422460	Aggrecan core protein	4	159249881	T/C	0.07488	-0.0098	0.0473	0.83176	28.9683	0.07488
rs6853766	Aggrecan core protein	4	159308371	A/C	0.21219	-0.0133	0.0312	0.67608	179.469	0.21219
rs11559290	Aggrecan core protein	4	159601676	T/C	0.85903	-0.0362	0.0356	0.30903	341.163	0.14097
rs77019759	Aggrecan core protein	4	160121515	A/G	0.07315	-0.0384	0.0496	0.43652	46.3283	0.07315
rs77797348	Aggrecan core protein	4	159743627	A/G	0.08974	-0.0626	0.0439	0.15488	35.579	0.08974
rs76285085	Aggrecan core protein	4	159975103	T/G	0.07506	-0.0815	0.0486	0.09333	23.2546	0.07506
rs17219611	Aggrecan core protein	4	159507642	T/C	0.08241	-0.1098	0.0444	0.01349	22.4164	0.08241
rs4364309	Agouti-related protein	4	159255213	C/T	0.78547	0.0689	0.0304	0.02344	67.0433	0.21453
rs72695753	Agouti-related protein	4	159119764	A/G	0.12186	0.0669	0.0391	0.0871	21.7034	0.12186
rs11943643	Agouti-related protein	4	159500484	G/A	0.14158	0.0662	0.0354	0.06166	308.206	0.14158
rs6853766	Agouti-related protein	4	159308371	A/C	0.21219	0.0598	0.0311	0.05495	179.469	0.21219
rs13115760	Agouti-related protein	4	159799942	T/C	0.37189	0.0566	0.0252	0.02512	214.743	0.37189
rs55960593	Agouti-related protein	4	159690622	T/C	0.37541	0.056	0.0254	0.02692	222.344	0.37541
rs35055965	Agouti-related protein	4	159193901	T/C	0.22988	0.0387	0.0299	0.19498	189.477	0.22988
rs1463346	Agouti-related protein	4	159414128	G/A	0.19742	0.0244	0.0317	0.43652	362.894	0.19742
rs62351166	Agouti-related protein	4	159507355	A/C	0.17095	0.0195	0.0335	0.56234	19.6709	0.17095
rs112507704	Agouti-related protein	4	160105804	A/G	0.11144	0.0184	0.0404	0.64565	162.479	0.11144
rs55779706	Agouti-related protein	4	159519046	T/C	0.20306	0.0134	0.0312	0.67608	813.652	0.20306
rs10517688	Agouti-related protein	4	159101703	T/C	0.2804	0.0062	0.0283	0.83176	36.5096	0.2804
rs12506354	Agouti-related protein	4	159286954	G/T	0.21206	-0.0002	0.0305	1	25.458	0.21206
rs62354041	Agouti-related protein	4	159802665	T/C	0.07897	-0.0006	0.0469	1	24.0805	0.07897
rs17223240	Agouti-related protein	4	159924295	A/G	0.09719	-0.0046	0.0421	0.91201	312.414	0.09719
rs72695426	Agouti-related protein	4	159700833	T/C	0.07633	-0.0093	0.0489	0.85114	23.6846	0.07633
rs505986	Agouti-related protein	4	160023985	A/G	0.36079	-0.0209	0.0259	0.41687	39.9171	0.36079
rs4422460	Agouti-related protein	4	159249881	T/C	0.07488	-0.0238	0.0474	0.6166	28.9683	0.07488
rs76285085	Agouti-related protein	4	159975103	T/G	0.07506	-0.0254	0.0486	0.60256	23.2546	0.07506
rs74604191	Agouti-related protein	4	159487229	T/C	0.06021	-0.1139	0.0522	0.02884	272.87	0.06021
rs505986	Agouti-signaling protein	4	160023985	A/G	0.36079	0.0363	0.0259	0.15849	39.9171	0.36079
rs10517688	Agouti-signaling protein	4	159101703	T/C	0.2804	0.0342	0.0282	0.22387	36.5096	0.2804
rs12502731	Agouti-signaling protein	4	159877373	A/G	0.35897	0.0253	0.026	0.33113	274.469	0.35897
rs62351166	Agouti-signaling protein	4	159507355	A/C	0.17095	0.0077	0.0335	0.81283	19.6709	0.17095
rs11559290	Agouti-signaling protein	4	159601676	T/C	0.85903	0.0074	0.0356	0.83176	341.163	0.14097
rs77019759	Agouti-signaling protein	4	160121515	A/G	0.07315	0.0066	0.0496	0.89125	46.3283	0.07315
rs12506354	Agouti-signaling protein	4	159286954	G/T	0.21206	0.004	0.0305	0.89125	25.458	0.21206
rs7664454	Agouti-signaling protein	4	159349367	C/T	0.17003	0.0008	0.0327	0.97724	138.472	0.17003
rs112507704	Agouti-signaling protein	4	160105804	A/G	0.11144	-0.0053	0.0403	0.89125	162.479	0.11144
rs6536380	Agouti-signaling protein	4	159876379	T/C	0.62565	-0.0085	0.0259	0.74131	76.6668	0.37435
rs55779706	Agouti-signaling protein	4	159519046	T/C	0.20306	-0.0108	0.0313	0.72444	813.652	0.20306
rs4422460	Agouti-signaling protein	4	159249881	T/C	0.07488	-0.0144	0.0474	0.75858	28.9683	0.07488
rs6833533	Agouti-signaling protein	4	159776275	C/T	0.22239	-0.0176	0.0298	0.54954	687.948	0.22239
rs7698077	Agouti-signaling protein	4	159882696	C/T	0.06842	-0.02	0.0496	0.69183	31.2714	0.06842
rs55960593	Agouti-signaling protein	4	159690622	T/C	0.37541	-0.0241	0.0254	0.34674	222.344	0.37541
rs17223240	Agouti-signaling protein	4	159924295	A/G	0.09719	-0.0292	0.0421	0.48978	312.414	0.09719
rs4364309	Agouti-signaling protein	4	159255213	C/T	0.78547	-0.0296	0.0304	0.33113	67.0433	0.21453
rs13108536	Agouti-signaling protein	4	159916923	T/C	0.28126	-0.0299	0.027	0.26915	113.407	0.28126
rs13115760	Agouti-signaling protein	4	159799942	T/C	0.37189	-0.0303	0.0252	0.22909	214.743	0.37189
rs76285085	Agouti-signaling protein	4	159975103	T/G	0.07506	-0.0392	0.0486	0.41687	23.2546	0.07506
rs1463346	Agouti-signaling protein	4	159414128	G/A	0.19742	-0.0399	0.0317	0.20893	362.894	0.19742
rs115622914	Agouti-signaling protein	4	160112013	C/A	0.08072	-0.0456	0.0457	0.31623	30.9936	0.08072
rs62354041	Agouti-signaling protein	4	159802665	T/C	0.07897	-0.061	0.0469	0.19498	24.0805	0.07897
rs74604191	Agouti-signaling protein	4	159487229	T/C	0.06021	-0.1182	0.0522	0.02344	272.87	0.06021
rs72695426	Alanine--tRNA ligase, cytoplasmic	4	159700833	T/C	0.07633	0.0778	0.0489	0.1122	23.6846	0.07633
rs74604191	Alanine--tRNA ligase, cytoplasmic	4	159487229	T/C	0.06021	0.0549	0.0522	0.29512	272.87	0.06021
rs4422460	Alanine--tRNA ligase, cytoplasmic	4	159249881	T/C	0.07488	0.0474	0.0473	0.31623	28.9683	0.07488
rs13114625	Alanine--tRNA ligase, cytoplasmic	4	159172577	A/G	0.26734	0.0453	0.0282	0.10965	55.2851	0.26734
rs17223240	Alanine--tRNA ligase, cytoplasmic	4	159924295	A/G	0.09719	0.0302	0.0421	0.47863	312.414	0.09719
rs55779706	Alanine--tRNA ligase, cytoplasmic	4	159519046	T/C	0.20306	0.0246	0.0313	0.43652	813.652	0.20306
rs13108536	Alanine--tRNA ligase, cytoplasmic	4	159916923	T/C	0.28126	0.0219	0.027	0.41687	113.407	0.28126
rs62354041	Alanine--tRNA ligase, cytoplasmic	4	159802665	T/C	0.07897	0.017	0.0469	0.72444	24.0805	0.07897
rs13115760	Alanine--tRNA ligase, cytoplasmic	4	159799942	T/C	0.37189	0.0169	0.0252	0.50119	214.743	0.37189
rs12502731	Alanine--tRNA ligase, cytoplasmic	4	159877373	A/G	0.35897	0.016	0.026	0.53703	274.469	0.35897
rs55960593	Alanine--tRNA ligase, cytoplasmic	4	159690622	T/C	0.37541	0.0135	0.0254	0.58884	222.344	0.37541
rs7698077	Alanine--tRNA ligase, cytoplasmic	4	159882696	C/T	0.06842	0.0117	0.0496	0.81283	31.2714	0.06842
rs6833533	Alanine--tRNA ligase, cytoplasmic	4	159776275	C/T	0.22239	0.0095	0.0299	0.75858	687.948	0.22239
rs62351616	Alanine--tRNA ligase, cytoplasmic	4	159902805	G/T	0.07717	0.0064	0.0479	0.89125	20.1477	0.07717
rs7664454	Alanine--tRNA ligase, cytoplasmic	4	159349367	C/T	0.17003	0.0056	0.0327	0.87096	138.472	0.17003
rs4364309	Alanine--tRNA ligase, cytoplasmic	4	159255213	C/T	0.78547	0.0037	0.0304	0.91201	67.0433	0.21453
rs11943643	Alanine--tRNA ligase, cytoplasmic	4	159500484	G/A	0.14158	0.0014	0.0354	0.97724	308.206	0.14158
rs11559290	Alanine--tRNA ligase, cytoplasmic	4	159601676	T/C	0.85903	-0.0083	0.0356	0.81283	341.163	0.14097
rs112507704	Alanine--tRNA ligase, cytoplasmic	4	160105804	A/G	0.11144	-0.0094	0.0404	0.81283	162.479	0.11144
rs1971087	Alanine--tRNA ligase, cytoplasmic	4	159888222	T/C	0.12169	-0.0111	0.0384	0.77625	56.3387	0.12169
rs76285085	Alanine--tRNA ligase, cytoplasmic	4	159975103	T/G	0.07506	-0.0497	0.0486	0.30903	23.2546	0.07506
rs77019759	Alanine--tRNA ligase, cytoplasmic	4	160121515	A/G	0.07315	-0.0564	0.0496	0.25704	46.3283	0.07315
rs505986	Alanine--tRNA ligase, cytoplasmic	4	160023985	A/G	0.36079	-0.0589	0.0259	0.02291	39.9171	0.36079
rs17223240	Alanine aminotransferase 1	4	159924295	A/G	0.09719	0.0941	0.0421	0.02512	312.414	0.09719
rs6833533	Alanine aminotransferase 1	4	159776275	C/T	0.22239	0.0561	0.0298	0.06026	687.948	0.22239
rs12506354	Alanine aminotransferase 1	4	159286954	G/T	0.21206	0.0469	0.0304	0.12303	25.458	0.21206
rs112507704	Alanine aminotransferase 1	4	160105804	A/G	0.11144	0.0422	0.0403	0.29512	162.479	0.11144
rs62351166	Alanine aminotransferase 1	4	159507355	A/C	0.17095	0.0159	0.0335	0.63096	19.6709	0.17095
rs11559290	Alanine aminotransferase 1	4	159601676	T/C	0.85903	0.0124	0.0356	0.72444	341.163	0.14097
rs7664454	Alanine aminotransferase 1	4	159349367	C/T	0.17003	0.0099	0.0327	0.75858	138.472	0.17003
rs55960593	Alanine aminotransferase 1	4	159690622	T/C	0.37541	0.0096	0.0254	0.70795	222.344	0.37541
rs13108536	Alanine aminotransferase 1	4	159916923	T/C	0.28126	0.0085	0.027	0.75858	113.407	0.28126
rs13115760	Alanine aminotransferase 1	4	159799942	T/C	0.37189	0.0022	0.0252	0.93325	214.743	0.37189
rs35055965	Alanine aminotransferase 1	4	159193901	T/C	0.22988	-0.0006	0.0299	0.97724	189.477	0.22988
rs77019759	Alanine aminotransferase 1	4	160121515	A/G	0.07315	-0.0031	0.0496	0.95499	46.3283	0.07315
rs62351616	Alanine aminotransferase 1	4	159902805	G/T	0.07717	-0.0141	0.0478	0.77625	20.1477	0.07717
rs55779706	Alanine aminotransferase 1	4	159519046	T/C	0.20306	-0.0149	0.0313	0.63096	813.652	0.20306
rs115622914	Alanine aminotransferase 1	4	160112013	C/A	0.08072	-0.0332	0.0457	0.46774	30.9936	0.08072
rs4364309	Alanine aminotransferase 1	4	159255213	C/T	0.78547	-0.0406	0.0305	0.18197	67.0433	0.21453
rs7698077	Alanine aminotransferase 1	4	159882696	C/T	0.06842	-0.0519	0.0496	0.29512	31.2714	0.06842
rs13114625	Alcohol dehydrogenase [NADP(+)]	4	159172577	A/G	0.26734	0.0249	0.0282	0.38019	55.2851	0.26734
rs7698077	Alcohol dehydrogenase [NADP(+)]	4	159882696	C/T	0.06842	0.0249	0.0496	0.6166	31.2714	0.06842
rs12506354	Alcohol dehydrogenase [NADP(+)]	4	159286954	G/T	0.21206	0.0103	0.0305	0.74131	25.458	0.21206
rs13108536	Alcohol dehydrogenase [NADP(+)]	4	159916923	T/C	0.28126	-0.0021	0.027	0.93325	113.407	0.28126
rs62351616	Alcohol dehydrogenase [NADP(+)]	4	159902805	G/T	0.07717	-0.0033	0.0478	0.95499	20.1477	0.07717
rs10517688	Alcohol dehydrogenase [NADP(+)]	4	159101703	T/C	0.2804	-0.0078	0.0283	0.77625	36.5096	0.2804
rs13115760	Alcohol dehydrogenase [NADP(+)]	4	159799942	T/C	0.37189	-0.0081	0.0252	0.74131	214.743	0.37189
rs55960593	Alcohol dehydrogenase [NADP(+)]	4	159690622	T/C	0.37541	-0.0082	0.0254	0.74131	222.344	0.37541
rs62351166	Alcohol dehydrogenase [NADP(+)]	4	159507355	A/C	0.17095	-0.0191	0.0335	0.56234	19.6709	0.17095
rs6853766	Alcohol dehydrogenase [NADP(+)]	4	159308371	A/C	0.21219	-0.0195	0.0312	0.52481	179.469	0.21219
rs17223240	Alcohol dehydrogenase [NADP(+)]	4	159924295	A/G	0.09719	-0.0227	0.0421	0.58884	312.414	0.09719
rs72695753	Alcohol dehydrogenase [NADP(+)]	4	159119764	A/G	0.12186	-0.0236	0.0391	0.54954	21.7034	0.12186
rs1463346	Alcohol dehydrogenase [NADP(+)]	4	159414128	G/A	0.19742	-0.0239	0.0317	0.44668	362.894	0.19742
rs112507704	Alcohol dehydrogenase [NADP(+)]	4	160105804	A/G	0.11144	-0.0313	0.0403	0.43652	162.479	0.11144
rs55779706	Alcohol dehydrogenase [NADP(+)]	4	159519046	T/C	0.20306	-0.0341	0.0312	0.27542	813.652	0.20306
rs77797348	Alcohol dehydrogenase [NADP(+)]	4	159743627	A/G	0.08974	-0.0345	0.0439	0.43652	35.579	0.08974
rs1971087	Alcohol dehydrogenase [NADP(+)]	4	159888222	T/C	0.12169	-0.0415	0.0384	0.28184	56.3387	0.12169
rs115622914	Alcohol dehydrogenase [NADP(+)]	4	160112013	C/A	0.08072	-0.0736	0.0457	0.10715	30.9936	0.08072
rs4364309	Alcohol dehydrogenase [NADP(+)]	4	159255213	C/T	0.78547	-0.1074	0.0304	0.00042	67.0433	0.21453
rs10517688	Alcohol dehydrogenase 1B	4	159101703	T/C	0.2804	0.0458	0.0282	0.10471	36.5096	0.2804
rs12506354	Alcohol dehydrogenase 1B	4	159286954	G/T	0.21206	0.0411	0.0305	0.17783	25.458	0.21206
rs505986	Alcohol dehydrogenase 1B	4	160023985	A/G	0.36079	0.0239	0.0259	0.35481	39.9171	0.36079
rs72695426	Alcohol dehydrogenase 1B	4	159700833	T/C	0.07633	0.022	0.0489	0.64565	23.6846	0.07633
rs13108536	Alcohol dehydrogenase 1B	4	159916923	T/C	0.28126	0.0212	0.027	0.43652	113.407	0.28126
rs17223240	Alcohol dehydrogenase 1B	4	159924295	A/G	0.09719	0.0211	0.0421	0.6166	312.414	0.09719
rs6833533	Alcohol dehydrogenase 1B	4	159776275	C/T	0.22239	0.0199	0.0298	0.50119	687.948	0.22239
rs12502731	Alcohol dehydrogenase 1B	4	159877373	A/G	0.35897	0.0166	0.026	0.52481	274.469	0.35897
rs6853766	Alcohol dehydrogenase 1B	4	159308371	A/C	0.21219	0.0161	0.0312	0.60256	179.469	0.21219
rs13115760	Alcohol dehydrogenase 1B	4	159799942	T/C	0.37189	0.0106	0.0252	0.67608	214.743	0.37189
rs55960593	Alcohol dehydrogenase 1B	4	159690622	T/C	0.37541	0.0085	0.0254	0.74131	222.344	0.37541
rs62354041	Alcohol dehydrogenase 1B	4	159802665	T/C	0.07897	0.0045	0.0469	0.93325	24.0805	0.07897
rs13114625	Alcohol dehydrogenase 1B	4	159172577	A/G	0.26734	0.0005	0.0282	0.97724	55.2851	0.26734
rs7664454	Alcohol dehydrogenase 1B	4	159349367	C/T	0.17003	-0.0134	0.0327	0.67608	138.472	0.17003
rs62351616	Alcohol dehydrogenase 1B	4	159902805	G/T	0.07717	-0.0138	0.0478	0.77625	20.1477	0.07717
rs1971087	Alcohol dehydrogenase 1B	4	159888222	T/C	0.12169	-0.0171	0.0384	0.66069	56.3387	0.12169
rs11943643	Alcohol dehydrogenase 1B	4	159500484	G/A	0.14158	-0.0184	0.0354	0.60256	308.206	0.14158
rs4364309	Alcohol dehydrogenase 1B	4	159255213	C/T	0.78547	-0.0186	0.0305	0.53703	67.0433	0.21453
rs77019759	Alcohol dehydrogenase 1B	4	160121515	A/G	0.07315	-0.0275	0.0496	0.57544	46.3283	0.07315
rs7698077	Alcohol dehydrogenase 1B	4	159882696	C/T	0.06842	-0.0306	0.0496	0.53703	31.2714	0.06842
rs115622914	Alcohol dehydrogenase 1B	4	160112013	C/A	0.08072	-0.0403	0.0457	0.38019	30.9936	0.08072
rs76285085	Alcohol dehydrogenase 1B	4	159975103	T/G	0.07506	-0.0714	0.0486	0.14125	23.2546	0.07506
[truncated: 57,610 more rows]

## Sheet: Additional file 3
Additional file 3: SNPs in plasma proteins associated with IgAN.
SNP	Outcome	CHR	POS	EA/OA	EAF	β*	SE	P	F-statistic	MAF
Alpha-2-HS-glycoprotein
rs80276888	IgA nephropathy	4	76280844	T/C	0.04926	0.0457	0.0257	0.07565	20.7316	0.0492563
rs55972847	IgA nephropathy	3	186400172	T/C	0.03452	0.0374	0.0276	0.1757	30.4913	0.0345227
rs11035648	IgA nephropathy	11	5116955	G/T	0.08257	0.0268	0.0235	0.2534	22.4853	0.0825669
rs39105	IgA nephropathy	7	29315664	T/C	0.37063	0.0218	0.0121	0.07209	19.7907	0.370634
rs58217059	IgA nephropathy	4	174551065	A/G	0.18577	0.0198	0.0151	0.1902	24.532	0.185769
rs77911758	IgA nephropathy	17	17492654	A/G	0.09194	0.0195	0.0216	0.3667	22.0239	0.0919416
rs1000128	IgA nephropathy	9	4027185	G/A	0.30918	0.0158	0.0124	0.2006	19.6403	0.309177
rs35094235	IgA nephropathy	3	186328951	G/T	0.73654	0.0141	0.013	0.2771	601.115	0.263464
rs9482487	IgA nephropathy	6	124221118	G/A	0.20382	-0.0007	0.0146	0.9627	20.1318	0.203816
rs557173	IgA nephropathy	4	115978991	T/C	0.72221	-0.0037	0.0126	0.7662	26.5592	0.277789
rs34553827	IgA nephropathy	18	48794069	A/G	0.07102	-0.0056	0.0205	0.7839	20.0441	0.0710249
rs71547868	IgA nephropathy	7	47901519	A/G	0.40738	-0.0184	0.0122	0.1317	20.0396	0.407379
EH domain-binding protein 1
rs28367608	IgA nephropathy	6	31267007	G/A	0.35028	0.0613	0.013	0	21.4097	0.350278
rs12800508	IgA nephropathy	11	107762623	G/A	0.0659	0.0218	0.0237	0.3584	23.7509	0.0658954
rs35417524	IgA nephropathy	1	225243776	T/C	0.24448	0.0177	0.0164	0.2803	27.6729	0.244482
rs10001793	IgA nephropathy	4	4341573	C/T	0.4123	0.0137	0.0118	0.2476	21.5325	0.412296
rs61808983	IgA nephropathy	1	169474397	T/C	0.04936	0.004	0.0275	0.8845	74.3013	0.049358
rs760694	IgA nephropathy	1	169568698	G/T	0.60684	0.0034	0.0117	0.7695	21.2045	0.39316
rs4920035	IgA nephropathy	21	44458098	G/A	0.84412	-0.0008	0.0201	0.9665	21.0444	0.155878
rs35049778	IgA nephropathy	10	20199496	A/G	0.24354	-0.0052	0.0132	0.6943	20.8933	0.243543
rs62024897	IgA nephropathy	15	55077659	G/A	0.68326	-0.0054	0.0126	0.6658	20.5898	0.316739
rs4671779	IgA nephropathy	2	67377875	A/G	0.12828	-0.0086	0.0232	0.7102	24.5671	0.128279
rs4793738	IgA nephropathy	17	46043370	A/G	0.63416	-0.0236	0.0129	0.06714	20.0837	0.365843
rs4938791	IgA nephropathy	11	120055170	A/G	0.21547	-0.0264	0.0175	0.1311	21.0633	0.215469
rs9849941	IgA nephropathy	3	153562215	A/C	0.18467	-0.0339	0.0143	0.01765	20.3983	0.184671
rs75566145	IgA nephropathy	3	22995479	T/C	0.03663	-0.0354	0.0273	0.1949	21.5018	0.0366281
A disintegrin and metalloproteinase with thrombospondin motifs 3
rs130110	IgA nephropathy	22	49083887	C/T	0.84189	0.0251	0.0163	0.1239	23.6844	0.158113
rs2008779	IgA nephropathy	8	98984199	G/A	0.59472	0.0207	0.0124	0.0945	21.6969	0.40528
rs2263508	IgA nephropathy	21	29932771	A/G	0.62887	0.0167	0.0136	0.2219	20.4066	0.371133
rs4832868	IgA nephropathy	4	37069574	A/G	0.39983	0.0163	0.014	0.2436	20.9068	0.399829
rs6598530	IgA nephropathy	15	99122137	T/C	0.72393	0.0143	0.0146	0.326	20.2357	0.276074
rs10001793	IgA nephropathy	4	4341573	C/T	0.4123	0.0137	0.0118	0.2476	20.8051	0.412296
rs62641358	IgA nephropathy	7	44082969	C/T	0.21822	0.0041	0.0144	0.7774	21.84	0.218215
rs147073036	IgA nephropathy	16	26253205	T/G	0.2205	-0.0043	0.0133	0.7486	22.167	0.220496
rs12265681	IgA nephropathy	10	122339357	C/T	0.27575	-0.0053	0.0138	0.7012	19.5381	0.275753
rs6947914	IgA nephropathy	7	4924550	C/T	0.41245	-0.0094	0.0122	0.4391	26.8332	0.412448
rs4799759	IgA nephropathy	18	31914488	A/G	0.82996	-0.0131	0.0189	0.4873	21.9532	0.170037
rs13060961	IgA nephropathy	3	22923867	A/C	0.16774	-0.0148	0.0149	0.3195	21.9141	0.167743
Apolipoprotein B
rs73828908	IgA nephropathy	4	71925901	A/G	0.08808	0.0455	0.0208	0.02864	21.8248	0.0880819
rs2731674	IgA nephropathy	5	176839890	G/T	0.63725	0.0227	0.0133	0.0883	20.474	0.362748
rs520354	IgA nephropathy	2	21259612	G/A	0.59349	0.0194	0.0117	0.09611	26.9552	0.406512
rs12869811	IgA nephropathy	13	57675503	G/A	0.07295	0.0148	0.0229	0.5166	23.9312	0.0729482
rs10001793	IgA nephropathy	4	4341573	C/T	0.4123	0.0137	0.0118	0.2476	21.5692	0.412296
rs216313	IgA nephropathy	12	6129264	G/A	0.06168	0.007	0.0256	0.7856	20.8931	0.0616789
rs2424455	IgA nephropathy	20	22643603	G/A	0.85542	0.0065	0.0164	0.6921	23.4212	0.144576
rs4970836	IgA nephropathy	1	109821797	A/G	0.77283	0.0039	0.014	0.7814	22.0081	0.227172
rs4144527	IgA nephropathy	5	80467798	T/C	0.82093	0.0031	0.0158	0.8445	20.8825	0.179068
rs73113369	IgA nephropathy	3	74256865	C/T	0.08344	-0.002	0.0224	0.929	21.1754	0.083436
rs72778456	IgA nephropathy	16	9619041	T/C	0.07265	-0.0025	0.0218	0.9104	20.9321	0.0726473
rs716410	IgA nephropathy	6	70799492	G/A	0.38598	-0.0086	0.0117	0.4614	20.5948	0.385976
rs1065853	IgA nephropathy	19	45413233	T/G	0.08025	-0.0097	0.0216	0.6545	86.3401	0.0802452
rs13437646	IgA nephropathy	7	16348091	C/A	0.17287	-0.0101	0.0157	0.5217	20.3704	0.17287
rs56309410	IgA nephropathy	1	61794893	G/T	0.24818	-0.0108	0.0136	0.4295	19.5905	0.248184
rs10024435	IgA nephropathy	4	122376536	A/C	0.32435	-0.0184	0.014	0.1897	19.7463	0.324354
Insulin gene enhancer protein ISL-1
rs34686932	IgA nephropathy	14	70086874	G/T	0.12327	0.0181	0.0189	0.3374	23.3449	0.12327
rs12368994	IgA nephropathy	12	15688190	C/T	0.25447	0.0174	0.0133	0.1921	20.5271	0.254469
rs4530079	IgA nephropathy	15	86018173	T/C	0.77049	0.0163	0.0164	0.3201	21.7237	0.22951
rs67484863	IgA nephropathy	21	42664418	A/G	0.1181	0.0145	0.0186	0.4359	21.0775	0.118095
rs10001793	IgA nephropathy	4	4341573	C/T	0.4123	0.0137	0.0118	0.2476	21.8639	0.412296
rs228909	IgA nephropathy	22	37500643	G/A	0.19384	0.0036	0.0145	0.8013	23.2664	0.19384
rs2984437	IgA nephropathy	6	39898112	G/A	0.3638	-0.0043	0.0121	0.7234	22.2711	0.363801
rs2224670	IgA nephropathy	6	5918492	C/T	0.94666	-0.009	0.0284	0.7517	22.8374	0.053335
rs923273	IgA nephropathy	2	75114730	T/C	0.34669	-0.0103	0.0121	0.394	21.2684	0.346693
rs4871908	IgA nephropathy	8	21844096	C/T	0.19526	-0.0167	0.0136	0.2199	25.2031	0.195259
rs7408485	IgA nephropathy	19	54336831	C/T	0.6472	-0.1169	0.1173	0.319	21.5051	0.3528
Cell adhesion molecule 4
rs11562933	IgA nephropathy	4	118495929	C/T	0.14064	0.0134	0.0165	0.4155	26.8699	0.140642
rs2846903	IgA nephropathy	11	115483168	C/T	0.64639	0.0022	0.0127	0.8623	20.25	0.353613
rs10002322	IgA nephropathy	4	7440581	C/T	0.41237	-0.0007	0.0118	0.9535	23.7177	0.412373
rs10945782	IgA nephropathy	6	162270070	A/G	0.40589	-0.0061	0.0119	0.6063	21.2604	0.405889
rs10795875	IgA nephropathy	10	11716429	A/G	0.29816	-0.0111	0.0122	0.3602	20.6516	0.298156
CMP-N-acetylneuraminate-beta-galactosamide-alpha-2,3-sialyltransferase 2
rs35379793	IgA nephropathy	3	35106830	A/G	0.13795	0.0171	0.0151	0.2602	19.6083	0.137951
rs12596812	IgA nephropathy	16	53154872	T/C	0.19474	0.0152	0.0183	0.4068	23.5323	0.194744
rs10002833	IgA nephropathy	4	186518919	C/T	0.03618	0.0096	0.0279	0.7307	21.9017	0.0361813
rs11621821	IgA nephropathy	14	100697522	A/G	0.05621	0.001	0.0277	0.9705	21.6456	0.0562145
rs60957093	IgA nephropathy	17	13774839	G/A	0.23103	0.0007	0.0141	0.96	20.3093	0.231034
rs13038896	IgA nephropathy	20	60381747	C/T	0.76267	-0.0101	0.0137	0.4618	19.4994	0.237332
rs75352266	IgA nephropathy	7	32592185	T/C	0.08328	-0.0168	0.0209	0.4223	23.9537	0.0832791
Ephrin type-A receptor 2
rs6687624	IgA nephropathy	1	171805448	A/G	0.23274	0.0349	0.0131	0.00763	20.17	0.23274
rs12964672	IgA nephropathy	18	47037308	T/C	0.06777	0.0169	0.0258	0.5115	20.9027	0.0677717
rs974225	IgA nephropathy	4	43362380	G/A	0.63312	0.0094	0.0148	0.5262	19.8876	0.366878
rs12612191	IgA nephropathy	2	47342343	C/T	0.08165	-0.005	0.0259	0.8478	22.4303	0.0816504
rs10003786	IgA nephropathy	4	184547945	G/A	0.58012	-0.0106	0.0118	0.369	20.6612	0.419881
rs117538426	IgA nephropathy	6	131750900	G/T	0.08842	-0.0133	0.0209	0.5257	19.8841	0.088419
rs6593734	IgA nephropathy	1	146576113	A/G	0.31904	-0.0182	0.0186	0.326	20.436	0.319039
rs536411163	IgA nephropathy	15	51898036	A/G	0.40802	-0.0254	0.0125	0.04163	22.3925	0.408024
rs696836	IgA nephropathy	5	32734408	G/T	0.09348	-0.0351	0.0198	0.07591	19.7813	0.0934765
Tumor necrosis factor receptor superfamily member 10B
rs112423706	IgA nephropathy	13	61131110	A/G	0.04945	0.0106	0.0224	0.6371	21.2349	0.0494475
rs6491972	IgA nephropathy	13	106350484	G/A	0.94002	0.0046	0.0221	0.8348	21.1319	0.059984
rs10004511	IgA nephropathy	4	186627441	G/T	0.29809	0.0028	0.0128	0.8257	21.0994	0.298094
rs10815213	IgA nephropathy	9	5418191	C/T	0.26554	0.0004	0.0138	0.977	25.3071	0.26554
rs1078868	IgA nephropathy	9	78915454	G/A	0.79334	-0.0091	0.0133	0.4936	24.5748	0.206657
rs11753168	IgA nephropathy	6	167731760	A/G	0.14036	-0.0102	0.0173	0.5541	20.0305	0.140355
rs270509	IgA nephropathy	1	234597140	G/A	0.83871	-0.0137	0.0142	0.3369	23.0153	0.161286
rs10846636	IgA nephropathy	12	124743392	G/A	0.17388	-0.0138	0.0171	0.4188	20.6562	0.173876
rs12243526	IgA nephropathy	10	122008230	T/C	0.34694	-0.0141	0.0123	0.2531	23.7421	0.346936
rs74806369	IgA nephropathy	19	35123835	G/A	0.05901	-0.0183	0.0232	0.43	21.9658	0.059009
Somatotropin
rs1044043	IgA nephropathy	6	32793981	C/A	0.76314	0.0585	0.1178	0.6196	20.9942	0.236861
rs4497651	IgA nephropathy	15	75453175	G/A	0.64174	0.0157	0.0127	0.2173	20.301	0.358263
rs7757428	IgA nephropathy	6	91502332	G/A	0.38869	0.0035	0.0124	0.7746	21.3774	0.388694
rs113740320	IgA nephropathy	1	29179467	T/G	0.05228	-0.0003	0.0244	0.9887	22.6821	0.0522799
rs1380012	IgA nephropathy	4	179052399	C/T	0.7327	-0.0005	0.0135	0.9686	23.5392	0.267298
rs13252141	IgA nephropathy	8	11128104	T/C	0.18925	-0.0089	0.0151	0.555	24.3235	0.189249
rs7142713	IgA nephropathy	14	28313517	A/G	0.29755	-0.009	0.0133	0.4972	21.8332	0.297551
rs58124292	IgA nephropathy	16	81890435	A/G	0.28368	-0.0095	0.0149	0.5222	22.7571	0.283677
rs10004661	IgA nephropathy	4	182498876	A/C	0.24726	-0.0162	0.0124	0.1916	21.3951	0.247257
rs62011698	IgA nephropathy	16	7648415	G/A	0.59567	-0.0245	0.0127	0.0539	19.6216	0.404334
NKG2D ligand 4
rs2376867	IgA nephropathy	19	45500925	C/T	0.40737	0.023	0.0125	0.06584	19.65	0.407374
rs56300819	IgA nephropathy	22	30679303	C/T	0.1822	0.0185	0.0137	0.1749	21.4901	0.182201
rs12702938	IgA nephropathy	7	9753158	G/A	0.8281	0.0165	0.015	0.2727	20.2638	0.171896
rs10004790	IgA nephropathy	4	61629740	T/C	0.27091	0.0029	0.0126	0.817	23.8159	0.270912
rs3842841	IgA nephropathy	20	4361789	T/C	0.82875	-0.0056	0.0141	0.6945	20.6722	0.17125
rs475001	IgA nephropathy	18	2192946	T/C	0.06	-0.008	0.0213	0.7057	20.351	0.0600032
rs1926447	IgA nephropathy	13	46629944	G/A	0.7662	-0.0081	0.0128	0.5254	257.572	0.233802
rs10424405	IgA nephropathy	19	54321933	G/A	0.21435	-0.0114	0.0144	0.427	26.0708	0.214346
rs62248415	IgA nephropathy	3	22036295	C/A	0.12767	-0.03	0.0164	0.06729	19.7301	0.127668
Putative phospholipase B-like 2
rs79622658	IgA nephropathy	11	84357184	G/A	0.04945	0.056	0.0262	0.03269	20.3836	0.0494523
rs12077255	IgA nephropathy	1	80985864	A/C	0.24347	0.0355	0.0137	0.00984	24.2931	0.243469
rs6084996	IgA nephropathy	20	5067605	A/G	0.0495	0.0297	0.026	0.2547	19.6784	0.0495007
rs13401162	IgA nephropathy	2	175446270	C/T	0.09261	0.0163	0.0195	0.4047	22.2872	0.0926072
rs75770717	IgA nephropathy	2	222943520	C/A	0.0588	0.0125	0.0239	0.6005	22.9821	0.0587991
rs11666533	IgA nephropathy	19	11864932	C/T	0.10635	0.0108	0.0183	0.5531	20.649	0.106349
rs10005282	IgA nephropathy	4	149400702	A/G	0.23472	0.0093	0.0125	0.455	21.861	0.234721
rs17276124	IgA nephropathy	21	17910459	C/A	0.0644	0.0072	0.0229	0.7518	25.923	0.0644006
rs66981608	IgA nephropathy	5	66928668	G/A	0.31932	-0.0017	0.0134	0.8984	22.2994	0.319324
rs13387496	IgA nephropathy	2	77676500	A/G	0.0526	-0.0021	0.0241	0.9306	20.6872	0.052595
rs2295859	IgA nephropathy	6	7574852	C/T	0.04837	-0.0059	0.0258	0.8205	20.717	0.0483686
Intercellular adhesion molecule 1
rs2586048	IgA nephropathy	17	55960111	A/G	0.64923	0.0307	0.0117	0.00886	20.539	0.350774
rs7961781	IgA nephropathy	12	85785109	G/A	0.19614	0.0172	0.0179	0.3366	19.9889	0.196142
rs17236875	IgA nephropathy	15	34652683	C/T	0.11972	0.0163	0.0178	0.3619	20.0777	0.119721
rs2134176	IgA nephropathy	5	175023656	C/A	0.28205	0.013	0.0138	0.3478	20.4749	0.28205
rs307897	IgA nephropathy	19	47699146	C/T	0.94011	-0.0003	0.027	0.9897	20.1536	0.059886
rs10005563	IgA nephropathy	4	101193009	A/G	0.65736	-0.0006	0.0118	0.958	19.9882	0.342638
rs9586772	IgA nephropathy	13	105891065	C/T	0.14802	-0.0093	0.0177	0.5983	24.5319	0.148023
rs145174837	IgA nephropathy	6	90588249	C/T	0.04701	-0.0151	0.0269	0.5751	20.1781	0.0470109
rs7258215	IgA nephropathy	19	10391770	C/T	0.40854	-0.0152	0.0121	0.2099	3603.35	0.408543
rs2143571	IgA nephropathy	22	44391686	A/G	0.25375	-0.016	0.0152	0.2901	20.3197	0.253751
rs72774114	IgA nephropathy	10	5879639	G/T	0.07245	-0.0187	0.0232	0.4208	22.3682	0.0724505
ATPase ASNA1
rs10005805	IgA nephropathy	4	140665918	A/G	0.18209	0.0229	0.0155	0.1388	19.7443	0.182093
rs11055427	IgA nephropathy	12	13587818	C/T	0.06197	0.0134	0.0254	0.5983	22.0599	0.0619695
rs117720689	IgA nephropathy	21	35433788	T/C	0.073	0.0121	0.0232	0.6015	22.3678	0.0730031
rs73828594	IgA nephropathy	3	42231479	C/T	0.06419	0.0065	0.0243	0.7891	19.869	0.0641945
rs61143747	IgA nephropathy	10	50641407	A/G	0.13541	-0.0037	0.0242	0.8785	22.9547	0.135412
rs112654256	IgA nephropathy	19	53898366	C/A	0.15667	-0.0068	0.016	0.6682	19.9336	0.156671
rs12525049	IgA nephropathy	6	44061934	C/A	0.09267	-0.0207	0.0177	0.2404	21.0775	0.0926692
rs9954433	IgA nephropathy	18	76898925	A/G	0.32292	-0.0215	0.0131	0.1006	19.9425	0.322917
rs7533007	IgA nephropathy	1	216733843	T/C	0.77362	-0.0244	0.0157	0.119	19.7147	0.226384
Macrophage mannose receptor 1
rs545193344	IgA nephropathy	10	17876703	A/G	0.1205	0.0549	0.1687	0.7449	461.903	0.1205
rs601300	IgA nephropathy	11	86262617	A/G	0.11385	0.017	0.0227	0.4529	21.1522	0.11385
rs7518281	IgA nephropathy	1	121218000	C/T	0.63953	0.0088	0.0131	0.5029	20.5135	0.360471
rs72795456	IgA nephropathy	10	69983714	T/C	0.04826	-0.0071	0.0257	0.7841	23.6649	0.0482593
rs75628831	IgA nephropathy	6	22316185	A/G	0.08446	-0.0092	0.0213	0.6644	20.1903	0.0844621
N-acetylserotonin O-methyltransferase-like protein
rs149666881	IgA nephropathy	11	33056135	C/A	0.37318	0.0235	0.0125	0.06011	19.8976	0.373176
rs12680484	IgA nephropathy	8	84682712	G/A	0.29018	0.0188	0.0139	0.1739	19.6711	0.290178
rs6849301	IgA nephropathy	4	160823974	A/G	0.65684	0.0163	0.0143	0.2561	20.6585	0.343162
rs67075260	IgA nephropathy	19	36119004	A/G	0.40946	0.0145	0.0132	0.2729	22.0867	0.409461
rs2838522	IgA nephropathy	21	45627976	C/T	0.2919	0.0122	0.013	0.3484	20.073	0.291902
rs10006421	IgA nephropathy	4	2041288	A/G	0.24066	0.0098	0.0142	0.4883	20.5389	0.240656
rs10965663	IgA nephropathy	9	23137966	T/C	0.21024	0.0046	0.013	0.7226	20.8185	0.210239
rs1629583	IgA nephropathy	13	37654358	A/G	0.90628	0.002	0.0183	0.9136	21.3845	0.093719
rs2522447	IgA nephropathy	4	108664579	G/T	0.89999	0.0001	0.0212	0.997	22.611	0.100009
rs10461878	IgA nephropathy	5	29907434	C/T	0.16466	-0.0006	0.015	0.9664	30.62	0.16466
rs1278005	IgA nephropathy	13	112984986	T/G	0.71516	-0.0051	0.0148	0.7296	19.6673	0.284839
rs75188450	IgA nephropathy	18	13732735	T/C	0.05884	-0.0177	0.0248	0.4769	22.0847	0.0588385
rs2858642	IgA nephropathy	22	49651937	C/A	0.85606	-0.0202	0.0163	0.2162	20.0994	0.143937
rs112905231	IgA nephropathy	19	51918901	A/G	0.12452	-0.0253	0.0175	0.1486	25.0544	0.124517
rs13360127	IgA nephropathy	5	96858776	C/T	0.11635	-0.0312	0.0163	0.05598	24.2213	0.116353
Alanine aminotransferase 1
rs35317431	IgA nephropathy	13	92801482	T/G	0.07257	0.021	0.0208	0.3132	19.6806	0.0725706
rs1371291	IgA nephropathy	1	213723974	T/C	0.6445	0.0085	0.0121	0.4798	20.493	0.355503
rs6463771	IgA nephropathy	7	8190683	A/G	0.8485	0.0008	0.0152	0.9597	22.1958	0.151496
rs10006841	IgA nephropathy	4	180287004	C/T	0.19372	-0.0036	0.0138	0.7928	21.4183	0.193716
rs2827206	IgA nephropathy	21	23371741	A/G	0.35039	-0.0088	0.0122	0.4717	23.14	0.350391
rs34697240	IgA nephropathy	17	55305832	A/G	0.12243	-0.0108	0.021	0.6071	22.2126	0.122431
Plexin-A1
rs542329363	IgA nephropathy	4	140236157	C/T	0.09627	0.039	0.0208	0.06038	22.5735	0.0962654
rs1790374	IgA nephropathy	11	71113845	C/A	0.8905	0.0164	0.0252	0.5143	21.4779	0.109498
rs35890165	IgA nephropathy	2	212153230	A/G	0.28706	0.0128	0.0132	0.3312	21.9974	0.287055
rs61835246	IgA nephropathy	1	226314357	T/C	0.25753	0.002	0.0136	0.8835	19.6836	0.25753
rs35931834	IgA nephropathy	4	179205545	T/C	0.167	0.0007	0.0161	0.9671	21.4392	0.167003
rs4870328	IgA nephropathy	6	150482277	A/G	0.22208	-0.0104	0.0134	0.4391	25.2462	0.222085
rs4679317	IgA nephropathy	3	126688271	A/G	0.66248	-0.0131	0.0126	0.2996	88.7524	0.337517
rs190360783	IgA nephropathy	1	19974376	C/T	0.0496	-0.0197	0.0283	0.4867	21.2163	0.0495989
rs117035648	IgA nephropathy	4	3728191	T/G	0.0554	-0.032	0.0259	0.2172	21.0888	0.0553968
Immunoglobulin lambda-like polypeptide 1
rs540349573	IgA nephropathy	4	153095709	T/C	0.05745	0.0276	0.0247	0.2638	22.7014	0.0574511
rs58889466	IgA nephropathy	5	158253683	C/T	0.06268	0.0254	0.0218	0.2433	47.4874	0.0626818
rs2198296	IgA nephropathy	4	109372892	T/C	0.68889	0.0158	0.0132	0.2305	20.1041	0.31111
rs13230207	IgA nephropathy	7	23905452	A/C	0.14978	0.0155	0.0187	0.4057	22.3141	0.149783
rs148878918	IgA nephropathy	16	86006622	G/A	0.1588	0.0145	0.017	0.3948	24.0383	0.158795
rs4462987	IgA nephropathy	3	21008710	A/G	0.35829	0.0051	0.012	0.6703	27.6716	0.358286
rs533484	IgA nephropathy	11	70482244	A/C	0.4147	0.0045	0.0116	0.7004	21.0933	0.414703
rs7603116	IgA nephropathy	2	115743570	G/A	0.10892	0.0043	0.0173	0.8056	20.0969	0.108922
rs1203956	IgA nephropathy	16	240895	G/A	0.11708	-0.0007	0.0183	0.9688	20.4727	0.117085
rs55731367	IgA nephropathy	7	133873563	G/A	0.17374	-0.0008	0.0203	0.9699	20.8294	0.173735
rs56110150	IgA nephropathy	14	34161953	T/G	0.19058	-0.0009	0.0133	0.948	21.8878	0.190582
rs7008811	IgA nephropathy	8	130600611	G/T	0.31305	-0.0049	0.0131	0.7085	35.2751	0.31305
rs11649469	IgA nephropathy	16	86153864	A/G	0.30551	-0.0059	0.0136	0.6654	23.2839	0.305506
rs13084782	IgA nephropathy	3	98757466	C/T	0.66139	-0.0087	0.0127	0.4917	19.7457	0.338611
rs2081048	IgA nephropathy	19	33753166	C/T	0.26472	-0.012	0.0123	0.3322	50.7051	0.26472
rs7090445	IgA nephropathy	10	63721176	T/C	0.67473	-0.0166	0.0123	0.1775	37.8626	0.32527
rs10863782	IgA nephropathy	1	209872590	G/A	0.74716	-0.0174	0.0157	0.2689	26.4227	0.252845
rs6431564	IgA nephropathy	2	238813947	G/A	0.59114	-0.025	0.0118	0.03386	21.3681	0.40886
Mitochondrial glutamate carrier 2
rs557254	IgA nephropathy	15	55528012	T/C	0.06663	0.0096	0.021	0.6467	19.7926	0.0666307
rs6020708	IgA nephropathy	20	49326213	A/G	0.78229	0.0011	0.0135	0.9328	21.2944	0.217709
rs79320539	IgA nephropathy	8	19081357	A/G	0.12141	-0.0015	0.0166	0.9292	19.6122	0.121407
rs6800961	IgA nephropathy	3	98112346	C/T	0.1694	-0.0031	0.0158	0.8452	19.7735	0.169401
rs74248292	IgA nephropathy	16	81886397	G/A	0.40565	-0.0073	0.0122	0.5504	22.0864	0.405653
rs73935530	IgA nephropathy	18	2271789	T/G	0.22504	-0.016	0.0135	0.2367	21.0736	0.225045
rs59076959	IgA nephropathy	2	170135434	C/T	0.15402	-0.0182	0.0165	0.2701	20.4957	0.154018
rs4270666	IgA nephropathy	5	7282958	T/C	0.73638	-0.0184	0.0124	0.1396	25.5714	0.263623
rs34586902	IgA nephropathy	8	74061360	A/G	0.12914	-0.0188	0.0177	0.2878	21.1651	0.129142
rs36015197	IgA nephropathy	2	120325159	A/C	0.08734	-0.0286	0.0217	0.1869	20.8807	0.08734
rs10007434	IgA nephropathy	4	171722641	G/T	0.08262	-0.0393	0.0202	0.05152	19.9665	0.0826205
Dynein light chain 1, cytoplasmic
rs12363780	IgA nephropathy	11	12543952	G/A	0.26519	0.0165	0.0128	0.1957	20.4505	0.265188
rs1530759	IgA nephropathy	4	67596504	C/T	0.14854	0.0112	0.0147	0.4437	20.0922	0.148536
rs8075147	IgA nephropathy	17	49542219	G/T	0.28541	0.0086	0.0133	0.5193	25.6	0.285411
rs10943369	IgA nephropathy	6	77262785	G/A	0.30269	0.0043	0.0141	0.7611	24.4832	0.30269
rs75862394	IgA nephropathy	6	51593448	T/C	0.07898	0.0031	0.0263	0.9057	23.1133	0.0789848
rs4511431	IgA nephropathy	14	106523408	T/C	0.38739	0.0028	0.0122	0.8193	53.6628	0.38739
rs10007543	IgA nephropathy	4	113976831	G/A	0.07861	0.0017	0.018	0.9266	22.7766	0.0786109
rs72772146	IgA nephropathy	10	5694166	A/G	0.10471	-0.0041	0.0196	0.8352	20.8403	0.10471
rs28624490	IgA nephropathy	15	97552095	T/C	0.10197	-0.0074	0.0204	0.7163	21.3462	0.101972
rs4316034	IgA nephropathy	6	115208742	C/T	0.41003	-0.0106	0.012	0.377	20.903	0.41003
rs11074797	IgA nephropathy	16	26793593	C/T	0.37683	-0.0137	0.013	0.2896	20.5511	0.376825
rs17426817	IgA nephropathy	3	111664064	C/A	0.06317	-0.0155	0.0245	0.5268	24.5188	0.0631712
rs17179470	IgA nephropathy	14	72552752	T/G	0.05758	-0.0177	0.0223	0.4291	22.2189	0.0575803
Galectin-9
rs7850324	IgA nephropathy	9	139395902	A/G	0.78425	0.0276	0.0157	0.07803	20.8148	0.215747
rs2849799	IgA nephropathy	18	73357063	C/T	0.16072	0.0219	0.0162	0.1774	20.6037	0.160725
rs73377536	IgA nephropathy	14	106685411	A/C	0.1128	0.0108	0.1882	0.9542	22.1138	0.1128
rs35664181	IgA nephropathy	10	125246166	G/A	0.11263	0.0104	0.0194	0.5917	20.0661	0.112634
rs10009273	IgA nephropathy	4	6789001	G/A	0.82857	0.0079	0.0156	0.614	21.9639	0.171431
rs12034435	IgA nephropathy	1	9424050	T/C	0.2141	0.0074	0.0156	0.6358	32.9241	0.214102
rs76557813	IgA nephropathy	1	236651169	A/G	0.06344	0.0073	0.023	0.7512	20.1301	0.0634356
rs10189313	IgA nephropathy	2	170306510	A/G	0.73645	-0.0029	0.0138	0.8321	20.9204	0.263546
rs4547319	IgA nephropathy	16	88802248	A/G	0.21212	-0.0057	0.0148	0.6993	20.6087	0.212116
rs3794195	IgA nephropathy	17	25959355	G/A	0.24902	-0.0141	0.0136	0.2999	52.8514	0.249018
rs72720973	IgA nephropathy	9	33048584	C/T	0.1262	-0.0232	0.0176	0.1878	20.3593	0.1262
rs6873896	IgA nephropathy	5	55312949	T/C	0.13064	-0.0368	0.0176	0.0369	22.4626	0.130644
Arf-GAP with coiled-coil, ANK repeat and PH domain-containing protein 2
rs12894005	IgA nephropathy	14	89393764	T/C	0.07785	0.0565	0.0191	0.00315	20.7607	0.077849
rs11887091	IgA nephropathy	2	35140010	A/G	0.62946	0.0184	0.0153	0.2286	20.489	0.370538
rs10814116	IgA nephropathy	9	34500879	T/C	0.24701	0.0118	0.0141	0.4039	21.6024	0.247007
rs62571456	IgA nephropathy	9	113649128	C/T	0.09434	0.0081	0.0199	0.685	20.25	0.0943382
rs9877415	IgA nephropathy	3	26891657	T/C	0.39741	0.0032	0.0126	0.8026	20.3986	0.397407
rs208608	IgA nephropathy	16	22895462	G/A	0.65028	-0.0008	0.0117	0.9465	20.25	0.349724
rs62143198	IgA nephropathy	19	54320939	A/G	0.18472	-0.0085	0.0144	0.5555	84.3497	0.184721
rs4698101	IgA nephropathy	4	13655743	G/A	0.76203	-0.0094	0.0124	0.4489	20.2329	0.237973
rs13418277	IgA nephropathy	2	42982169	A/G	0.23245	-0.0157	0.0128	0.221	23.3611	0.232453
rs142437547	IgA nephropathy	8	19306511	C/T	0.04453	-0.0196	0.0274	0.4745	20.0666	0.0445272
rs3757631	IgA nephropathy	7	81912148	A/G	0.22567	-0.0244	0.0135	0.06976	22.9425	0.225666
rs112308003	IgA nephropathy	6	15245077	G/A	0.11919	-0.0268	0.0165	0.1042	20.6111	0.11919
rs113295181	IgA nephropathy	5	169366622	T/C	0.0759	-0.0284	0.0228	0.213	23.202	0.0758993
rs4972546	IgA nephropathy	2	174161438	T/C	0.06954	-0.0321	0.0225	0.1538	22.065	0.0695441
Regulatory factor X-associated protein
rs34019050	IgA nephropathy	10	45355054	A/G	0.06987	0.0284	0.019	0.1336	19.7181	0.0698711
rs35349979	IgA nephropathy	1	79906695	G/A	0.07766	0.0255	0.0224	0.2537	20.2119	0.0776611
rs2405659	IgA nephropathy	11	97724652	G/A	0.29322	0.0217	0.0125	0.08213	21.951	0.293223
rs9712235	IgA nephropathy	2	67881757	A/G	0.7528	0.0189	0.0133	0.1531	21.0955	0.247196
rs12365262	IgA nephropathy	11	39277923	T/C	0.0785	0.0152	0.0226	0.4998	21.4789	0.0785028
rs2195666	IgA nephropathy	7	49287008	G/A	0.31437	0.0012	0.0122	0.9207	20.4582	0.314369
rs12530363	IgA nephropathy	6	164956430	C/T	0.06861	-0.0012	0.0237	0.9601	20.3613	0.0686136
rs589469	IgA nephropathy	6	101726763	G/A	0.1934	-0.0013	0.0144	0.9286	21.3414	0.193402
rs9805041	IgA nephropathy	12	97143035	G/A	0.85554	-0.0022	0.0145	0.8802	20.9813	0.144465
rs7212628	IgA nephropathy	17	33643735	T/C	0.41032	-0.0047	0.012	0.6921	20.98	0.410322
rs10424405	IgA nephropathy	19	54321933	G/A	0.21435	-0.0114	0.0144	0.427	68.6688	0.214346
rs75478538	IgA nephropathy	20	56037054	T/C	0.08881	-0.015	0.0203	0.4592	19.9934	0.088808
rs12860697	IgA nephropathy	13	99812965	T/C	0.08841	-0.018	0.0243	0.4582	23.4666	0.0884079
rs35165446	IgA nephropathy	14	105223853	C/T	0.08985	-0.0194	0.018	0.2816	20.2029	0.0898469
rs78028399	IgA nephropathy	5	10768760	A/C	0.03354	-0.0384	0.0287	0.1812	20.0004	0.0335362
Sushi domain-containing protein 2
rs12380561	IgA nephropathy	9	2105482	T/G	0.09757	0.0194	0.0181	0.2826	23.2837	0.0975652
rs28577986	IgA nephropathy	14	106200232	A/G	0.29799	0.0168	0.0129	0.1927	490.999	0.297994
rs12237325	IgA nephropathy	9	7936898	G/T	0.04261	0.0125	0.027	0.644	21.449	0.0426137
rs75124754	IgA nephropathy	16	6698405	T/C	0.087	0.011	0.0195	0.5727	19.8005	0.0870023
rs11060434	IgA nephropathy	12	130042659	T/C	0.2118	0.0097	0.0206	0.6363	19.9838	0.211795
rs10409533	IgA nephropathy	19	15746804	C/T	0.5936	0.0093	0.0117	0.4282	22.6102	0.406402
rs10262827	IgA nephropathy	7	140196892	T/C	0.29346	0.0061	0.0141	0.6646	25.4352	0.293461
rs440765	IgA nephropathy	14	88390135	C/A	0.28987	0.0049	0.0121	0.6853	21.5484	0.28987
rs572514	IgA nephropathy	11	124681671	G/A	0.20918	-0.0002	0.0145	0.9881	19.794	0.20918
rs9994056	IgA nephropathy	4	21088839	G/A	0.40342	-0.0017	0.0118	0.8822	22.2138	0.403419
rs8089153	IgA nephropathy	18	43769305	T/C	0.41873	-0.0027	0.0118	0.8158	23.9869	0.418726
rs10010385	IgA nephropathy	4	82364962	C/T	0.09042	-0.0028	0.0179	0.8778	22.6757	0.0904168
rs62488005	IgA nephropathy	7	86376336	C/T	0.08428	-0.0029	0.021	0.8895	23.3506	0.0842814
rs2028439	IgA nephropathy	10	55947972	G/A	0.244	-0.0046	0.014	0.7414	20.0495	0.243999
rs7579234	IgA nephropathy	2	86796953	A/G	0.15764	-0.0075	0.0161	0.6431	24.8233	0.157643
rs12597552	IgA nephropathy	16	77975840	G/A	0.21583	-0.0081	0.0161	0.6151	20.9626	0.215834
rs342913	IgA nephropathy	3	146338648	G/A	0.6182	-0.0085	0.0119	0.4758	21.0798	0.381804
rs10234274	IgA nephropathy	7	5918304	A/G	0.4005	-0.0119	0.0117	0.3094	20.0548	0.4005
rs79728512	IgA nephropathy	6	143589716	T/C	0.08374	-0.0184	0.0193	0.3397	19.841	0.0837357
rs4983413	IgA nephropathy	14	105930406	A/G	0.35934	-0.028	0.0136	0.03973	23.1874	0.359339
rs56167561	IgA nephropathy	16	65088053	A/G	0.05526	-0.0327	0.0227	0.1507	21.1281	0.0552611
rs73173929	IgA nephropathy	21	28019011	T/C	0.06946	-0.0342	0.0212	0.1059	20.829	0.0694616
rs12801233	IgA nephropathy	11	96481796	G/A	0.04919	-0.0448	0.0269	0.09549	21.4246	0.0491945
CD40 ligand
rs1561436	IgA nephropathy	3	152536007	T/C	0.15896	0.027	0.0175	0.1217	27.3072	0.158965
rs62356620	IgA nephropathy	5	56303365	T/C	0.13177	0.0209	0.0189	0.2686	20.8365	0.131766
rs10865445	IgA nephropathy	2	80109651	G/A	0.21294	0.0183	0.0186	0.327	21.9356	0.21294
rs38991	IgA nephropathy	7	153577554	C/T	0.41168	0.0098	0.0118	0.4063	21.0798	0.411678
rs73460321	IgA nephropathy	9	78815131	G/A	0.18242	0.0098	0.0138	0.4768	22.281	0.182425
rs2275406	IgA nephropathy	9	78639044	A/G	0.12804	0.0062	0.0189	0.7451	22.4109	0.128042
rs17818197	IgA nephropathy	8	25872634	G/A	0.15754	0.0037	0.014	0.7935	20.3274	0.157538
rs13285011	IgA nephropathy	9	10733708	T/C	0.3784	0.0035	0.0118	0.7662	20.8878	0.378398
rs62313702	IgA nephropathy	4	109924295	C/T	0.21516	0.0011	0.0173	0.947	22.3744	0.215157
rs3133533	IgA nephropathy	8	101836602	T/C	0.13076	-0.0009	0.0174	0.9583	23.1028	0.130762
rs116636117	IgA nephropathy	15	33069928	C/T	0.21239	-0.002	0.0146	0.8928	24.0821	0.212387
rs319658	IgA nephropathy	1	83128218	T/C	0.89525	-0.0057	0.0196	0.7698	20.015	0.104747
rs2652179	IgA nephropathy	5	175007493	C/T	0.27396	-0.0086	0.0149	0.5638	19.8303	0.273955
rs11608115	IgA nephropathy	11	95789313	G/T	0.24114	-0.0117	0.015	0.4369	20.0499	0.241138
rs28767806	IgA nephropathy	16	31642169	A/G	0.13539	-0.0175	0.0175	0.3161	19.523	0.135395
rs1001073	IgA nephropathy	3	186944705	G/A	0.25111	-0.0189	0.0125	0.1305	19.895	0.251109
rs146727153	IgA nephropathy	11	78415071	C/T	0.2176	-0.0344	0.0147	0.01971	19.66	0.217603
Ecto-ADP-ribosyltransferase 4
rs17341670	IgA nephropathy	12	14416130	T/C	0.12977	0.0224	0.0168	0.1829	28.3383	0.129767
rs1001096	IgA nephropathy	12	14988455	A/G	0.30067	0.021	0.012	0.08057	1162.9	0.300672
rs35842108	IgA nephropathy	9	117491689	T/G	0.33755	0.0164	0.0123	0.1826	19.9443	0.337553
rs111992211	IgA nephropathy	12	14860750	A/G	0.33003	0.0094	0.0125	0.4551	31.443	0.330027
rs10875369	IgA nephropathy	1	101762367	T/C	0.33834	0.0032	0.0119	0.7865	21.037	0.338343
rs4835133	IgA nephropathy	4	149175818	G/A	0.20819	-0.0029	0.0144	0.8418	22.8484	0.208193
rs12033594	IgA nephropathy	1	11019245	G/T	0.33076	-0.0036	0.0136	0.7939	22.2957	0.330757
rs969100	IgA nephropathy	1	112489299	C/T	0.6821	-0.0144	0.0121	0.2344	20.8828	0.317898
rs10272962	IgA nephropathy	7	155158346	C/A	0.24576	-0.0211	0.0137	0.1233	20.5905	0.245761
rs7448803	IgA nephropathy	5	164400541	G/A	0.66416	-0.0246	0.0123	0.04591	23.1811	0.335838
GTP-binding protein GEM
rs12342789	IgA nephropathy	9	8824963	C/T	0.11634	0.0132	0.0181	0.4667	21.4678	0.116344
rs9386861	IgA nephropathy	6	110235749	C/T	0.30818	0.0129	0.012	0.2832	20.0412	0.308178
rs13091327	IgA nephropathy	3	122607469	T/C	0.346	0.0127	0.0149	0.3947	22.7615	0.345997
rs2450114	IgA nephropathy	8	117623719	G/A	0.87912	0.0104	0.019	0.585	21.9152	0.120883
rs614877	IgA nephropathy	17	26612996	T/C	0.37028	0.0011	0.0117	0.9248	1581.83	0.370283
rs6926851	IgA nephropathy	6	106397895	G/A	0.19665	0.0004	0.0148	0.9763	22.6971	0.196648
rs3766424	IgA nephropathy	1	54735546	A/G	0.40617	-0.0024	0.0117	0.8414	20.7007	0.406169
rs5759408	IgA nephropathy	22	23054916	T/G	0.16303	-0.0062	0.0164	0.7061	20.5685	0.163026
rs1104906	IgA nephropathy	10	80992657	C/T	0.73466	-0.007	0.0127	0.5804	19.6358	0.265339
rs10246950	IgA nephropathy	7	109279682	G/A	0.25416	-0.0077	0.0132	0.558	24.4298	0.254164
rs1065853	IgA nephropathy	19	45413233	T/G	0.08025	-0.0097	0.0216	0.6545	35.535	0.0802452
rs10896626	IgA nephropathy	11	57323205	G/A	0.15005	-0.0121	0.0166	0.4669	20.4528	0.150054
rs10743330	IgA nephropathy	12	19791594	A/G	0.26647	-0.0184	0.0132	0.1625	21.0152	0.266466
rs113954333	IgA nephropathy	17	26578159	C/T	0.05536	-0.0205	0.0227	0.3671	78.4656	0.0553605
rs7242513	IgA nephropathy	18	22581016	C/A	0.12105	-0.0295	0.0245	0.2276	20.3816	0.121052
Trypsin-1
rs10740701	IgA nephropathy	10	59216559	T/C	0.85717	0.0228	0.0146	0.1193	20.8054	0.142833
rs7698979	IgA nephropathy	4	135973051	G/T	0.35049	0.0185	0.0126	0.144	19.7748	0.350488
rs74094147	IgA nephropathy	12	60936681	C/T	0.12481	0.0091	0.0167	0.588	20.7589	0.124807
rs10013352	IgA nephropathy	4	151450902	T/C	0.22609	0.0075	0.0143	0.5991	20.7864	0.226092
rs564669	IgA nephropathy	16	88968540	C/T	0.33812	0.0068	0.012	0.5711	21.8494	0.338117
rs4888360	IgA nephropathy	16	75254584	C/T	0.7871	0.0064	0.0127	0.6117	20.6454	0.212897
rs4074426	IgA nephropathy	9	140068342	G/A	0.27935	0.0055	0.013	0.6751	26.5301	0.279354
rs201287878	IgA nephropathy	8	9519039	A/G	0.13507	0.0053	0.0192	0.7838	21.1204	0.135068
rs1003802	IgA nephropathy	7	106279551	A/C	0.64822	0.0046	0.0119	0.701	20.6059	0.351783
rs6664562	IgA nephropathy	1	84178205	T/G	0.25813	-0.0021	0.0146	0.8867	19.5503	0.258133
rs7218135	IgA nephropathy	17	31493343	T/G	0.15942	-0.0025	0.0211	0.9054	20.5201	0.159422
rs62493444	IgA nephropathy	8	26567149	G/A	0.08022	-0.0029	0.0181	0.8715	20.2725	0.0802199
rs56251199	IgA nephropathy	8	6798127	A/G	0.06542	-0.0063	0.0281	0.8224	25.7397	0.0654239
rs9660372	IgA nephropathy	1	104338168	A/C	0.67685	-0.0127	0.0133	0.34	20.1875	0.323146
rs113701263	IgA nephropathy	7	130314333	A/G	0.1545	-0.0172	0.0143	0.2263	19.6294	0.154499
rs113507730	IgA nephropathy	14	28108280	A/C	0.05045	-0.0393	0.0245	0.1089	21.929	0.0504467
rs61611942	IgA nephropathy	13	34950219	A/G	0.25349	-0.0449	0.0283	0.1129	25.276	0.253492
Fibroblast growth factor receptor 3
rs192573321	IgA nephropathy	4	76198716	G/A	0.06646	0.1468	0.3978	0.7121	22.6549	0.0664594
rs9550865	IgA nephropathy	13	23323180	A/G	0.37039	0.0251	0.0138	0.06776	21.2291	0.370394
rs147746047	IgA nephropathy	1	89182105	A/G	0.13119	0.0213	0.0167	0.2016	19.9729	0.131194
rs3917550	IgA nephropathy	7	94934573	A/G	0.11822	0.008	0.0172	0.6396	20.592	0.118219
rs71446763	IgA nephropathy	12	21418398	A/G	0.09074	0.0031	0.0174	0.8571	32.185	0.0907404
rs12354451	IgA nephropathy	10	129229919	A/G	0.12178	0.0027	0.0172	0.8758	20.3364	0.121783
rs2374042	IgA nephropathy	11	82009932	G/A	0.62765	0.0017	0.0118	0.8824	19.6826	0.372351
rs10013389	IgA nephropathy	4	119930899	G/A	0.59654	-0.003	0.0121	0.8021	20.7255	0.403461
rs7906049	IgA nephropathy	10	2467249	A/G	0.36064	-0.0054	0.012	0.6503	23.2422	0.360644
rs4533828	IgA nephropathy	4	1762974	A/G	0.67237	-0.0082	0.0121	0.4997	39.1729	0.327629
rs13203114	IgA nephropathy	6	103653104	C/T	0.34306	-0.0104	0.0125	0.4065	20.8737	0.343055
Nucleolin
rs502018	IgA nephropathy	17	631307	T/C	0.88305	0.011	0.0231	0.6351	19.7301	0.116949
rs7080270	IgA nephropathy	10	32436889	A/G	0.31506	0.0044	0.0132	0.737	20.5061	0.315062
rs16859324	IgA nephropathy	2	12899335	A/G	0.19826	0.0038	0.0141	0.7881	20.0363	0.198256
rs80115263	IgA nephropathy	2	229548897	C/T	0.0462	0.0015	0.0281	0.9582	26.8579	0.0462031
rs9997323	IgA nephropathy	4	106109380	G/A	0.11268	-0.001	0.0173	0.9537	21.4432	0.112681
rs73275651	IgA nephropathy	7	21773967	A/G	0.07293	-0.0025	0.0205	0.9046	19.8181	0.0729259
rs2159697	IgA nephropathy	7	68455816	T/G	0.12901	-0.0049	0.018	0.7848	22.8756	0.129012
rs10874561	IgA nephropathy	1	102700415	T/C	0.23238	-0.0052	0.0151	0.731	25.0306	0.232378
rs199613003	IgA nephropathy	4	143220326	T/G	0.10676	-0.0056	0.0195	0.7743	19.7019	0.10676
rs10158620	IgA nephropathy	1	40055469	G/T	0.81033	-0.011	0.0165	0.5048	23.2278	0.189669
rs10424405	IgA nephropathy	19	54321933	G/A	0.21435	-0.0114	0.0144	0.427	64.1064	0.214346
rs61826817	IgA nephropathy	1	173709699	T/G	0.1458	-0.0127	0.0175	0.4687	21.2357	0.1458
rs72735442	IgA nephropathy	1	199506580	G/T	0.11945	-0.0136	0.0159	0.3926	20.347	0.119454
rs1408972	IgA nephropathy	6	40293071	T/C	0.09801	-0.0149	0.0176	0.3954	21.1746	0.0980072
rs10013871	IgA nephropathy	4	62027707	T/C	0.41882	-0.0257	0.0118	0.02985	20.6059	0.418824
Neutrophil-activating peptide 2
rs72942878	IgA nephropathy	6	101400727	G/A	0.08847	0.0215	0.0197	0.275	22.0718	0.0884734
rs73135386	IgA nephropathy	3	22039582	A/G	0.23131	0.0171	0.013	0.1895	20.0139	0.231307
rs11630984	IgA nephropathy	15	98339210	C/T	0.32832	0.0169	0.012	0.1592	21.0798	0.328315
rs35557787	IgA nephropathy	3	58234536	C/T	0.08403	0.0131	0.0212	0.5366	19.744	0.0840285
rs7782659	IgA nephropathy	7	26730917	T/C	0.13713	0.0114	0.0151	0.4508	20.8939	0.137134
rs12566888	IgA nephropathy	1	156869047	T/G	0.18121	0.0106	0.0206	0.6081	21.5482	0.181209
rs2568641	IgA nephropathy	7	13751778	G/A	0.92422	0.01	0.0237	0.6742	21.4553	0.075782
rs861442	IgA nephropathy	2	224902897	G/A	0.64278	0.0095	0.0121	0.4323	48.4525	0.357219
rs1473794	IgA nephropathy	1	34057453	C/A	0.2796	0.0064	0.0151	0.6747	20.1069	0.279605
rs9673682	IgA nephropathy	16	81879774	G/T	0.41693	-0.0067	0.0123	0.5895	20.81	0.416934
rs7178458	IgA nephropathy	15	101991773	C/T	0.64717	-0.0141	0.0129	0.2723	31.6867	0.352825
rs117345099	IgA nephropathy	14	22853638	T/C	0.06332	-0.0162	0.0232	0.4837	20.4666	0.0633205
rs112183697	IgA nephropathy	5	160443577	G/A	0.05482	-0.0197	0.0235	0.4028	22.1755	0.0548204
rs72716752	IgA nephropathy	4	139409326	G/A	0.13692	-0.0209	0.0171	0.2234	21.8569	0.136924
Angiopoietin-1
rs68022491	IgA nephropathy	1	111543860	G/A	0.09223	0.0602	0.0213	0.00475	22.4059	0.0922282
rs141306405	IgA nephropathy	20	62543548	T/C	0.06372	0.046	0.0249	0.06512	23.5446	0.063723
rs3827978	IgA nephropathy	20	19281291	T/C	0.28534	0.0428	0.0122	0.00044	21.1239	0.285341
rs3786194	IgA nephropathy	18	77207124	G/A	0.14472	0.0189	0.0199	0.341	22	0.14472
rs73135386	IgA nephropathy	3	22039582	A/G	0.23131	0.0171	0.013	0.1895	21.0311	0.231307
rs11630984	IgA nephropathy	15	98339210	C/T	0.32832	0.0169	0.012	0.1592	25.2785	0.328315
rs12202773	IgA nephropathy	6	100824250	A/G	0.1075	0.0142	0.0192	0.4584	22.2017	0.107496
rs118112432	IgA nephropathy	8	41873421	T/G	0.05368	0.0103	0.0267	0.7005	20.7148	0.0536831
rs6503581	IgA nephropathy	17	36569450	G/A	0.12798	0.0001	0.0162	0.9965	21.074	0.127983
rs35104374	IgA nephropathy	12	6739497	C/T	0.80068	-0.0053	0.0131	0.6886	21.5323	0.199317
rs558293908	IgA nephropathy	14	68995402	G/T	0.21879	-0.0067	0.0151	0.6581	24.5349	0.218794
rs112603242	IgA nephropathy	5	160428277	G/A	0.05445	-0.0156	0.0236	0.5085	20.3501	0.0544511
rs7014216	IgA nephropathy	8	24309809	T/C	0.41005	-0.0215	0.0121	0.07475	20.4416	0.410051
Platelet-derived growth factor subunit A
rs141306405	IgA nephropathy	20	62543548	T/C	0.06372	0.046	0.0249	0.06512	23.5446	0.063723
rs11630984	IgA nephropathy	15	98339210	C/T	0.32832	0.0169	0.012	0.1592	23.2462	0.328315
rs11520582	IgA nephropathy	5	144376426	A/C	0.19196	0.0133	0.0153	0.3854	20.8424	0.191962
rs4969254	IgA nephropathy	17	79106005	C/T	0.85919	0.0112	0.0151	0.4594	22.2245	0.140813
rs1479960	IgA nephropathy	3	22009633	C/T	0.35427	0.0108	0.0123	0.3788	22.5716	0.354273
rs7937605	IgA nephropathy	11	7666488	C/T	0.09834	0.0073	0.0186	0.6952	20.6065	0.0983407
rs6503581	IgA nephropathy	17	36569450	G/A	0.12798	0.0001	0.0162	0.9965	21.4515	0.127983
rs558293908	IgA nephropathy	14	68995402	G/T	0.21879	-0.0067	0.0151	0.6581	24.7824	0.218794
rs17135411	IgA nephropathy	16	1622008	G/A	0.11753	-0.0128	0.0184	0.4884	23.3371	0.117525
rs112183697	IgA nephropathy	5	160443577	G/A	0.05482	-0.0197	0.0235	0.4028	22.1565	0.0548204
SPARC
rs73135386	IgA nephropathy	3	22039582	A/G	0.23131	0.0171	0.013	0.1895	20.0767	0.231307
rs9326981	IgA nephropathy	5	115320608	T/C	0.11877	0.0167	0.0241	0.4891	20.7452	0.118773
rs11265492	IgA nephropathy	1	160799274	A/G	0.24622	0.0143	0.0142	0.313	26.4441	0.246219
rs118112432	IgA nephropathy	8	41873421	T/G	0.05368	0.0103	0.0267	0.7005	20.8133	0.0536831
rs7937605	IgA nephropathy	11	7666488	C/T	0.09834	0.0073	0.0186	0.6952	21.3759	0.0983407
rs73191586	IgA nephropathy	13	56069661	A/G	0.14628	0.0029	0.0166	0.8621	20.1977	0.146282
rs72925707	IgA nephropathy	11	58439768	T/C	0.05592	0.0009	0.0235	0.9694	20.2136	0.0559163
rs6503581	IgA nephropathy	17	36569450	G/A	0.12798	0.0001	0.0162	0.9965	23.787	0.127983
rs62044142	IgA nephropathy	16	81868968	C/A	0.13168	-0.0063	0.0165	0.7015	20.6116	0.131677
rs558293908	IgA nephropathy	14	68995402	G/T	0.21879	-0.0067	0.0151	0.6581	19.6793	0.218794
rs2899700	IgA nephropathy	15	64937848	G/A	0.94499	-0.0104	0.0263	0.6921	19.8961	0.055008
rs1397383	IgA nephropathy	10	34226091	T/C	0.63315	-0.0105	0.012	0.3785	20.4091	0.366848
rs7014216	IgA nephropathy	8	24309809	T/C	0.41005	-0.0215	0.0121	0.07475	19.6807	0.410051
Brain-derived neurotrophic factor
rs141306405	IgA nephropathy	20	62543548	T/C	0.06372	0.046	0.0249	0.06512	19.9613	0.063723
rs76968785	IgA nephropathy	16	73558029	C/T	0.07471	0.0216	0.0251	0.3894	19.7037	0.0747139
rs4558089	IgA nephropathy	10	50309330	C/T	0.18511	0.0113	0.0156	0.4685	22.4767	0.185108
rs12566888	IgA nephropathy	1	156869047	T/G	0.18121	0.0106	0.0206	0.6081	22.8982	0.181209
rs118112432	IgA nephropathy	8	41873421	T/G	0.05368	0.0103	0.0267	0.7005	20.8298	0.0536831
rs9889896	IgA nephropathy	17	32343860	A/C	0.80551	0.004	0.0144	0.7784	21.5345	0.194486
rs12660365	IgA nephropathy	6	160809624	A/G	0.18576	-0.0008	0.016	0.9625	21.5483	0.18576
rs558293908	IgA nephropathy	14	68995402	G/T	0.21879	-0.0067	0.0151	0.6581	23.2558	0.218794
rs58856196	IgA nephropathy	16	1622092	T/C	0.11736	-0.0135	0.0184	0.463	20.3172	0.117355
rs112183697	IgA nephropathy	5	160443577	G/A	0.05482	-0.0197	0.0235	0.4028	24.4775	0.0548204
DnaJ homolog subfamily B member 11
rs532385	IgA nephropathy	6	32195359	A/G	0.41476	0.0694	0.1122	0.536	23.5405	0.414762
rs141306405	IgA nephropathy	20	62543548	T/C	0.06372	0.046	0.0249	0.06512	20.8683	0.063723
rs73135386	IgA nephropathy	3	22039582	A/G	0.23131	0.0171	0.013	0.1895	21.8761	0.231307
rs118112432	IgA nephropathy	8	41873421	T/G	0.05368	0.0103	0.0267	0.7005	26.148	0.0536831
rs12041331	IgA nephropathy	1	156869714	A/G	0.17489	0.0089	0.021	0.6727	25.3297	0.174893
rs9841006	IgA nephropathy	3	186293135	T/C	0.07601	0.0039	0.0208	0.8497	38.5457	0.0760109
rs6503581	IgA nephropathy	17	36569450	G/A	0.12798	0.0001	0.0162	0.9965	20.7797	0.127983
rs12463628	IgA nephropathy	2	41233147	A/G	0.17193	-0.0008	0.0136	0.953	19.5648	0.171929
rs4736218	IgA nephropathy	8	140218260	C/T	0.84479	-0.0047	0.0229	0.8356	20.3718	0.155213
rs9389462	IgA nephropathy	6	99981031	A/G	0.24604	-0.0065	0.0137	0.6368	22.1224	0.246043
rs72625909	IgA nephropathy	17	31698992	T/G	0.33832	-0.009	0.0154	0.5622	20.3464	0.338317
rs7127521	IgA nephropathy	11	111286615	G/A	0.24904	-0.0146	0.0124	0.2412	21.4296	0.249038
rs72947288	IgA nephropathy	18	59894014	T/C	0.06612	-0.0251	0.0265	0.3442	21.4322	0.0661206
Pentraxin-related protein PTX3
rs72828613	IgA nephropathy	10	86295520	A/C	0.10758	0.047	0.0173	0.00668	20.6936	0.107575
rs145890505	IgA nephropathy	13	29565599	A/G	0.19578	0.0297	0.0136	0.02966	22.5134	0.195778
rs905865	IgA nephropathy	13	76841125	T/C	0.1383	0.004	0.0152	0.7915	20.0349	0.138296
rs13293273	IgA nephropathy	9	17961364	T/C	0.15455	-0.0002	0.0153	0.9897	22.1334	0.154548
rs890813	IgA nephropathy	5	177751488	T/C	0.3327	-0.0081	0.0121	0.5027	19.553	0.332696
rs9592177	IgA nephropathy	13	62906112	C/T	0.31692	-0.0127	0.0123	0.3036	27.7431	0.31692
rs3104405	IgA nephropathy	6	32682308	A/C	0.59177	-0.1077	0.1045	0.3031	24.5173	0.408233
DnaJ homolog subfamily C member 15
rs4807818	IgA nephropathy	19	5853192	T/G	0.36527	0.022	0.0125	0.07878	19.739	0.365273
rs61541715	IgA nephropathy	14	74213578	G/T	0.24114	0.0128	0.0196	0.5122	24.0148	0.241138
rs4898688	IgA nephropathy	14	51826904	C/T	0.72097	0.008	0.0121	0.5122	20.9743	0.279031
rs10428736	IgA nephropathy	6	54713828	G/A	0.12684	0.0074	0.0152	0.6285	20.961	0.12684
rs16947165	IgA nephropathy	16	78159277	G/A	0.38891	0.0056	0.0127	0.6608	20.0812	0.388914
rs10015472	IgA nephropathy	4	113960961	A/G	0.61491	-0.0068	0.0124	0.584	22.7789	0.385092
rs9616018	IgA nephropathy	22	46885999	A/G	0.08375	-0.0134	0.0217	0.5354	30.8343	0.083751
rs141775964	IgA nephropathy	8	75780655	T/C	0.07139	-0.0175	0.0206	0.3933	19.76	0.0713852
Glucosidase 2 subunit beta
rs1801020	IgA nephropathy	5	176836532	G/A	0.63701	0.0232	0.0134	0.08383	86.0735	0.36299
rs4544869	IgA nephropathy	5	133273053	C/T	0.13569	0.0216	0.016	0.1751	21.2832	0.135693
rs148450448	IgA nephropathy	17	6861119	T/C	0.06216	0.0212	0.0239	0.3744	20.8793	0.0621648
rs80336579	IgA nephropathy	10	97392429	G/A	0.05462	0.02	0.0257	0.4365	21.5731	0.0546212
rs11557488	IgA nephropathy	19	11558275	A/G	0.181	0.0161	0.0139	0.2488	24.4677	0.181005
rs111406711	IgA nephropathy	3	17754890	T/C	0.0468	0.0138	0.026	0.5969	20.0979	0.0467967
rs6885019	IgA nephropathy	5	174563995	T/C	0.40791	0.0121	0.0123	0.3239	22.1262	0.407912
rs10956664	IgA nephropathy	8	133500319	A/G	0.26138	0.0112	0.0131	0.3925	19.6166	0.261375
rs10149163	IgA nephropathy	14	101940021	T/C	0.08578	0.0098	0.0198	0.6207	21.3826	0.0857848
rs118093058	IgA nephropathy	11	62413673	T/G	0.1751	0.0038	0.0169	0.8197	23.3884	0.1751
rs711580	IgA nephropathy	3	3852890	A/G	0.79946	0.0019	0.02	0.9249	22.0878	0.200536
rs56754945	IgA nephropathy	7	47529463	A/C	0.14217	-0.0013	0.0218	0.9524	20.8705	0.142168
rs1577133	IgA nephropathy	9	119844069	T/C	0.60307	-0.0017	0.0125	0.8948	19.7719	0.39693
rs1449028	IgA nephropathy	3	158960445	A/G	0.67712	-0.0083	0.0137	0.5462	23.4619	0.322881
rs10015602	IgA nephropathy	4	166855471	C/T	0.15483	-0.0089	0.019	0.6412	24.9764	0.154832
rs5030062	IgA nephropathy	3	186454180	C/A	0.33354	-0.0109	0.012	0.366	27.2945	0.333538
rs34583512	IgA nephropathy	9	25660353	G/T	0.21642	-0.0189	0.0147	0.199	20.25	0.216422
rs116428218	IgA nephropathy	10	70042371	G/T	0.14661	-0.0219	0.0171	0.2022	21.9523	0.146608
rs11658864	IgA nephropathy	17	35205272	T/C	0.3217	-0.0307	0.0122	0.01205	23.7743	0.3217
Peroxisomal membrane protein PEX14
rs6841635	IgA nephropathy	4	172519271	A/G	0.05532	0.0153	0.0217	0.4791	20.25	0.0553167
rs3749454	IgA nephropathy	3	65607531	C/T	0.2303	0.0137	0.0128	0.2815	20.1677	0.230304
rs309190	IgA nephropathy	19	47629264	C/T	0.88261	0.0037	0.0189	0.8454	21.281	0.117393
rs28476577	IgA nephropathy	4	185922902	T/C	0.1485	-0.0061	0.0152	0.6884	21.3343	0.148497
rs13173661	IgA nephropathy	5	168290629	T/C	0.26844	-0.0074	0.0131	0.5688	21.16	0.268436
rs62486963	IgA nephropathy	7	138452479	A/C	0.14517	-0.009	0.0191	0.6387	21.2362	0.145173
rs67181930	IgA nephropathy	11	7965399	T/C	0.18673	-0.0273	0.0147	0.06327	19.7911	0.186727
Sia-alpha-2,3-Gal-beta-1,4-GlcNAc-R:alpha 2,8-sialyltransferase
rs58827109	IgA nephropathy	3	21496049	C/T	0.09217	0.0285	0.0202	0.1583	20.2909	0.0921676
rs73170331	IgA nephropathy	3	158076742	C/A	0.26007	0.0038	0.0139	0.785	21.0823	0.260073
rs950608	IgA nephropathy	17	55329305	A/G	0.31114	0.0023	0.0135	0.8645	19.7807	0.311136
rs10016733	IgA nephropathy	4	24229043	C/T	0.60606	-0.0048	0.0119	0.6842	22.0006	0.393939
rs7893917	IgA nephropathy	10	90585819	A/G	0.412	-0.0079	0.012	0.5089	19.6718	0.412
rs4981138	IgA nephropathy	14	32383073	C/T	0.38159	-0.0092	0.0131	0.4812	19.9005	0.381588
rs2360793	IgA nephropathy	8	53255619	T/C	0.0885	-0.0107	0.0248	0.6672	20.3988	0.0885019
rs113436014	IgA nephropathy	10	129471790	C/T	0.07357	-0.0183	0.0211	0.3848	20.25	0.0735695
rs7004002	IgA nephropathy	8	105883980	G/A	0.17064	-0.0185	0.0156	0.2361	20.5236	0.170636
rs12651097	IgA nephropathy	4	69532754	T/C	0.12537	-0.0252	0.0209	0.2268	23.9353	0.125371
rs980967	IgA nephropathy	15	71659424	A/G	0.0596	-0.0525	0.0239	0.02809	20.042	0.0595963
rs73605030	IgA nephropathy	10	5069942	G/A	0.69087	-0.3248	0.1993	0.1031	23.2092	0.309129
Junctional adhesion molecule-like
rs9301134	IgA nephropathy	13	107062305	T/C	0.05675	0.0338	0.0215	0.1158	21.26	0.0567526
rs145134270	IgA nephropathy	13	21988624	T/C	0.22194	0.0296	0.0136	0.02982	20.2658	0.221943
rs3011257	IgA nephropathy	9	135837360	G/T	0.81495	0.0206	0.0167	0.2172	20.2756	0.185048
rs60958330	IgA nephropathy	17	2713887	A/C	0.15059	0.0192	0.0164	0.2412	21.6706	0.150591
rs6063997	IgA nephropathy	20	52403556	C/T	0.62109	0.0103	0.0125	0.409	19.8578	0.378909
rs592175	IgA nephropathy	11	35044681	G/T	0.6706	0.0044	0.0118	0.7126	20.1447	0.3294
rs9290353	IgA nephropathy	3	168692989	C/T	0.14263	0.0003	0.0243	0.9897	19.5513	0.142634
rs2953128	IgA nephropathy	3	128189572	T/C	0.41082	-0.0014	0.012	0.9046	19.7531	0.410823
rs9330441	IgA nephropathy	9	92468400	T/C	0.6133	-0.0102	0.0123	0.4058	21.812	0.386701
rs1747595	IgA nephropathy	6	571655	T/C	0.94608	-0.0224	0.0227	0.3232	21.1373	0.053919
Anosmin-1
rs7261919	IgA nephropathy	20	13744020	T/C	0.08483	0.0348	0.0179	0.05188	20.3341	0.0848315
rs9983667	IgA nephropathy	21	22186687	A/C	0.07699	0.0099	0.0214	0.6441	21.5015	0.0769881
rs140508	IgA nephropathy	22	23648913	G/T	0.70942	0.0054	0.0127	0.6722	20.5511	0.290582
rs8063628	IgA nephropathy	16	19237604	C/A	0.81561	-0.0004	0.014	0.9794	21.3254	0.184391
rs10016884	IgA nephropathy	4	107120677	C/T	0.71519	-0.0099	0.0143	0.4893	23.3875	0.28481
rs899454	IgA nephropathy	17	4406149	G/A	0.82064	-0.0115	0.0155	0.4592	20.4688	0.179364
rs1513912	IgA nephropathy	7	108739194	G/A	0.61444	-0.0141	0.0124	0.2585	22.0368	0.38556
rs76568091	IgA nephropathy	18	11425236	T/C	0.17327	-0.0168	0.0248	0.4973	20.4919	0.173274
rs112426556	IgA nephropathy	12	79366234	A/G	0.04502	-0.0272	0.0244	0.2639	28.6175	0.0450216
rs188270072	IgA nephropathy	14	106208166	C/T	0.05866	-0.0354	0.0282	0.2102	30.1896	0.0586643
Activator of apoptosis harakiri
rs1434437	IgA nephropathy	10	80383574	A/G	0.17173	0.0224	0.0153	0.1443	20.3206	0.171728
rs1001696	IgA nephropathy	12	98268463	C/T	0.29872	0.0161	0.0119	0.1769	23.5476	0.298723
rs72902456	IgA nephropathy	18	40921554	C/A	0.25269	0.0131	0.0135	0.331	26.1314	0.252687
rs11864231	IgA nephropathy	16	57111232	T/C	0.21325	0.0129	0.0142	0.3639	19.6932	0.21325
rs3933594	IgA nephropathy	4	90636419	A/G	0.25749	0.0084	0.019	0.6576	22.5141	0.257493
rs6973353	IgA nephropathy	7	124388583	C/T	0.06	0.0064	0.0242	0.7909	19.6829	0.0599953
rs58671886	IgA nephropathy	15	100975027	A/G	0.16456	0.0058	0.0198	0.7694	21.1157	0.164559
rs75966942	IgA nephropathy	11	70934706	T/C	0.06461	-0.0091	0.0249	0.7134	20.3403	0.0646054
rs7614597	IgA nephropathy	3	98982057	T/C	0.11366	-0.0132	0.0171	0.4394	19.7829	0.113656
rs74783720	IgA nephropathy	16	16131921	G/A	0.13528	-0.0142	0.0174	0.4139	24.0451	0.135285
Hemoglobin subunit theta-1
rs10017238	IgA nephropathy	4	183687789	C/T	0.21916	0.0194	0.017	0.2518	20.505	0.219158
rs55777424	IgA nephropathy	17	71074242	C/T	0.18735	0.0085	0.0141	0.5458	20.3694	0.187348
rs9304645	IgA nephropathy	19	45450328	A/G	0.14544	0.0065	0.015	0.6647	30.7737	0.145435
rs112875651	IgA nephropathy	8	126506694	A/G	0.33278	-0.001	0.0121	0.9335	20.1304	0.332784
rs10489091	IgA nephropathy	4	13865184	A/G	0.1464	-0.0055	0.0158	0.7305	19.8212	0.146404
rs2289123	IgA nephropathy	11	89224718	T/G	0.69063	-0.0063	0.0142	0.6574	21.6304	0.309373
rs13439782	IgA nephropathy	8	19929778	G/T	0.29253	-0.0096	0.0129	0.4563	23.4497	0.292533
rs1065853	IgA nephropathy	19	45413233	T/G	0.08025	-0.0097	0.0216	0.6545	439.464	0.0802452
rs203711	IgA nephropathy	19	45167531	A/G	0.72609	-0.0103	0.0132	0.4336	22.365	0.273906
rs71565021	IgA nephropathy	6	79687394	A/G	0.05226	-0.0136	0.0277	0.6241	23.2911	0.0522642
rs10459775	IgA nephropathy	16	23009777	C/A	0.61095	-0.0251	0.0127	0.04781	22.6258	0.389047
rs10206462	IgA nephropathy	2	37047901	T/C	0.71615	-0.0259	0.0121	0.03208	20.4461	0.283855
rs28579545	IgA nephropathy	8	64208249	T/C	0.18749	-0.0309	0.0187	0.09849	24.4698	0.187485
rs10185174	IgA nephropathy	2	234266409	T/C	0.05025	-0.0381	0.0241	0.1138	20.8953	0.0502539
Carbohydrate sulfotransferase 2
rs72751227	IgA nephropathy	15	96787385	A/G	0.05047	0.0361	0.0248	0.1457	21.0428	0.0504658
rs79724304	IgA nephropathy	10	78212086	A/G	0.09118	0.0258	0.0194	0.1844	20.9234	0.0911811
rs2024582	IgA nephropathy	20	50013781	C/A	0.40334	0.0178	0.012	0.1365	20.7413	0.403336
rs111328711	IgA nephropathy	3	184375893	T/C	0.36359	0.0137	0.012	0.2528	20.5841	0.363589
rs12191776	IgA nephropathy	6	158792419	A/G	0.12028	0.0065	0.0169	0.699	21.5793	0.120283
rs12305802	IgA nephropathy	12	63525107	T/C	0.11113	0.0041	0.0186	0.8242	19.7864	0.111127
rs17589988	IgA nephropathy	19	48758805	G/A	0.09076	0.0028	0.0188	0.8815	21.0011	0.0907592
rs10979150	IgA nephropathy	9	110742521	A/G	0.11338	-0.0002	0.0185	0.9922	27.3073	0.113385
rs9882385	IgA nephropathy	3	154552583	C/A	0.1031	-0.001	0.0183	0.956	21.9114	0.103099
rs34814774	IgA nephropathy	2	18037569	A/G	0.30187	-0.0043	0.0122	0.7268	19.5882	0.301866
rs2247465	IgA nephropathy	16	79075311	A/G	0.13042	-0.0076	0.018	0.6741	23.5124	0.130416
rs76827335	IgA nephropathy	6	104720411	C/T	0.1975	-0.015	0.016	0.3502	23.6563	0.197502
rs9342993	IgA nephropathy	6	73693481	A/G	0.17609	-0.0167	0.0163	0.3055	20.8297	0.17609
rs7610222	IgA nephropathy	3	24357286	C/T	0.74443	-0.0171	0.0131	0.1895	20.5061	0.255567
rs7428777	IgA nephropathy	3	54579051	G/A	0.28505	-0.0183	0.0128	0.1555	19.7279	0.28505
rs10017416	IgA nephropathy	4	89703883	G/A	0.05769	-0.0243	0.0226	0.283	20.879	0.0576854
rs35167332	IgA nephropathy	6	40316316	G/A	0.13093	-0.026	0.016	0.1038	20.25	0.130928
Signaling threshold-regulating transmembrane adapter 1
rs2377257	IgA nephropathy	3	184797711	C/T	0.92328	0.0442	0.0247	0.07408	23.018	0.076724
rs7527042	IgA nephropathy	1	110661341	T/G	0.12601	0.0269	0.0227	0.2345	19.6331	0.126015
rs13266215	IgA nephropathy	8	1162826	T/G	0.09312	0.0231	0.0202	0.2547	19.6341	0.0931158
rs4644504	IgA nephropathy	1	221985829	T/C	0.09951	0.022	0.0207	0.2883	20.8828	0.0995132
rs2625206	IgA nephropathy	5	16858282	C/T	0.30952	0.0209	0.0128	0.1021	21.0125	0.309516
rs1552511	IgA nephropathy	11	92605986	C/T	0.21486	0.0165	0.0133	0.2154	21.6775	0.214857
rs17002201	IgA nephropathy	4	77681958	T/C	0.15603	0.0163	0.0188	0.3868	19.841	0.156026
rs6431426	IgA nephropathy	2	237036253	G/A	0.33276	0.0101	0.012	0.4013	19.641	0.332756
rs72737201	IgA nephropathy	15	39335937	C/T	0.08636	0.0096	0.0206	0.6402	21.3933	0.0863606
rs6911394	IgA nephropathy	6	21350628	G/A	0.32419	0.0088	0.0153	0.5658	20.6711	0.324188
rs61801633	IgA nephropathy	1	168806253	A/G	0.19	-0.0018	0.0146	0.8995	24.9672	0.190003
rs2973267	IgA nephropathy	4	37512186	C/T	0.3025	-0.0045	0.012	0.7066	20.1619	0.302503
rs1970982	IgA nephropathy	8	12508123	G/A	0.34337	-0.0049	0.0129	0.7001	20.3647	0.343372
rs10017455	IgA nephropathy	4	169749787	C/A	0.34466	-0.0059	0.0117	0.6169	20.8875	0.344665
rs73566985	IgA nephropathy	6	139704543	G/A	0.07313	-0.0155	0.0211	0.4639	23.2996	0.0731307
rs536657560	IgA nephropathy	7	144382892	T/C	0.9074	-0.0239	0.021	0.2542	21.1019	0.092602
NACHT, LRR and PYD domains-containing protein 1
rs12118034	IgA nephropathy	1	176809368	T/C	0.17451	0.0197	0.0151	0.1909	21.4905	0.174514
rs200398593	IgA nephropathy	17	15507406	A/C	0.27078	0.0183	0.0133	0.1697	19.725	0.270784
rs61914242	IgA nephropathy	12	26179430	A/G	0.11803	0.0076	0.0168	0.6509	20.4343	0.118031
rs72820836	IgA nephropathy	6	12951558	A/G	0.06314	0.0047	0.0233	0.8398	21.193	0.0631415
rs10018350	IgA nephropathy	4	6322101	A/G	0.08925	0.0042	0.0175	0.8088	21.0563	0.0892541
rs9310905	IgA nephropathy	3	29624688	T/C	0.2093	0.0027	0.0157	0.8654	21.2578	0.209297
rs2963767	IgA nephropathy	5	114687126	G/A	0.16435	-0.0077	0.0173	0.6566	19.9263	0.164349
rs4132195	IgA nephropathy	10	87891912	T/C	0.1362	-0.0104	0.0166	0.5337	20.1335	0.136204
rs9778000	IgA nephropathy	22	46297809	G/A	0.05499	-0.022	0.0272	0.4198	22.6814	0.054991
Tyrosine-protein phosphatase non-receptor type substrate 1
rs72732197	IgA nephropathy	4	152961588	T/C	0.1053	0.0411	0.0251	0.102	20.2589	0.105302
rs1419054	IgA nephropathy	6	107084941	A/G	0.17901	0.0242	0.0185	0.1905	19.7655	0.179008
rs4751972	IgA nephropathy	10	118241933	A/G	0.15938	0.0224	0.0195	0.2499	22.2956	0.159379
rs78411830	IgA nephropathy	22	29151018	G/A	0.25066	0.0092	0.0151	0.5418	20.6869	0.25066
rs4837679	IgA nephropathy	9	122602488	C/T	0.80688	0.0056	0.0134	0.675	19.9151	0.193121
rs851202	IgA nephropathy	1	223426293	A/G	0.30495	0.0046	0.0123	0.7054	21.3681	0.304951
rs12622985	IgA nephropathy	2	180154905	C/T	0.24968	0.0021	0.0134	0.8735	21.702	0.249684
rs9735302	IgA nephropathy	11	3621301	T/C	0.07767	-0.0028	0.0231	0.9033	20.0858	0.0776654
rs12864589	IgA nephropathy	13	66727261	G/A	0.12288	-0.0061	0.0168	0.7159	19.8063	0.122877
rs57823881	IgA nephropathy	2	102276480	G/A	0.2731	-0.0062	0.0147	0.6729	24.9682	0.273099
rs3913842	IgA nephropathy	18	4437562	G/A	0.63053	-0.0093	0.0126	0.4597	19.8976	0.369467
rs3890137	IgA nephropathy	17	64726827	A/G	0.66601	-0.01	0.0124	0.4202	20.5603	0.33399
rs635290	IgA nephropathy	20	1841245	A/G	0.13655	-0.0119	0.0194	0.5394	37.2459	0.136551
rs560120922	IgA nephropathy	5	168182440	C/T	0.05129	-0.0159	0.0287	0.5794	21.7878	0.0512851
rs6045225	IgA nephropathy	20	1868218	C/T	0.05449	-0.0164	0.0246	0.5047	26.4765	0.0544918
rs184815487	IgA nephropathy	2	109530363	A/G	0.05217	-0.044	0.0268	0.1007	20.8506	0.0521712
rs10018937	IgA nephropathy	4	100788799	G/A	0.13435	-0.05	0.0235	0.03355	22.5858	0.134346
Interferon alpha-4
rs17797667	IgA nephropathy	5	137171477	C/T	0.0605	0.031	0.0252	0.2185	20.9774	0.0604973
rs881803	IgA nephropathy	16	15802334	T/C	0.62212	0.0302	0.0122	0.01365	19.8868	0.377878
rs1025541	IgA nephropathy	7	43559272	A/G	0.10747	0.0281	0.0188	0.1339	24.5164	0.107471
rs7606209	IgA nephropathy	2	5983981	A/G	0.1559	0.015	0.0223	0.5009	21.7452	0.155905
rs6901297	IgA nephropathy	6	44649193	A/G	0.23416	0.0125	0.0149	0.402	22.1867	0.234157
rs73103630	IgA nephropathy	20	42066534	C/T	0.24516	0.0044	0.0129	0.731	19.5147	0.245156
rs73170612	IgA nephropathy	22	29051261	C/A	0.04413	0.0031	0.0269	0.9088	21.6366	0.0441263
rs10019238	IgA nephropathy	4	184964758	T/C	0.62628	0.0011	0.0118	0.9239	23.3228	0.373718
rs35816557	IgA nephropathy	2	99671210	A/C	0.25647	-0.0076	0.0135	0.5731	20.499	0.256466
rs9733624	IgA nephropathy	10	42626433	C/A	0.93065	-0.0078	0.0244	0.7495	23.2008	0.069352
rs7219183	IgA nephropathy	17	5770897	G/A	0.3118	-0.0094	0.0136	0.4903	20.6	0.3118
rs10424405	IgA nephropathy	19	54321933	G/A	0.21435	-0.0114	0.0144	0.427	26.342	0.214346
rs9459027	IgA nephropathy	6	164640622	T/C	0.32285	-0.0208	0.0161	0.1966	22.8733	0.322851
rs62168605	IgA nephropathy	2	152166716	A/G	0.05937	-0.0304	0.0257	0.2368	20.3695	0.0593657
Eukaryotic translation initiation factor 3 subunit J
rs12354850	IgA nephropathy	10	7208075	C/T	0.11185	0.0069	0.018	0.6992	27.4999	0.111847
rs1001947	IgA nephropathy	8	78648781	A/C	0.25435	0.0059	0.0139	0.6713	19.9147	0.254349
rs2491582	IgA nephropathy	13	108130919	A/G	0.68096	0.002	0.0128	0.8735	24.2254	0.319038
rs77453637	IgA nephropathy	18	612431	A/G	0.19359	0.002	0.0151	0.8941	20.8375	0.193589
rs3738271	IgA nephropathy	1	201195296	A/G	0.1276	-0.0018	0.0179	0.9213	20.167	0.127601
rs7279387	IgA nephropathy	21	26050686	T/C	0.72566	-0.0039	0.0129	0.7643	19.6491	0.274342
rs113855272	IgA nephropathy	12	3265862	C/T	0.08838	-0.0073	0.0194	0.7064	22.335	0.088384
rs62143197	IgA nephropathy	19	54320716	A/G	0.18562	-0.009	0.0144	0.5316	71.1844	0.185617
rs59784013	IgA nephropathy	18	46265446	C/T	0.18091	-0.0144	0.014	0.3028	23.8721	0.180914
DNA-binding protein inhibitor ID-2
rs10019682	IgA nephropathy	4	61228770	C/T	0.8479	0.0289	0.0156	0.0641	26.2895	0.152097
rs72673751	IgA nephropathy	8	106578940	C/T	0.21214	0.0158	0.0148	0.2865	26.3255	0.212138
rs941758	IgA nephropathy	4	74718941	A/C	0.68993	0.0136	0.0128	0.2862	37.6885	0.310069
rs12484383	IgA nephropathy	22	19144977	T/C	0.20098	0.0051	0.0164	0.7535	23.6882	0.200983
rs138373637	IgA nephropathy	6	53251448	G/A	0.1222	0.0048	0.0181	0.7905	20.9909	0.1222
rs7805348	IgA nephropathy	7	963399	G/T	0.82368	0.0024	0.0153	0.8781	21.2158	0.176318
rs12451160	IgA nephropathy	17	8001836	A/G	0.39928	0.0003	0.0127	0.9805	20.4461	0.399278
rs11794518	IgA nephropathy	9	132229792	A/G	0.19846	-0.0076	0.0138	0.5846	20.6148	0.198457
rs9938104	IgA nephropathy	16	81844974	T/C	0.09705	-0.0101	0.0176	0.5644	26.1143	0.0970475
rs2114653	IgA nephropathy	2	153648587	G/A	0.276	-0.0113	0.0121	0.3489	20.6485	0.275999
rs6890872	IgA nephropathy	5	112398161	A/G	0.74416	-0.0162	0.0135	0.2292	19.678	0.255838
rs11660429	IgA nephropathy	18	9696071	A/G	0.31503	-0.0177	0.0123	0.1482	22.7511	0.31503
rs11742541	IgA nephropathy	5	59492111	C/T	0.06181	-0.0279	0.0238	0.2401	21.0823	0.0618144
Thyroglobulin
rs149985	IgA nephropathy	6	27993388	C/T	0.19523	0.1486	0.2184	0.4962	19.7864	0.19523
rs62227772	IgA nephropathy	22	48068754	A/G	0.08771	0.0246	0.0219	0.2611	20.289	0.0877077
rs2125484	IgA nephropathy	7	155759638	G/A	0.64601	0.0177	0.0121	0.1442	19.6914	0.35399
rs11164213	IgA nephropathy	1	101966608	T/C	0.31845	0.014	0.0122	0.2515	20.4598	0.31845
rs10020189	IgA nephropathy	4	6907052	T/C	0.24524	0.0077	0.0145	0.594	22.4424	0.245244
rs10797501	IgA nephropathy	1	234042869	T/C	0.65831	0.0074	0.0126	0.5579	23.6706	0.341687
rs739073	IgA nephropathy	22	33559230	T/G	0.07425	0.0055	0.0209	0.7927	19.9191	0.0742526
rs2526073	IgA nephropathy	16	73994048	T/G	0.29224	-0.0099	0.0125	0.4295	19.9105	0.292242
rs35122733	IgA nephropathy	1	41990461	A/G	0.03566	-0.0109	0.0261	0.6767	19.5902	0.0356578
rs10111097	IgA nephropathy	8	106703618	A/G	0.28025	-0.0165	0.0131	0.2078	21.8218	0.280254
rs11602764	IgA nephropathy	11	118888619	G/A	0.24455	-0.0184	0.013	0.1577	20.7385	0.244545
Diablo homolog, mitochondrial
rs111228255	IgA nephropathy	7	22030613	A/G	0.17324	0.0148	0.0149	0.3196	22.498	0.173244
rs7254339	IgA nephropathy	19	4617890	C/T	0.70266	0.0134	0.0124	0.279	22.1993	0.297344
rs17742420	IgA nephropathy	4	178438637	G/A	0.33249	0.0095	0.0121	0.4351	22.32	0.332492
rs10838012	IgA nephropathy	11	43131396	G/A	0.6796	0.0088	0.0124	0.4808	24.7732	0.320403
rs1718860	IgA nephropathy	4	57949517	A/G	0.71163	0.0078	0.0132	0.5533	43.0693	0.288366
rs56298119	IgA nephropathy	14	51591932	G/T	0.24257	0.0073	0.0138	0.5988	29.4055	0.242574
rs11767869	IgA nephropathy	7	23050288	C/T	0.17222	0.0065	0.0141	0.6437	20.0561	0.172216
rs2419758	IgA nephropathy	5	130282397	G/T	0.77406	0.0049	0.0138	0.7247	21.7043	0.225936
rs2787375	IgA nephropathy	9	103055938	A/G	0.31897	0.0045	0.0118	0.7015	22.4044	0.318973
rs10021413	IgA nephropathy	4	58026335	T/C	0.39501	-0.0173	0.0131	0.189	21.4108	0.395007
rs11958078	IgA nephropathy	5	1844187	C/T	0.06851	-0.0217	0.0197	0.2719	21.5674	0.0685059
rs914216	IgA nephropathy	21	46698298	G/T	0.315	-0.0288	0.0127	0.02378	20.3647	0.314999
Cold shock domain-containing protein C2
rs1584642	IgA nephropathy	10	36524035	C/T	0.12734	0.0518	0.0164	0.00156	20.3272	0.127341
rs10021762	IgA nephropathy	4	124345346	G/A	0.65691	0.0229	0.0121	0.05929	21.4401	0.343094
rs1157745	IgA nephropathy	7	94941038	T/G	0.38564	0.0178	0.0128	0.1632	46.1805	0.385642
rs9940367	IgA nephropathy	16	81697420	T/C	0.2006	0.0159	0.0181	0.3781	23.0351	0.200603
rs58718587	IgA nephropathy	5	177738097	A/G	0.07528	0.013	0.023	0.5722	19.9905	0.0752778
rs12446975	IgA nephropathy	16	1584628	A/G	0.07235	0.0112	0.0236	0.6352	22.0807	0.0723507
rs12828909	IgA nephropathy	12	99245051	C/T	0.21718	0.0076	0.0145	0.6014	24.0521	0.217179
rs375976445	IgA nephropathy	13	103346856	G/T	0.82128	0.0049	0.0149	0.7415	21.2185	0.178725
rs12359773	IgA nephropathy	10	51796379	T/C	0.38124	-0.0055	0.0121	0.6482	21.6207	0.381236
rs429358	IgA nephropathy	19	45411941	C/T	0.1469	-0.0118	0.016	0.4614	32.6967	0.146902
rs1190223	IgA nephropathy	14	103520762	T/G	0.73376	-0.0412	0.0128	0.00133	24.1585	0.26624
Neutral ceramidase
rs9840646	IgA nephropathy	3	133621614	G/T	0.04962	0.0592	0.0238	0.0128	24.5962	0.0496243
rs72855083	IgA nephropathy	11	7351487	G/A	0.0437	0.0454	0.0263	0.08474	20.2736	0.0437003
rs1369862	IgA nephropathy	10	52006008	G/A	0.40259	0.0374	0.012	0.00187	130.845	0.402595
rs71626123	IgA nephropathy	5	58156610	T/C	0.28287	0.0262	0.0155	0.09167	20.6861	0.28287
rs9981173	IgA nephropathy	21	36246157	T/C	0.1997	0.0183	0.0137	0.1819	22.5706	0.199698
rs880900	IgA nephropathy	6	167139479	G/A	0.24222	0.0166	0.0141	0.2397	19.9966	0.242225
rs10740617	IgA nephropathy	10	52027609	C/A	0.71724	0.0155	0.0148	0.2952	562.584	0.282758
rs2427637	IgA nephropathy	20	62894995	T/C	0.18382	0.0141	0.0136	0.2999	19.9897	0.183825
rs10822141	IgA nephropathy	10	52792487	C/A	0.25994	0.0119	0.0128	0.3529	23.0471	0.259935
rs11703193	IgA nephropathy	22	18542023	A/G	0.17174	0.0111	0.0157	0.4786	19.6345	0.171735
rs1169288	IgA nephropathy	12	121416650	C/A	0.37381	0.0095	0.0126	0.4487	21.1531	0.373814
rs6136317	IgA nephropathy	20	1870069	A/G	0.20136	0.0094	0.0159	0.5552	21.6001	0.201364
rs79804641	IgA nephropathy	4	159566703	T/C	0.06787	0.0068	0.0243	0.7784	23.1871	0.0678669
rs62531916	IgA nephropathy	8	119557598	T/G	0.25489	0.0015	0.0132	0.9111	22.663	0.25489
rs7810075	IgA nephropathy	7	140187116	G/A	0.41185	-0.0028	0.0119	0.8158	23.3043	0.411846
rs10073842	IgA nephropathy	5	126087205	A/G	0.31417	-0.0067	0.0129	0.6024	24.4536	0.31417
rs2025197	IgA nephropathy	10	81677893	A/G	0.14386	-0.0092	0.0152	0.545	19.924	0.143861
rs7732763	IgA nephropathy	5	91525665	C/T	0.71125	-0.0109	0.0125	0.384	19.9237	0.288754
rs10022432	IgA nephropathy	4	3495446	T/C	0.66708	-0.0213	0.0117	0.06853	20.4477	0.332921
rs75011241	IgA nephropathy	10	3973082	T/C	0.03123	-0.0366	0.0316	0.2457	21.4461	0.0312309
Cartilage intermediate layer protein 1
rs4424081	IgA nephropathy	6	41275791	G/A	0.73206	0.0213	0.013	0.1005	20.7125	0.267936
rs2581888	IgA nephropathy	3	29813871	G/A	0.30269	0.0185	0.012	0.1254	26.6351	0.302686
rs56903433	IgA nephropathy	22	21444901	T/C	0.20639	0.0068	0.0146	0.6424	24.0191	0.206388
rs10022602	IgA nephropathy	4	12741313	T/C	0.35551	0.0056	0.0125	0.6541	26.544	0.355506
rs16838846	IgA nephropathy	3	97356400	C/A	0.15281	0.0033	0.0166	0.8441	22.026	0.152812
rs35375282	IgA nephropathy	9	139148712	G/A	0.84796	-0.0021	0.0156	0.8937	20.0857	0.152045
rs62513914	IgA nephropathy	8	55273847	C/T	0.11522	-0.0063	0.0175	0.7177	25.1372	0.115216
rs62143198	IgA nephropathy	19	54320939	A/G	0.18472	-0.0085	0.0144	0.5555	139.569	0.184721
rs61966683	IgA nephropathy	13	114574021	T/C	0.34252	-0.0115	0.0129	0.3742	21.1121	0.342516
rs59536295	IgA nephropathy	11	14956391	T/C	0.04856	-0.0153	0.0256	0.5511	20.5578	0.0485648
rs112206273	IgA nephropathy	5	25597007	G/A	0.06945	-0.016	0.0231	0.4879	28.1009	0.0694454
rs11637979	IgA nephropathy	15	61814393	A/C	0.05199	-0.0283	0.0248	0.2542	22.7003	0.0519912
WSC domain-containing protein 2
rs11200745	IgA nephropathy	10	85705980	C/T	0.12671	0.0328	0.0216	0.1303	22.2922	0.126714
rs6947681	IgA nephropathy	7	71864544	A/G	0.22072	0.0093	0.0139	0.5015	19.9393	0.220715
rs10022602	IgA nephropathy	4	12741313	T/C	0.35551	0.0056	0.0125	0.6541	20.7991	0.355506
rs80115263	IgA nephropathy	2	229548897	C/T	0.0462	0.0015	0.0281	0.9582	19.9668	0.0462031
rs34350642	IgA nephropathy	7	11702398	A/G	0.06643	-0.0046	0.0239	0.8455	19.5457	0.0664299
rs60074257	IgA nephropathy	13	22182573	A/G	0.33988	-0.0052	0.0122	0.6659	21.0622	0.339876
rs12921427	IgA nephropathy	16	13877795	C/A	0.81066	-0.0074	0.0189	0.6956	20.0928	0.18934
rs11637979	IgA nephropathy	15	61814393	A/C	0.05199	-0.0283	0.0248	0.2542	26.628	0.0519912
Peptidyl-prolyl cis-trans isomerase FKBP7
rs10059100	IgA nephropathy	5	120100784	G/A	0.35257	0.0289	0.0119	0.01525	20.5511	0.35257
rs57761389	IgA nephropathy	2	13033041	T/G	0.35917	0.0256	0.1289	0.8426	21.2665	0.359168
rs114100829	IgA nephropathy	2	179799576	C/T	0.07786	0.0223	0.0213	0.2956	25.0443	0.0778638
rs1002284	IgA nephropathy	12	3331674	T/C	0.27146	0.0126	0.0145	0.3835	23.5689	0.271455
rs7551519	IgA nephropathy	1	187586053	T/C	0.59056	0.009	0.012	0.4512	21.313	0.409445
rs1320973	IgA nephropathy	1	169016679	C/A	0.77655	-0.0026	0.0127	0.8382	20.3337	0.223449
rs10228773	IgA nephropathy	7	7155789	T/C	0.79356	-0.0037	0.0133	0.7804	22.7852	0.206441
rs12976701	IgA nephropathy	19	17563679	T/C	0.3014	-0.0053	0.0121	0.6625	31.2563	0.301405
rs73097203	IgA nephropathy	7	33243274	T/C	0.12897	-0.0115	0.0178	0.5186	20.9014	0.12897
rs6534110	IgA nephropathy	4	119800081	C/T	0.84714	-0.0184	0.0155	0.2362	21.8151	0.152863
rs113413004	IgA nephropathy	9	119023050	A/G	0.06216	-0.0185	0.0293	0.5266	19.5915	0.0621623
rs6823492	IgA nephropathy	4	164106465	G/A	0.89964	-0.0233	0.0192	0.2244	19.8661	0.100361
rs72814941	IgA nephropathy	17	32138224	T/C	0.04929	-0.0325	0.0255	0.2028	19.9602	0.0492942
rs13023594	IgA nephropathy	2	206508139	C/T	0.04728	-0.0482	0.0248	0.05202	19.8478	0.047279
Proactivator polypeptide-like 1
rs17104166	IgA nephropathy	1	80439944	C/T	0.05461	0.0272	0.0236	0.2498	19.7115	0.054606
rs2577335	IgA nephropathy	10	121375181	G/A	0.33054	0.0196	0.0129	0.1276	19.5984	0.330541
rs6070538	IgA nephropathy	20	57197938	C/T	0.34519	0.018	0.0133	0.1767	21.4871	0.345185
rs13435654	IgA nephropathy	4	7439376	A/C	0.12999	0.0124	0.0159	0.4336	102.071	0.129991
rs139326957	IgA nephropathy	13	51762974	T/C	0.16003	0.0123	0.017	0.4673	21.0316	0.160028
rs10023470	IgA nephropathy	4	7434456	G/A	0.15818	0.0058	0.015	0.6962	318.745	0.158183
rs76815225	IgA nephropathy	17	180621	T/C	0.34743	0.0036	0.0128	0.7799	19.5839	0.347428
rs12454513	IgA nephropathy	18	4750942	A/G	0.31577	-0.005	0.0131	0.7047	20.4354	0.315765
rs1985000	IgA nephropathy	18	75388333	G/A	0.17673	-0.0141	0.0162	0.385	21.0069	0.176731
rs6908557	IgA nephropathy	6	167198180	T/C	0.1605	-0.0206	0.016	0.198	19.6914	0.160501
rs870226	IgA nephropathy	7	3222960	A/G	0.23053	-0.0299	0.0142	0.03614	19.7632	0.230534
rs1030390	IgA nephropathy	18	74029741	T/C	0.14103	-0.0314	0.0171	0.06725	20.8502	0.141032
rs7781	IgA nephropathy	6	30693121	G/A	0.20146	-0.1064	0.014	0	20.9863	0.201458
Neurexin-1-beta
rs33931963	IgA nephropathy	19	57327503	G/A	0.21879	0.0333	0.0133	0.01242	27.4797	0.218786
rs75247609	IgA nephropathy	5	168061976	G/A	0.10769	0.0323	0.0184	0.07946	19.8325	0.107689
rs12673553	IgA nephropathy	7	11659823	C/T	0.15984	0.016	0.0233	0.4932	21.1254	0.159839
rs10023548	IgA nephropathy	4	113018357	T/C	0.70676	0.0126	0.0129	0.3307	20.202	0.29324
rs201896143	IgA nephropathy	13	112029250	C/T	0.19072	0.0101	0.0159	0.5231	23.1084	0.190725
rs28533918	IgA nephropathy	8	136806522	C/A	0.15972	0.0043	0.0175	0.8054	24.3289	0.159716
rs2991533	IgA nephropathy	14	96712251	G/A	0.13923	-0.0034	0.017	0.8398	23.4391	0.139231
rs61820453	IgA nephropathy	1	198864644	C/T	0.13072	-0.0075	0.0171	0.6583	21.16	0.130722
rs62143198	IgA nephropathy	19	54320939	A/G	0.18472	-0.0085	0.0144	0.5555	20.4269	0.184721
rs1385729	IgA nephropathy	8	25936301	T/G	0.33936	-0.0217	0.0134	0.1058	19.5601	0.339356
rs7664413	IgA nephropathy	4	177608707	T/C	0.21453	-0.0239	0.0148	0.1077	23.7695	0.214528
rs984120	IgA nephropathy	9	10640089	G/A	0.92945	-0.0355	0.0212	0.09374	26.8362	0.070548
Paired immunoglobulin-like type 2 receptor alpha
rs9606245	IgA nephropathy	22	20084681	A/G	0.24961	0.0308	0.0131	0.0184	24.0278	0.249606
rs72916099	IgA nephropathy	18	45538486	A/G	0.04291	0.0196	0.0284	0.4904	21.4008	0.0429095
rs10893918	IgA nephropathy	11	128647586	T/C	0.34528	0.0186	0.0124	0.1349	20.335	0.345282
rs113449039	IgA nephropathy	7	29142796	C/T	0.09208	0.0174	0.0206	0.3988	26.9399	0.0920836
rs62036113	IgA nephropathy	16	4877360	C/T	0.05617	0.0112	0.0242	0.6436	20.2326	0.0561722
rs34131200	IgA nephropathy	5	58431867	T/C	0.26574	0.0101	0.2099	0.9617	22.09	0.265744
rs16835005	IgA nephropathy	1	32993522	A/G	0.25222	0.0063	0.0152	0.6766	20.725	0.252224
rs12895988	IgA nephropathy	14	77545470	T/C	0.24227	0.0034	0.0138	0.8051	21.9707	0.242268
rs7167248	IgA nephropathy	15	96216433	G/T	0.25373	0.0009	0.0133	0.9463	21.8112	0.253731
rs11203310	IgA nephropathy	1	17467299	T/C	0.28821	-0.003	0.0153	0.8465	20.7316	0.288211
rs77880613	IgA nephropathy	10	9811952	C/T	0.18614	-0.0069	0.0159	0.667	20.3592	0.186136
rs62264868	IgA nephropathy	3	114987644	T/C	0.18533	-0.0131	0.0155	0.4003	20.8899	0.185331
rs7230746	IgA nephropathy	18	3842002	G/A	0.2555	-0.016	0.013	0.2179	23.7919	0.255499
rs11243983	IgA nephropathy	9	135900621	C/A	0.03246	-0.0566	0.0326	0.08239	23.9259	0.0324615
Killer cell immunoglobulin-like receptor 2DL4
rs10417098	IgA nephropathy	19	9718272	A/G	0.1534	0.0555	0.0167	0.00088	20.4294	0.153402
rs112245825	IgA nephropathy	10	56952503	C/A	0.04251	0.0381	0.0317	0.2285	19.6896	0.0425095
rs34293124	IgA nephropathy	19	2256834	C/T	0.20116	0.0242	0.015	0.1055	20.5586	0.201155
rs11017049	IgA nephropathy	10	131813841	G/A	0.17095	0.0234	0.0163	0.1521	20.8907	0.170953
rs9947236	IgA nephropathy	18	612819	C/T	0.25164	0.023	0.0134	0.08663	19.8935	0.251641
rs4789061	IgA nephropathy	17	72407980	T/C	0.78803	0.0061	0.0136	0.6542	23.927	0.211969
rs1370994	IgA nephropathy	5	85268180	T/C	0.18628	-0.0012	0.0154	0.9386	22.9453	0.186279
rs17027396	IgA nephropathy	3	31384988	T/C	0.10449	-0.0013	0.0276	0.9614	22.6003	0.10449
rs10024009	IgA nephropathy	4	108605133	C/A	0.87807	-0.0039	0.0195	0.8399	22.0022	0.121931
rs115266002	IgA nephropathy	4	53960151	G/A	0.06577	-0.0042	0.0237	0.858	27.8877	0.0657715
rs4816172	IgA nephropathy	20	9742096	C/T	0.18215	-0.0055	0.0143	0.702	19.848	0.182153
rs1227077	IgA nephropathy	10	73454256	C/T	0.91276	-0.008	0.0203	0.6941	21.2985	0.087244
rs62143206	IgA nephropathy	19	54326212	T/G	0.18372	-0.009	0.0143	0.5285	32.3263	0.183718
rs112433378	IgA nephropathy	1	103669898	T/C	0.08918	-0.017	0.0184	0.3567	21.9819	0.0891794
rs79258262	IgA nephropathy	12	86227835	T/C	0.0698	-0.0255	0.0211	0.2273	25.0225	0.0697978
rs17717463	IgA nephropathy	16	77857170	A/G	0.11186	-0.0305	0.0184	0.09747	19.7482	0.111862
Interleukin-22 receptor subunit alpha-2
rs2819090	IgA nephropathy	6	156742925	A/G	0.39538	0.013	0.0117	0.2676	25.4384	0.395382
rs72885834	IgA nephropathy	2	170349121	T/G	0.08258	0.0114	0.0185	0.5375	24.4712	0.0825822
rs6928015	IgA nephropathy	6	137517888	T/G	0.15498	0.0108	0.0164	0.5095	32.7237	0.154979
rs75452357	IgA nephropathy	1	236651309	G/A	0.06716	0.0037	0.0223	0.8678	19.6367	0.0671571
rs28360453	IgA nephropathy	12	121604122	T/C	0.06848	0.0024	0.0235	0.9193	23.4471	0.0684837
rs11702374	IgA nephropathy	21	43829758	A/G	0.40956	-0.0019	0.0117	0.8703	21.9438	0.40956
rs78325119	IgA nephropathy	9	82009143	C/T	0.12655	-0.0051	0.0181	0.776	20.4937	0.126548
rs10026278	IgA nephropathy	4	103392866	T/C	0.31429	-0.0068	0.0126	0.5893	21.27	0.314287
rs7550909	IgA nephropathy	1	241286525	A/G	0.21764	-0.008	0.014	0.5685	19.6914	0.217641
rs673711	IgA nephropathy	11	68713067	G/T	0.75608	-0.0089	0.0161	0.5811	23.0738	0.243916
rs17776352	IgA nephropathy	12	5137513	G/T	0.12838	-0.0149	0.0178	0.4021	22.8489	0.128384
rs111418094	IgA nephropathy	5	179844969	A/C	0.0813	-0.0331	0.0207	0.1102	21.2968	0.0813013
rs12431154	IgA nephropathy	13	71652758	T/C	0.17975	-0.0342	0.0152	0.02474	19.7653	0.179747
Epidermal growth factor
rs17828238	IgA nephropathy	6	141354371	A/G	0.10208	0.0507	0.0205	0.01358	23.0916	0.102079
rs77273254	IgA nephropathy	14	96583959	T/G	0.08837	0.0298	0.0229	0.194	20.5101	0.088366
rs66703594	IgA nephropathy	12	19526130	G/A	0.0853	0.0252	0.0188	0.18	20.0211	0.0852992
rs117588167	IgA nephropathy	22	50624257	T/C	0.14379	0.0236	0.0149	0.1138	22.3416	0.143791
rs12126760	IgA nephropathy	1	44540120	C/T	0.08173	0.0193	0.0207	0.3517	21.2028	0.0817254
rs6028003	IgA nephropathy	20	59635497	A/G	0.70874	0.0072	0.0127	0.5693	19.8106	0.291265
rs61166583	IgA nephropathy	4	9778530	A/G	0.21074	-0.0034	0.015	0.8222	29.235	0.210742
rs11568972	IgA nephropathy	4	110889007	C/A	0.27077	-0.0056	0.0123	0.6515	107.479	0.270767
rs10026664	IgA nephropathy	4	46464714	G/A	0.60282	-0.0085	0.0118	0.4722	21.9009	0.397182
rs7193974	IgA nephropathy	16	81747358	T/C	0.85014	-0.0409	0.017	0.01602	19.533	0.149857
Cell cycle progression protein 1
rs11073619	IgA nephropathy	15	85188839	T/C	0.07756	0.0333	0.0194	0.08621	21.5187	0.0775646
rs10026787	IgA nephropathy	4	106433814	C/T	0.06974	0.0073	0.0208	0.7245	20.8215	0.0697359
rs707782	IgA nephropathy	6	9842319	G/A	0.79839	0.0049	0.0154	0.7503	19.8789	0.201609
rs422027	IgA nephropathy	5	41267685	T/C	0.299	0.0044	0.0125	0.7218	25.0382	0.299004
rs7619474	IgA nephropathy	3	24390258	C/T	0.66004	-0.0018	0.0124	0.8829	19.9403	0.339958
rs73223800	IgA nephropathy	8	21947214	C/A	0.25354	-0.007	0.0138	0.6108	21.9786	0.253537
rs78620886	IgA nephropathy	5	60087336	A/G	0.05854	-0.0081	0.024	0.7368	21.5769	0.0585386
rs11652216	IgA nephropathy	17	74575189	T/C	0.16785	-0.0083	0.0162	0.6074	19.7872	0.167848
rs7275473	IgA nephropathy	21	20358418	G/A	0.08444	-0.0191	0.0206	0.3537	24.9537	0.084441
rs2574668	IgA nephropathy	1	242278568	C/T	0.76828	-0.0208	0.0133	0.1183	23.4694	0.231717
rs12974538	IgA nephropathy	19	3372710	G/T	0.58949	-0.0221	0.0132	0.0927	20.234	0.410513
rs75508516	IgA nephropathy	19	10379222	A/G	0.047	-0.0355	0.0263	0.177	21.7596	0.0470022
T-box transcription factor TBX5
rs7803859	IgA nephropathy	7	31205761	G/T	0.14561	0.025	0.0154	0.1037	19.5689	0.145614
rs707108	IgA nephropathy	2	155323035	G/A	0.40403	0.0205	0.0116	0.07811	19.7688	0.404027
rs8047416	IgA nephropathy	16	84871409	T/C	0.07956	0.0203	0.0195	0.299	21.2686	0.079555
rs71360268	IgA nephropathy	17	10424917	C/T	0.05877	0.0163	0.025	0.5134	24.4163	0.0587682
rs76687530	IgA nephropathy	11	123711887	T/C	0.11976	0.0145	0.018	0.4189	24.2569	0.11976
rs4791454	IgA nephropathy	17	11154953	T/G	0.11965	0.0082	0.0215	0.7026	21.0019	0.119654
rs10026787	IgA nephropathy	4	106433814	C/T	0.06974	0.0073	0.0208	0.7245	19.9177	0.0697359
rs1701443	IgA nephropathy	3	31158864	T/G	0.18709	0.001	0.014	0.942	22.0299	0.187094
rs4687931	IgA nephropathy	3	118389348	A/G	0.39991	-0.0045	0.0123	0.7165	20.1286	0.399911
rs4758028	IgA nephropathy	11	7925243	A/C	0.20782	-0.0069	0.0145	0.633	23.5021	0.207817
rs117895319	IgA nephropathy	9	74013669	C/T	0.10434	-0.0087	0.0198	0.6584	19.853	0.104336
rs61760709	IgA nephropathy	1	18930370	T/C	0.24789	-0.0111	0.0126	0.3768	25.5983	0.247894
rs6677307	IgA nephropathy	1	81929838	T/C	0.92833	-0.0137	0.0204	0.5019	21.9944	0.071668
rs501291	IgA nephropathy	6	137907966	A/G	0.82484	-0.0159	0.0147	0.2787	20.206	0.175156
rs376172303	IgA nephropathy	12	5227516	C/T	0.16653	-0.0192	0.0149	0.1975	23.9289	0.166526
rs76227020	IgA nephropathy	7	112979250	T/C	0.07388	-0.0449	0.0228	0.04879	19.9957	0.0738801
N-acetyltransferase 14
rs5752553	IgA nephropathy	22	27862769	T/C	0.33444	0.0234	0.0129	0.07014	22.928	0.334442
rs317366	IgA nephropathy	17	32314417	C/A	0.7423	0.0202	0.0139	0.1459	20.1286	0.257701
rs6458349	IgA nephropathy	6	43759789	A/G	0.76093	0.0163	0.013	0.2093	20.1225	0.239066
rs113696185	IgA nephropathy	12	132417451	A/G	0.12998	0.0131	0.0177	0.4579	28.7376	0.129983
rs193449	IgA nephropathy	14	71315540	T/G	0.09801	0.0065	0.0206	0.7514	19.8502	0.0980126
rs199706586	IgA nephropathy	11	130954485	T/C	0.37481	-0.0044	0.0122	0.7206	21.2401	0.374811
rs6462189	IgA nephropathy	7	30205455	C/T	0.65756	-0.0065	0.012	0.5886	21.7898	0.342438
rs10418046	IgA nephropathy	19	54327869	G/T	0.21422	-0.0097	0.0143	0.4978	236.205	0.21422
rs11925672	IgA nephropathy	3	31967155	G/A	0.27972	-0.0173	0.0137	0.2063	23.4374	0.27972
rs61968024	IgA nephropathy	13	114764585	T/C	0.20492	-0.0222	0.0147	0.1326	21.5041	0.204916
rs10027444	IgA nephropathy	4	6740018	G/A	0.14611	-0.0281	0.0149	0.05971	22.8846	0.146107
rs5995327	IgA nephropathy	22	37060582	G/T	0.04749	-0.0415	0.0258	0.1073	21.4998	0.0474936
DNA-directed DNA/RNA polymerase mu
rs62143197	IgA nephropathy	19	54320716	A/G	0.18562	-0.009	0.0144	0.5316	44.0493	0.185617
rs2820721	IgA nephropathy	1	215919138	G/A	0.14849	-0.0128	0.0173	0.459	24.1346	0.148494
rs7433947	IgA nephropathy	3	32730108	G/A	0.23978	-0.0135	0.0144	0.3475	21.5896	0.239782
rs4671927	IgA nephropathy	2	54645418	C/T	0.14499	-0.0187	0.0169	0.2677	20.8277	0.144989
rs10027444	IgA nephropathy	4	6740018	G/A	0.14611	-0.0281	0.0149	0.05971	23.2886	0.146107
Pre-mRNA-processing factor 6
rs7960435	IgA nephropathy	12	75173311	A/C	0.15106	0.0519	0.0237	0.02882	22.8919	0.151064
rs76027472	IgA nephropathy	11	96609344	T/C	0.05053	0.0254	0.0222	0.251	21.7254	0.0505252
rs57922772	IgA nephropathy	16	2154461	T/C	0.18759	0.0204	0.0165	0.2154	21.2322	0.187589
rs10027567	IgA nephropathy	4	182378016	G/A	0.12932	0.0176	0.0171	0.303	20.7559	0.129315
rs12632689	IgA nephropathy	3	61606709	G/A	0.11951	0.011	0.0189	0.5624	22.8887	0.119507
rs17068682	IgA nephropathy	8	3900038	G/A	0.08371	0.0093	0.021	0.658	19.9147	0.0837122
rs17341612	IgA nephropathy	15	82053795	C/T	0.36591	0.0068	0.0118	0.5646	22.8063	0.365915
rs2209830	IgA nephropathy	13	93132659	C/T	0.40324	0.0025	0.0126	0.841	31.1116	0.403239
rs12907776	IgA nephropathy	15	101417476	A/G	0.32228	0.0005	0.0142	0.9735	19.776	0.322279
rs10956075	IgA nephropathy	8	123310272	A/G	0.34045	-0.0018	0.0131	0.8906	25.2515	0.34045
rs1141313	IgA nephropathy	2	27460968	G/A	0.23362	-0.0088	0.0128	0.4919	20.7829	0.233622
rs2753337	IgA nephropathy	1	86954472	T/C	0.81436	-0.0088	0.0139	0.528	19.5828	0.185641
rs9881048	IgA nephropathy	3	165506252	C/A	0.82098	-0.0103	0.0148	0.486	27.2354	0.179019
rs35283641	IgA nephropathy	16	81910875	T/C	0.27717	-0.0138	0.0128	0.2804	25.9878	0.277171
rs570618	IgA nephropathy	1	196657064	G/T	0.6907	-0.0208	0.012	0.0815	24.4908	0.309304
rs201729847	IgA nephropathy	16	68945319	C/T	0.054	-0.0329	0.0276	0.2335	23.2281	0.0539989
Cullin-3
rs10028476	IgA nephropathy	4	131603537	C/T	0.78131	0.0005	0.0136	0.9732	19.8259	0.218693
rs11788279	IgA nephropathy	9	96631241	C/T	0.12216	-0.0011	0.0172	0.9468	19.8386	0.122157
rs4760238	IgA nephropathy	12	58988165	G/A	0.20553	-0.0017	0.0142	0.9071	20.7564	0.205532
rs7845021	IgA nephropathy	8	5128947	A/C	0.65578	-0.0022	0.0121	0.858	22.7067	0.34422
rs111498610	IgA nephropathy	21	43554032	T/C	0.06323	-0.0069	0.0245	0.7789	27.6202	0.0632337
rs10065177	IgA nephropathy	5	981019	C/T	0.68602	-0.0139	0.0135	0.3043	24.8991	0.313975
rs28505556	IgA nephropathy	9	83759170	G/A	0.38268	-0.0192	0.0116	0.09809	21.175	0.382679
Dermokine
rs12630327	IgA nephropathy	3	186505706	C/A	0.11689	0.0206	0.0172	0.2297	22.6807	0.116885
rs150694049	IgA nephropathy	7	56414390	T/C	0.06373	0.0192	0.0228	0.4006	21.9249	0.06373
rs12917069	IgA nephropathy	15	73317268	T/C	0.66456	0.0152	0.0132	0.2483	20.1198	0.335435
rs57014672	IgA nephropathy	4	105782236	G/A	0.04021	0.0095	0.0254	0.7093	20.3119	0.0402119
rs3740563	IgA nephropathy	10	121095400	C/A	0.87356	0.0091	0.0188	0.6288	24.0705	0.126436
rs9860180	IgA nephropathy	3	126411836	A/G	0.92038	0.0066	0.0196	0.7357	20.7771	0.079617
rs1555004	IgA nephropathy	6	20111100	C/T	0.36771	0.0026	0.0122	0.8302	19.6568	0.367712
rs79931264	IgA nephropathy	12	88248830	A/G	0.07602	0.0008	0.0212	0.9692	21.2815	0.0760159
rs113054864	IgA nephropathy	5	75248115	C/T	0.3967	-0.0025	0.0128	0.845	20.4317	0.396703
rs9817911	IgA nephropathy	3	72992720	T/G	0.13095	-0.0174	0.0217	0.4212	19.9327	0.130947
rs10028551	IgA nephropathy	4	162911542	C/A	0.40128	-0.022	0.0118	0.06246	19.9947	0.401279
rs79238483	IgA nephropathy	4	93195809	A/G	0.08681	-0.0235	0.0214	0.2739	21.0285	0.0868079
rs57864287	IgA nephropathy	8	30813333	A/G	0.05844	-0.0261	0.0231	0.2567	19.9912	0.0584366
rs142855181	IgA nephropathy	13	114795996	G/A	0.21418	-0.0283	0.015	0.05948	19.5241	0.214185
rs2303811	IgA nephropathy	19	372737	C/T	0.07662	-0.0523	0.0208	0.01179	21.4602	0.0766224
rs2616614	IgA nephropathy	10	28598874	C/A	0.05251	-0.2706	0.2482	0.2756	20.0354	0.05251
NTF2-related export protein 1
rs7766458	IgA nephropathy	6	54140128	C/A	0.16384	0.0201	0.0171	0.2407	22.3023	0.163845
rs75761483	IgA nephropathy	1	208037240	G/A	0.08566	0.0188	0.021	0.3691	22.349	0.0856633
rs8128875	IgA nephropathy	21	35685936	G/A	0.05174	0.0102	0.023	0.6569	21.3365	0.0517394
rs78930660	IgA nephropathy	6	167269670	T/C	0.04892	0.006	0.0254	0.8129	20.4262	0.0489241
rs73020025	IgA nephropathy	11	110765816	G/A	0.15479	0.0032	0.0148	0.8303	20.4074	0.154795
rs1574130	IgA nephropathy	3	124772591	T/C	0.14864	0.003	0.0148	0.8382	21.6797	0.148645
rs117180732	IgA nephropathy	14	65493453	A/G	0.0961	0.0023	0.0175	0.8931	20.2625	0.0961029
rs34097476	IgA nephropathy	2	192409102	T/C	0.30331	0.002	0.0126	0.8728	28.1655	0.303311
rs12473684	IgA nephropathy	2	236065032	A/G	0.35659	0.0003	0.0123	0.9823	20.9228	0.356592
rs8115338	IgA nephropathy	20	50189970	T/G	0.89808	-0.0024	0.0248	0.9222	22.4889	0.10192
rs59814311	IgA nephropathy	18	56626492	T/G	0.17252	-0.0043	0.0157	0.7849	23.3368	0.172516
rs10424405	IgA nephropathy	19	54321933	G/A	0.21435	-0.0114	0.0144	0.427	275.765	0.214346
rs1545536	IgA nephropathy	8	144643169	T/C	0.26781	-0.0202	0.014	0.1503	24.5355	0.267808
rs111688028	IgA nephropathy	9	139143902	G/A	0.80612	-0.0244	0.0159	0.1263	22.8709	0.193882
Pro-neuregulin-2, membrane-bound isoform
rs1537146	IgA nephropathy	9	4859303	G/A	0.32496	0.0286	0.0124	0.02138	20.5898	0.324956
rs909757	IgA nephropathy	1	4850823	C/T	0.28136	0.0142	0.0121	0.2385	22.1194	0.281359
rs58607453	IgA nephropathy	8	1333801	G/A	0.37504	0.0038	0.0129	0.7661	21.0883	0.375041
rs79754206	IgA nephropathy	5	14880408	A/G	0.10854	-0.0018	0.0223	0.9369	20.9626	0.108537
rs10430989	IgA nephropathy	11	43564232	A/G	0.13663	-0.004	0.0186	0.8313	21.6165	0.136631
rs7257867	IgA nephropathy	19	54331892	G/A	0.67297	-0.0049	0.0126	0.6975	29.1042	0.327031
rs2229007	IgA nephropathy	11	17793385	T/C	0.04492	-0.0078	0.0267	0.7714	22.4922	0.0449186
rs61854836	IgA nephropathy	10	70041263	A/G	0.16126	-0.0221	0.0159	0.1657	29.8844	0.161257
rs10029957	IgA nephropathy	4	169753801	G/A	0.067	-0.0231	0.0235	0.3249	20.961	0.0670023
Regulator of microtubule dynamics protein 3
rs34885242	IgA nephropathy	19	41542206	G/A	0.668	0.1383	0.2098	0.5099	19.6895	0.331999
rs76040172	IgA nephropathy	21	46488959	A/G	0.07738	0.0476	0.0256	0.06337	20.1207	0.0773816
rs771972	IgA nephropathy	12	63275017	A/G	0.08051	0.028	0.0188	0.1359	19.6122	0.0805134
rs74811486	IgA nephropathy	4	89722500	T/C	0.07054	0.0274	0.024	0.2529	20.4283	0.0705375
rs72864533	IgA nephropathy	11	15894384	C/T	0.15735	0.0272	0.0144	0.05805	20.776	0.157345
rs9586523	IgA nephropathy	13	105124459	T/C	0.1429	0.027	0.015	0.0724	23.9976	0.142898
rs11256944	IgA nephropathy	10	6177195	G/T	0.402	0.0138	0.0122	0.2584	24.0178	0.402004
rs34206771	IgA nephropathy	2	215787725	A/G	0.23507	0.0135	0.0131	0.3014	19.9276	0.235068
rs8027821	IgA nephropathy	15	39532647	C/A	0.3718	0.0115	0.0126	0.3621	21.8004	0.371796
rs8034245	IgA nephropathy	15	100779250	G/A	0.60111	0.009	0.0121	0.456	19.687	0.398887
rs10852032	IgA nephropathy	15	39178621	G/A	0.66991	0.0042	0.0124	0.7324	26.4545	0.330094
rs12527957	IgA nephropathy	6	35953315	C/A	0.24078	0.002	0.013	0.8761	20.4419	0.240776
rs10030477	IgA nephropathy	4	46675044	A/C	0.81515	0.0018	0.0139	0.8975	20.8935	0.184849
rs62493308	IgA nephropathy	8	14672115	C/T	0.41477	-0.0005	0.0122	0.9701	19.6893	0.414767
rs11668292	IgA nephropathy	19	4134138	T/C	0.17119	-0.0016	0.0155	0.9164	20.3834	0.171187
rs10836101	IgA nephropathy	11	33733196	T/C	0.08669	-0.0019	0.0252	0.9386	24.3145	0.0866932
rs10988393	IgA nephropathy	9	132230654	A/C	0.19964	-0.006	0.0137	0.6628	21.8761	0.199637
rs58193745	IgA nephropathy	9	140249826	T/C	0.69186	-0.0062	0.0128	0.626	20.8384	0.308145
rs1894451	IgA nephropathy	22	32907769	C/A	0.26209	-0.0063	0.0129	0.6231	21.8927	0.262086
rs995743	IgA nephropathy	5	76342829	T/C	0.61891	-0.0142	0.0119	0.2345	24.2605	0.381092
rs35176421	IgA nephropathy	22	46386873	C/T	0.07486	-0.018	0.0237	0.4463	21.7279	0.0748648
rs73219839	IgA nephropathy	8	26320538	G/A	0.12528	-0.0217	0.0164	0.1842	22.0051	0.12528
Lysosomal protective protein
rs115406248	IgA nephropathy	4	91051522	C/A	0.04187	0.0369	0.0284	0.1928	22.3319	0.0418716
rs148228138	IgA nephropathy	1	159540317	C/T	0.0514	0.0354	0.0238	0.1366	25.2223	0.0513967
rs6774760	IgA nephropathy	3	74646246	G/A	0.1564	0.0222	0.0207	0.2852	20.1379	0.156402
rs61743451	IgA nephropathy	12	29317430	T/C	0.06329	0.0207	0.0237	0.3829	21.7345	0.0632868
rs74834816	IgA nephropathy	3	58321828	A/G	0.05646	0.0161	0.0211	0.4461	24.1717	0.0564612
rs10219509	IgA nephropathy	12	4300809	C/T	0.17392	0.0134	0.0154	0.385	19.8801	0.173925
rs1432295	IgA nephropathy	2	61066666	A/G	0.69118	0.0116	0.0119	0.3264	21.16	0.308824
rs10516806	IgA nephropathy	4	89246214	T/G	0.64452	0.0018	0.0119	0.88	19.7884	0.355482
rs62022317	IgA nephropathy	15	42772781	G/A	0.22885	-0.0008	0.0137	0.9557	24.7928	0.228847
rs4507564	IgA nephropathy	6	65748852	C/A	0.39764	-0.0019	0.0119	0.8715	19.998	0.397644
rs13113148	IgA nephropathy	4	60258008	C/T	0.13311	-0.0028	0.016	0.8615	23.233	0.13311
rs7727339	IgA nephropathy	5	162239466	T/C	0.25745	-0.0032	0.0142	0.8202	19.7267	0.257452
rs9374804	IgA nephropathy	6	119870564	C/A	0.34364	-0.0035	0.0128	0.7865	20.1179	0.343635
rs78548084	IgA nephropathy	13	98809974	T/C	0.07716	-0.0082	0.0209	0.6946	19.9264	0.0771566
rs8030458	IgA nephropathy	15	64938345	G/A	0.94495	-0.0091	0.0262	0.7284	22.1389	0.055048
rs1536593	IgA nephropathy	1	6525915	C/T	0.07055	-0.0101	0.0238	0.6719	19.7981	0.0705547
rs10030620	IgA nephropathy	4	106574536	G/A	0.10139	-0.0114	0.0165	0.4919	20.4439	0.101394
Proteasome activator complex subunit 1
rs2554393	IgA nephropathy	15	84293100	C/T	0.13037	0.0113	0.0167	0.5008	19.5404	0.13037
rs10031091	IgA nephropathy	4	60200364	T/G	0.32576	0.0059	0.0134	0.6606	23.0943	0.325759
rs2972556	IgA nephropathy	19	45333958	C/T	0.86329	-0.0027	0.0163	0.8668	26.5784	0.136709
rs61833576	IgA nephropathy	10	1388386	T/C	0.09912	-0.0043	0.0191	0.8212	20.8693	0.0991198
rs9458932	IgA nephropathy	6	164324219	A/G	0.19477	-0.0083	0.0148	0.5769	25.1244	0.194774
rs10956734	IgA nephropathy	8	134959835	G/A	0.64851	-0.0094	0.0119	0.427	27.8549	0.351487
rs4632248	IgA nephropathy	19	54324995	T/G	0.18477	-0.0101	0.0143	0.4812	59.0525	0.184771
Uncharacterized protein C19orf18
rs3928207	IgA nephropathy	14	97070392	A/G	0.61146	0.006	0.0118	0.612	30.1414	0.38854
rs78360562	IgA nephropathy	4	177669307	A/G	0.12207	0.0023	0.019	0.902	23.1148	0.122066
rs4245638	IgA nephropathy	1	32349236	T/G	0.25039	-0.002	0.0139	0.8881	20.5209	0.250395
rs10031360	IgA nephropathy	4	126738833	A/G	0.75758	-0.0079	0.0137	0.5658	20.664	0.242418
C-X-C motif chemokine 11
rs1537205	IgA nephropathy	1	87975450	G/A	0.92763	0.0121	0.0195	0.5347	21.8536	0.07237
rs77383212	IgA nephropathy	7	150452722	G/A	0.0606	0.0114	0.0256	0.6564	29.0097	0.0606022
rs61708913	IgA nephropathy	14	34276036	G/A	0.22428	0.0111	0.0179	0.5372	22.1923	0.22428
rs79571542	IgA nephropathy	7	70781238	A/G	0.3408	0.0106	0.0133	0.4228	22.3198	0.340803
rs56728830	IgA nephropathy	21	25254331	A/G	0.0977	0.0044	0.02	0.8276	20.4746	0.0976964
rs4077717	IgA nephropathy	4	7412751	T/C	0.13704	0.0015	0.0191	0.9364	19.8572	0.137042
rs1105555	IgA nephropathy	15	99319524	T/C	0.16294	-0.0012	0.0172	0.9431	20.7138	0.16294
rs774537	IgA nephropathy	3	98753101	A/G	0.34255	-0.006	0.0124	0.6267	19.7755	0.342551
rs10031452	IgA nephropathy	4	76924933	C/T	0.62403	-0.0088	0.0117	0.4501	90.2888	0.37597
rs11227506	IgA nephropathy	11	66279546	C/T	0.29662	-0.0102	0.0128	0.4266	22.9763	0.296619
rs67426590	IgA nephropathy	15	89173938	A/G	0.08358	-0.0162	0.018	0.3674	19.7506	0.0835781
rs58542582	IgA nephropathy	9	135399845	T/C	0.4026	-0.0238	0.0131	0.06885	20.0896	0.402605
rs4982142	IgA nephropathy	14	20970280	C/T	0.91727	-0.0252	0.0215	0.2407	25.1986	0.082726
DnaJ homolog subfamily C member 30
rs10739491	IgA nephropathy	9	120148716	C/T	0.35617	0.0294	0.0118	0.01236	21.4496	0.356173
rs250735	IgA nephropathy	5	76034391	G/A	0.76503	0.0206	0.0137	0.133	21.3664	0.23497
rs62262869	IgA nephropathy	3	112430975	C/T	0.07979	0.0205	0.0217	0.3457	22.789	0.0797893
rs55836229	IgA nephropathy	1	245777128	G/A	0.11541	0.0201	0.0184	0.2755	20.6267	0.115408
rs1811460	IgA nephropathy	17	74439683	G/T	0.65649	0.0124	0.0124	0.3158	19.8367	0.34351
rs193449	IgA nephropathy	14	71315540	T/G	0.09801	0.0065	0.0206	0.7514	21.8681	0.0980126
rs6955516	IgA nephropathy	7	23766095	T/C	0.2778	0.0008	0.0131	0.9517	19.6122	0.277801
rs4241423	IgA nephropathy	3	84145071	C/T	0.60618	0.0006	0.0123	0.9599	21.2991	0.393818
rs2876085	IgA nephropathy	6	130840066	G/A	0.13092	0.0004	0.0162	0.9818	23.2614	0.130915
rs67160562	IgA nephropathy	18	3717336	A/G	0.23583	-0.0045	0.0143	0.7554	21.6255	0.235833
rs2013143	IgA nephropathy	9	92983513	A/G	0.12349	-0.0106	0.0221	0.6323	20.2885	0.123493
rs74167777	IgA nephropathy	20	41083549	A/G	0.14718	-0.0135	0.0156	0.3865	20.3281	0.147183
rs10032832	IgA nephropathy	4	184734514	C/T	0.15984	-0.0406	0.0142	0.00424	19.8837	0.159845
Dual specificity protein phosphatase 13 isoform A
rs10032939	IgA nephropathy	4	83708914	G/A	0.10842	0.0266	0.0184	0.1498	27.2075	0.10842
rs3917538	IgA nephropathy	7	94937893	A/G	0.30852	0.0214	0.0138	0.1198	28.2765	0.30852
rs4749483	IgA nephropathy	10	30000461	A/G	0.23739	0.0142	0.0147	0.3324	22.3663	0.237393
rs820453	IgA nephropathy	3	123344318	A/G	0.15886	0.0119	0.0163	0.4662	21.6614	0.158861
rs77249457	IgA nephropathy	20	56368913	C/T	0.07746	0.0114	0.0198	0.5639	21.2084	0.0774632
rs13277698	IgA nephropathy	8	40316691	T/C	0.05908	0.0062	0.0251	0.804	19.8109	0.0590822
rs3094358	IgA nephropathy	5	9741925	T/G	0.39291	0.0031	0.0123	0.7993	24.3177	0.392914
rs6067743	IgA nephropathy	20	49962192	A/G	0.68682	-0.0086	0.0123	0.4872	19.9998	0.313178
rs10125137	IgA nephropathy	9	118644190	C/T	0.37153	-0.0116	0.0121	0.3391	20.301	0.371529
rs4697830	IgA nephropathy	4	11011064	C/A	0.33476	-0.0173	0.0119	0.1478	19.5926	0.334756
rs41317014	IgA nephropathy	9	139929080	T/C	0.24458	-0.0304	0.0135	0.02392	21.7454	0.244583
Promotilin
rs9274985	IgA nephropathy	6	32642379	A/G	0.20464	0.0631	0.0151	3e-05	27.1424	0.204636
rs576194687	IgA nephropathy	2	189184008	C/A	0.03094	0.0329	0.5487	0.9522	19.8644	0.0309351
rs9548102	IgA nephropathy	13	38496086	G/A	0.28662	0.0074	0.0119	0.5381	23.7802	0.286619
rs4710941	IgA nephropathy	6	20694228	T/C	0.23824	0.0061	0.0153	0.6907	27.8678	0.238235
rs6904716	IgA nephropathy	6	33741289	G/A	0.38523	0.0047	0.0118	0.6886	47.5818	0.385232
rs1435666	IgA nephropathy	3	118735916	A/G	0.14734	0.0042	0.0169	0.8052	27.8748	0.147341
rs1547671	IgA nephropathy	6	33777260	T/C	0.62997	-0.0041	0.0117	0.7265	405.317	0.370026
rs12478119	IgA nephropathy	2	222067740	C/T	0.20676	-0.0062	0.0148	0.6752	56.5073	0.206762
rs319509	IgA nephropathy	1	118184720	C/T	0.66708	-0.0076	0.0125	0.545	21.8725	0.332918
rs4873758	IgA nephropathy	8	54445600	C/T	0.15708	-0.0125	0.0188	0.5036	20.6102	0.157085
rs10033556	IgA nephropathy	4	32962030	A/G	0.23921	-0.0514	0.0149	0.00058	20.8821	0.239207
rs11906793	IgA nephropathy	20	16880217	C/T	0.9471	-0.0578	0.0264	0.0285	23.3353	0.052904
Bile salt-activated lipase
rs7487535	IgA nephropathy	12	39552975	C/T	0.09713	0.034	0.02	0.08945	20.7835	0.09713
rs12545216	IgA nephropathy	8	6153993	A/C	0.19152	0.0263	0.0163	0.1052	20.1443	0.191524
rs72770559	IgA nephropathy	5	101113781	C/T	0.18796	0.017	0.0197	0.3889	20.7682	0.187964
rs7957310	IgA nephropathy	12	115755543	T/C	0.28172	0.0138	0.013	0.2878	20.1694	0.28172
rs9426176	IgA nephropathy	1	247423864	G/A	0.66331	0.0108	0.0133	0.416	24.9284	0.336692
rs4969402	IgA nephropathy	17	79112548	C/A	0.77348	0.009	0.0141	0.5231	22.4044	0.226524
rs11794772	IgA nephropathy	9	99118445	A/G	0.33174	0.0062	0.0133	0.6421	24.8589	0.331738
rs10757508	IgA nephropathy	9	25032804	G/A	0.26879	0.0056	0.0159	0.7257	20.3795	0.268791
rs11712968	IgA nephropathy	3	16239111	T/C	0.663	0.0043	0.0121	0.7227	20.8779	0.336995
rs9470541	IgA nephropathy	6	37178168	A/G	0.07609	0.0038	0.0212	0.8594	27.0353	0.0760914
rs2036914	IgA nephropathy	4	187192481	C/T	0.60852	0.0035	0.0117	0.7668	19.9653	0.39148
rs10034312	IgA nephropathy	4	185682567	C/A	0.58671	-0.002	0.0117	0.8627	19.8559	0.413288
rs671050	IgA nephropathy	9	136001966	C/T	0.74084	-0.0152	0.0127	0.2309	23.8634	0.259159
rs6054663	IgA nephropathy	20	6982432	G/A	0.78579	-0.02	0.0164	0.2237	21.3587	0.214207
rs7548918	IgA nephropathy	1	236228652	A/C	0.38467	-0.0252	0.0131	0.05398	22.8272	0.384668
Complement C1q tumor necrosis factor-related protein 5
rs71644742	IgA nephropathy	1	223635886	G/A	0.147	0.0152	0.0157	0.3335	22.1847	0.146996
rs61932023	IgA nephropathy	12	99025406	C/A	0.34343	0.0136	0.0124	0.2734	52.5067	0.343427
rs200109415	IgA nephropathy	20	39875524	A/C	0.09597	0.0135	0.0221	0.5419	20.5236	0.0959651
rs2248863	IgA nephropathy	11	119207341	A/G	0.12791	0.0134	0.0166	0.4199	89.3436	0.12791
rs9881024	IgA nephropathy	3	141010348	G/A	0.13201	0.0082	0.017	0.6308	22.6345	0.13201
rs7376902	IgA nephropathy	4	7868670	A/G	0.26874	0.0042	0.0132	0.7495	22.409	0.268735
rs10034312	IgA nephropathy	4	185682567	C/A	0.58671	-0.002	0.0117	0.8627	27.0901	0.413288
rs2135468	IgA nephropathy	11	32145135	C/T	0.3553	-0.0033	0.0121	0.7841	20.023	0.355299
rs13184976	IgA nephropathy	5	141055244	T/C	0.12666	-0.0041	0.018	0.8212	20.8553	0.126656
rs115188117	IgA nephropathy	5	21713195	C/T	0.06654	-0.0043	0.0231	0.8525	20.8324	0.0665436
rs2224204	IgA nephropathy	6	65673104	T/C	0.888	-0.005	0.0254	0.8424	20.2421	0.112001
rs6922804	IgA nephropathy	6	145087443	T/G	0.14326	-0.0136	0.0186	0.4641	22.4124	0.14326
rs10260653	IgA nephropathy	7	42424267	G/A	0.31518	-0.014	0.0131	0.2879	21.5775	0.315185
rs111440095	IgA nephropathy	2	206406759	T/C	0.18548	-0.0177	0.0166	0.2863	19.7218	0.185484
rs9809290	IgA nephropathy	3	153697473	G/A	0.06084	-0.0193	0.0227	0.3957	20.599	0.0608412
Sphingosine kinase 2
rs75119379	IgA nephropathy	2	216667793	A/G	0.038	0.0265	0.03	0.376	21.4346	0.0380026
rs11184663	IgA nephropathy	1	106201773	G/A	0.21281	0.0091	0.0154	0.5529	24.5923	0.212807
rs10505866	IgA nephropathy	12	20496053	T/C	0.11072	0.0082	0.0257	0.751	21.7897	0.110723
rs502452	IgA nephropathy	11	90216550	G/T	0.25373	0.0035	0.0125	0.7794	19.6702	0.25373
rs66723889	IgA nephropathy	12	118405213	T/C	0.10219	0.0015	0.0196	0.9391	31.0683	0.102193
rs13263248	IgA nephropathy	8	103581213	A/G	0.11286	0.0006	0.018	0.9724	21.7142	0.112863
rs9530598	IgA nephropathy	13	77375873	T/C	0.15189	-0.0053	0.0145	0.7151	20.6801	0.151891
rs62143196	IgA nephropathy	19	54320636	G/A	0.18637	-0.0075	0.0144	0.6015	29.1529	0.186366
rs10034640	IgA nephropathy	4	147994381	A/G	0.81142	-0.0141	0.0167	0.3971	21.3368	0.188579
rs67502357	IgA nephropathy	5	30083577	T/G	0.28218	-0.0157	0.0132	0.2354	19.571	0.282182
rs530247902	IgA nephropathy	9	2019140	G/A	0.05869	-0.044	0.0264	0.09543	23.6173	0.058687
Granulocyte-macrophage colony-stimulating factor receptor subunit alpha
rs10035006	IgA nephropathy	4	161621648	C/A	0.13608	0.0152	0.0175	0.3847	21.0901	0.136075
rs4144622	IgA nephropathy	10	23473373	C/T	0.31254	0.0108	0.0128	0.3963	21.1194	0.312542
rs35531833	IgA nephropathy	19	4893207	G/A	0.24878	0.0085	0.0139	0.5405	20.5716	0.248775
rs62192923	IgA nephropathy	20	2433944	A/C	0.19885	0.0061	0.0161	0.7038	23.5959	0.198854
rs17604175	IgA nephropathy	2	38890473	T/C	0.08048	0.0037	0.026	0.8867	21.6427	0.0804773
rs4814608	IgA nephropathy	20	17330505	T/C	0.59259	0.0027	0.0119	0.8227	21.2463	0.407413
rs4549801	IgA nephropathy	8	2686716	A/C	0.15283	-0.0038	0.0174	0.8273	19.969	0.152827
rs1425659	IgA nephropathy	4	68061006	A/G	0.24256	-0.0128	0.0149	0.3917	21.0469	0.242561
rs73532271	IgA nephropathy	13	85215008	A/G	0.30589	-0.0151	0.0127	0.2356	23.5351	0.305889
Glycosaminoglycan xylosylkinase
rs56278466	IgA nephropathy	10	17875857	G/T	0.63954	0.0098	0.0123	0.4268	19.8781	0.360457
rs10035295	IgA nephropathy	5	81164259	G/A	0.8816	0.0075	0.0207	0.7168	21.2551	0.1184
rs28441677	IgA nephropathy	21	20971874	T/C	0.23014	0.0065	0.0153	0.6732	21.3906	0.230138
rs7628107	IgA nephropathy	3	64550295	T/G	0.63913	0.0016	0.0137	0.9054	20.2347	0.36087
rs7206575	IgA nephropathy	16	87968612	T/C	0.04731	0.0012	0.0273	0.9661	20.2655	0.0473092
rs1045596	IgA nephropathy	2	10711987	T/C	0.20223	0.0005	0.019	0.9807	19.7893	0.202231
rs12064702	IgA nephropathy	1	179008935	C/T	0.39464	-0.0013	0.0118	0.9114	35.9522	0.394642
rs376121083	IgA nephropathy	1	83651473	T/G	0.18243	-0.0036	0.015	0.8099	27.0334	0.182432
rs57433662	IgA nephropathy	8	64859648	A/G	0.25714	-0.0052	0.0134	0.696	22.7456	0.257144
rs62143198	IgA nephropathy	19	54320939	A/G	0.18472	-0.0085	0.0144	0.5555	29.8916	0.184721
rs10852107	IgA nephropathy	15	89176995	C/T	0.89619	-0.01	0.024	0.6771	23.0178	0.10381
rs10936723	IgA nephropathy	3	172218451	C/T	0.27402	-0.0105	0.0141	0.4555	21.2779	0.274016
rs1397383	IgA nephropathy	10	34226091	T/C	0.63315	-0.0105	0.012	0.3785	20.5511	0.366848
rs2013004	IgA nephropathy	9	26576388	T/C	0.2517	-0.0162	0.0136	0.2332	21.1035	0.251697
rs174557	IgA nephropathy	11	61581368	G/A	0.33658	-0.0164	0.0126	0.1931	22.7676	0.336584
rs13055579	IgA nephropathy	22	27592968	G/A	0.08839	-0.0446	0.0212	0.03575	21.0393	0.0883856
D-glucuronyl C5-epimerase
rs2833445	IgA nephropathy	21	32921343	T/C	0.05526	0.0121	0.0229	0.5986	23.3127	0.0552565
rs141283926	IgA nephropathy	15	24494725	G/A	0.28558	-0.003	0.0168	0.8579	22.2245	0.285577
rs183903803	IgA nephropathy	1	239269145	T/C	0.25588	-0.0033	0.0136	0.8069	23.4216	0.255877
rs11854180	IgA nephropathy	15	69559340	T/G	0.76125	-0.0037	0.0139	0.7898	1116.31	0.238753
rs4945027	IgA nephropathy	11	75583990	A/G	0.91545	-0.0158	0.0202	0.435	22.3115	0.084551
rs10035432	IgA nephropathy	5	147234756	A/G	0.18469	-0.0252	0.0166	0.1292	20.6332	0.184694
rs4777126	IgA nephropathy	15	69507460	C/T	0.83704	-0.0253	0.0189	0.182	25.9603	0.16296
Procollagen-lysine,2-oxoglutarate 5-dioxygenase 2
rs4512950	IgA nephropathy	13	30022814	G/A	0.9423	0.0311	0.0256	0.2239	19.5449	0.057701
rs2895119	IgA nephropathy	12	129273901	T/C	0.1585	0.029	0.0159	0.06843	20.1051	0.1585
rs11656367	IgA nephropathy	17	31832527	A/C	0.11102	0.0248	0.0187	0.185	20.5941	0.111015
rs7033168	IgA nephropathy	9	33410065	T/C	0.13801	0.0213	0.0177	0.2284	20.634	0.138011
rs570957311	IgA nephropathy	4	80630397	C/A	0.37614	0.0111	0.012	0.356	25.8702	0.376141
rs79989547	IgA nephropathy	16	10465078	G/A	0.0735	0.0093	0.0212	0.6625	20.3614	0.0734965
rs10035483	IgA nephropathy	5	132674558	C/T	0.41753	-0.0048	0.0125	0.7027	30.7941	0.417529
rs812738	IgA nephropathy	18	53491749	C/T	0.28895	-0.0146	0.0123	0.2357	21.6931	0.288947
rs13177199	IgA nephropathy	5	10303738	A/C	0.05218	-0.0163	0.0244	0.504	20.1683	0.0521836
rs724899	IgA nephropathy	1	229233144	C/T	0.23508	-0.0226	0.0152	0.1366	23.7429	0.235082
rs2181329	IgA nephropathy	13	22084952	C/A	0.79353	-0.03	0.0144	0.03805	23.4994	0.206473
rs35770237	IgA nephropathy	20	1982128	A/G	0.07897	-0.0309	0.0219	0.1578	24.114	0.0789698
Palmitoleoyl-protein carboxylesterase NOTUM
rs1801020	IgA nephropathy	5	176836532	G/A	0.63701	0.0232	0.0134	0.08383	21.7012	0.36299
rs59471980	IgA nephropathy	18	24617235	A/G	0.06853	0.0223	0.0219	0.3097	19.7212	0.0685251
rs72831069	IgA nephropathy	10	116445731	T/C	0.06201	0.0204	0.0249	0.4127	23.7281	0.0620107
rs12526050	IgA nephropathy	6	35780530	A/G	0.21864	0.0188	0.0135	0.1618	19.6857	0.21864
rs12658135	IgA nephropathy	5	68643112	C/T	0.9399	0.0129	0.026	0.6202	21.8294	0.0601
rs112481165	IgA nephropathy	1	247244688	A/G	0.06259	0.0026	0.0231	0.9111	19.9311	0.0625915
rs66472127	IgA nephropathy	7	156229236	T/C	0.24598	-0.0046	0.0138	0.7387	24.0681	0.245979
rs414355	IgA nephropathy	12	52116486	G/T	0.89987	-0.0123	0.0178	0.4921	20.8544	0.100128
rs10035715	IgA nephropathy	5	119620286	G/A	0.20599	-0.0238	0.0166	0.153	22.9738	0.205988
rs547341086	IgA nephropathy	17	79928123	G/A	0.0512	-0.0443	0.0267	0.09746	19.7341	0.0511973
Protein S100-A5
rs73135637	IgA nephropathy	7	63813362	A/C	0.17249	0.021	0.0155	0.1742	20.5934	0.172487
rs143187073	IgA nephropathy	3	125419554	A/G	0.17138	0.0175	0.0154	0.2555	21.741	0.171376
rs16896622	IgA nephropathy	8	123061367	G/A	0.15992	0.0171	0.0172	0.3212	20.5142	0.159916
rs4844573	IgA nephropathy	1	207304900	C/T	0.36251	0.0072	0.0122	0.5531	254.339	0.362515
rs791843	IgA nephropathy	6	91647328	A/G	0.35543	0.0065	0.0122	0.5929	19.738	0.355431
rs8102081	IgA nephropathy	19	53358044	G/A	0.22825	0.0061	0.0135	0.6529	20.6795	0.228254
rs61866206	IgA nephropathy	10	85200406	A/G	0.59514	0.0055	0.013	0.6695	21.8591	0.404863
rs436838	IgA nephropathy	16	12073354	A/G	0.34422	0.0046	0.0117	0.6953	19.685	0.344223
rs11981075	IgA nephropathy	7	83505392	G/A	0.23686	0.0041	0.0129	0.7514	21.511	0.236857
rs35272150	IgA nephropathy	7	47024399	C/T	0.04988	0.0032	0.0268	0.905	21.2568	0.0498802
rs1836992	IgA nephropathy	4	161583808	A/G	0.69713	-0.0008	0.0127	0.9494	20.7042	0.302868
rs147374409	IgA nephropathy	6	144742597	T/G	0.07249	-0.0101	0.0239	0.6721	20.0444	0.0724856
rs3095611	IgA nephropathy	16	52483447	C/A	0.70869	-0.0109	0.0125	0.3828	20.3664	0.29131
rs3995535	IgA nephropathy	5	144111785	T/C	0.20398	-0.0114	0.0178	0.5196	21.6152	0.203978
rs1554514	IgA nephropathy	2	159778008	A/G	0.16892	-0.0182	0.0145	0.2101	20.1191	0.168919
rs9852887	IgA nephropathy	3	44066131	G/A	0.17418	-0.0302	0.0139	0.02922	20.0616	0.174179
rs17020993	IgA nephropathy	1	207288392	G/A	0.15901	-0.0322	0.0175	0.06622	260.773	0.159007
rs534705706	IgA nephropathy	6	32562023	A/G	0.06662	-0.6481	0.3734	0.08259	21.9386	0.0666229
Fibronectin type III domain-containing protein 4
rs2370980	IgA nephropathy	14	79865248	G/T	0.70444	0.0208	0.013	0.1089	19.8807	0.295555
rs72904998	IgA nephropathy	2	70174217	A/G	0.20342	0.0123	0.0162	0.447	20.6421	0.203423
rs1003726	IgA nephropathy	7	31339460	T/C	0.71844	0.0122	0.0122	0.3205	19.7907	0.281559
rs71375125	IgA nephropathy	17	60000786	T/C	0.07132	0.0026	0.0236	0.9114	26.3196	0.0713202
rs6472388	IgA nephropathy	8	50251341	T/C	0.38017	0.0002	0.0124	0.99	21.2507	0.380171
rs13379298	IgA nephropathy	14	51319919	T/C	0.25097	-0.0045	0.0141	0.7491	22.1022	0.250974
rs6681456	IgA nephropathy	1	79265182	G/T	0.37285	-0.0086	0.0119	0.4699	22.1715	0.372852
rs76443762	IgA nephropathy	5	93733229	T/G	0.16162	-0.011	0.0248	0.6567	19.727	0.161623
rs11672001	IgA nephropathy	19	51583544	A/G	0.08752	-0.0278	0.0181	0.1254	21.2084	0.0875224
Leucine-rich repeat transmembrane neuronal protein 1
rs548669	IgA nephropathy	20	1679049	T/G	0.69675	0.0109	0.012	0.364	20.9649	0.303246
rs73029514	IgA nephropathy	6	158890651	T/G	0.10886	0.0069	0.0176	0.6949	19.729	0.108861
rs73073894	IgA nephropathy	7	21143267	A/G	0.0672	0.0008	0.0209	0.9679	20.2398	0.0671992
rs74697403	IgA nephropathy	16	72504487	A/G	0.0755	-0.0016	0.0222	0.9436	19.6097	0.0755049
rs73053054	IgA nephropathy	7	9717883	A/G	0.15946	-0.0095	0.0146	0.5158	21.2362	0.159457
rs4632248	IgA nephropathy	19	54324995	T/G	0.18477	-0.0101	0.0143	0.4812	26.7634	0.184771
rs10038440	IgA nephropathy	5	120954630	C/T	0.19973	-0.0139	0.0195	0.4742	23.4333	0.199728
rs2133886	IgA nephropathy	3	56942070	G/T	0.60417	-0.016	0.0119	0.1797	20.6808	0.395833
rs7570979	IgA nephropathy	2	11717429	G/A	0.73173	-0.0205	0.013	0.1139	19.6482	0.268268
rs17281252	IgA nephropathy	2	207921041	C/T	0.11211	-0.0302	0.0196	0.1235	21.8445	0.112112
Xyloside xylosyltransferase 1
rs60078955	IgA nephropathy	6	167079410	C/T	0.09068	0.0313	0.0201	0.1198	27.0595	0.0906804
rs10039133	IgA nephropathy	5	178275549	G/A	0.15092	0.0205	0.0167	0.2181	19.8976	0.150922
rs77329233	IgA nephropathy	11	85532550	T/C	0.08966	0.02	0.0263	0.4474	25.2175	0.0896572
rs7311736	IgA nephropathy	12	15454601	C/T	0.15156	0.0118	0.0147	0.4215	21.295	0.151558
rs3813792	IgA nephropathy	1	27662235	T/G	0.38241	0.0087	0.0117	0.4576	22.4577	0.382412
rs6498272	IgA nephropathy	16	12342674	T/G	0.6673	0.0021	0.0121	0.8596	22.2932	0.332701
rs77075600	IgA nephropathy	14	25265632	T/C	0.07666	-0.005	0.0216	0.8168	23.6455	0.0766607
rs9303394	IgA nephropathy	17	55610343	A/G	0.78783	-0.0068	0.0142	0.635	20.1469	0.212165
rs62143198	IgA nephropathy	19	54320939	A/G	0.18472	-0.0085	0.0144	0.5555	31.4479	0.184721
rs2666563	IgA nephropathy	11	64476445	A/C	0.67238	-0.0126	0.0128	0.3238	24.0463	0.327617
rs8053850	IgA nephropathy	16	69375658	A/G	0.26012	-0.0238	0.0124	0.05574	21.0893	0.260123
rs73020047	IgA nephropathy	19	21085170	A/C	0.06883	-0.033	0.0232	0.1543	25.9826	0.0688267
rs111964811	IgA nephropathy	10	1657037	T/C	0.05771	-0.0381	0.0219	0.08199	20.4227	0.0577131
C-type lectin domain family 2 member B
rs12610496	IgA nephropathy	19	38940082	T/C	0.1712	0.0328	0.0169	0.05259	19.9426	0.171205
rs344603	IgA nephropathy	19	6598536	A/G	0.07108	0.0199	0.0208	0.3402	20.1805	0.0710797
rs3742240	IgA nephropathy	13	113632444	G/A	0.29879	0.0135	0.0122	0.2698	25.6531	0.298785
rs7191135	IgA nephropathy	16	63115597	T/G	0.75564	0.0131	0.0136	0.3367	19.6646	0.244362
rs4977400	IgA nephropathy	9	20255922	G/A	0.62492	0.0103	0.0117	0.3787	19.8331	0.375078
rs34279573	IgA nephropathy	7	156656704	T/C	0.06013	0.0082	0.0238	0.7303	20.2593	0.0601332
rs79146596	IgA nephropathy	5	156119383	G/A	0.05149	0.0048	0.0273	0.8603	21.4737	0.0514917
rs62363460	IgA nephropathy	5	71206384	A/G	0.05779	-0.0113	0.0243	0.6409	22.5579	0.057786
rs17470751	IgA nephropathy	6	163705443	G/A	0.2503	-0.0122	0.0135	0.3651	20.5704	0.250301
rs6063457	IgA nephropathy	20	48614366	G/A	0.73314	-0.0199	0.0122	0.1022	21.2094	0.266864
Polymeric immunoglobulin receptor
rs204852	IgA nephropathy	2	118536007	A/G	0.08721	0.019	0.0205	0.3534	19.7082	0.0872053
rs12602551	IgA nephropathy	17	7355659	A/G	0.18301	0.0096	0.0164	0.5578	20.1092	0.183006
rs79757651	IgA nephropathy	9	137132043	C/T	0.04728	0.0095	0.0258	0.7135	22.657	0.0472844
rs28416551	IgA nephropathy	8	58480216	C/T	0.69222	0.0089	0.0124	0.4728	19.4931	0.307778
rs1004146	IgA nephropathy	2	46901491	C/A	0.39325	0.0048	0.0124	0.6987	21.2012	0.39325
rs10973746	IgA nephropathy	9	38318609	C/A	0.23235	0.0041	0.0145	0.7769	25.9321	0.232353
rs11749769	IgA nephropathy	5	169343672	G/A	0.37509	0.0037	0.0118	0.7548	21.5429	0.375089
rs35342053	IgA nephropathy	3	125861685	T/C	0.11643	0.0037	0.0182	0.8387	19.593	0.116433
rs9940088	IgA nephropathy	16	83448232	C/T	0.09894	0.0027	0.0202	0.8954	23.4906	0.0989361
rs75307176	IgA nephropathy	15	90716971	T/C	0.34335	0.0024	0.0126	0.8514	20.3997	0.343348
rs55762690	IgA nephropathy	20	56307890	A/G	0.14269	-0.0074	0.0165	0.6528	25.8031	0.142693
rs3786271	IgA nephropathy	18	33697125	A/G	0.18822	-0.0081	0.017	0.6346	20.5709	0.188224
rs17628836	IgA nephropathy	11	114213428	G/A	0.13245	-0.0357	0.0159	0.02437	21.0361	0.132448
Salivary acidic proline-rich phosphoprotein 1/2
rs8133904	IgA nephropathy	21	32526124	A/G	0.11809	0.0277	0.0187	0.1389	20.1491	0.118092
rs9327520	IgA nephropathy	5	128730275	T/C	0.40661	0.0234	0.0122	0.05547	19.7341	0.406611
rs150170027	IgA nephropathy	3	35396338	C/T	0.08413	0.0118	0.022	0.5912	23.3611	0.08413
rs1040951	IgA nephropathy	14	38223233	A/G	0.26563	0.009	0.0145	0.5351	27.7674	0.265626
rs7953902	IgA nephropathy	12	61059110	G/A	0.35471	0.0057	0.0119	0.6333	21.16	0.354711
rs7497843	IgA nephropathy	15	36594554	C/T	0.39287	0.0004	0.0119	0.9759	19.6673	0.392875
rs10968182	IgA nephropathy	9	2799237	C/T	0.06711	0.0002	0.0225	0.992	20.1735	0.0671083
rs74373157	IgA nephropathy	4	63566038	C/A	0.03998	-0.0002	0.0285	0.9943	25.2407	0.0399828
rs10041908	IgA nephropathy	5	5273578	T/C	0.06072	-0.0008	0.0255	0.9745	27.5195	0.0607158
rs2959273	IgA nephropathy	3	12442731	G/A	0.60415	-0.0098	0.012	0.4146	19.963	0.39585
rs12108988	IgA nephropathy	5	119615110	A/G	0.19566	-0.0189	0.0174	0.2768	19.6715	0.19566
rs58452280	IgA nephropathy	14	106252435	C/A	0.1373	-0.0873	0.165	0.5967	254.802	0.1373
Transmembrane protein 70, mitochondrial
rs521146	IgA nephropathy	3	196702547	T/G	0.58581	0.0208	0.0117	0.0766	21.16	0.414194
rs67993513	IgA nephropathy	7	52979542	G/A	0.16704	0.0135	0.0162	0.4047	24.3646	0.167043
rs10041975	IgA nephropathy	5	165413490	C/T	0.1589	0.0082	0.016	0.6077	19.5676	0.158897
rs75800589	IgA nephropathy	4	111218700	A/G	0.10988	0.0064	0.0168	0.7022	21.2064	0.109881
rs61583674	IgA nephropathy	3	130196955	T/C	0.09435	0.0062	0.0204	0.7608	20.5976	0.0943544
rs6049745	IgA nephropathy	20	24488170	T/C	0.67597	0.0039	0.0123	0.7518	22.1834	0.324029
rs2259329	IgA nephropathy	11	127178642	A/G	0.41136	-0.0107	0.0122	0.3796	19.8767	0.411358
rs11060323	IgA nephropathy	12	129889997	C/T	0.08702	-0.0357	0.0227	0.1159	21.9935	0.0870187
Glutathione S-transferase A3
rs13265430	IgA nephropathy	8	4165607	A/C	0.108	0.0279	0.0215	0.1959	20.3297	0.107997
rs11147090	IgA nephropathy	12	133044172	A/G	0.1551	0.0198	0.015	0.1878	19.6526	0.155095
rs113274185	IgA nephropathy	18	77132241	A/G	0.17957	0.0084	0.0154	0.5849	24.5684	0.179567
rs13110955	IgA nephropathy	4	37260891	C/T	0.17963	0.0012	0.0137	0.9298	22.1549	0.179634
rs139365938	IgA nephropathy	2	216085831	A/G	0.04989	-0.0023	0.0262	0.9299	22.7684	0.0498875
rs138851	IgA nephropathy	22	50193636	C/T	0.10046	-0.0056	0.0185	0.7612	20.831	0.100458
rs6031980	IgA nephropathy	20	43714384	G/A	0.41433	-0.0126	0.0117	0.2806	19.8043	0.414328
rs10042996	IgA nephropathy	5	80665700	T/C	0.21032	-0.0166	0.0137	0.2259	19.9266	0.210321
rs4477641	IgA nephropathy	15	67055801	T/C	0.13749	-0.0259	0.0176	0.1426	20.3822	0.13749
E3 ubiquitin-protein ligase RNF13
rs76166616	IgA nephropathy	18	76791667	G/T	0.10006	0.0276	0.0219	0.2089	24.4579	0.100059
rs1004317	IgA nephropathy	7	30956858	G/A	0.36988	0.0147	0.0119	0.2175	20.9858	0.369875
rs7826500	IgA nephropathy	8	1841213	G/T	0.26683	0.0058	0.0139	0.6772	20.2052	0.266833
rs4399667	IgA nephropathy	2	211797366	A/G	0.16739	0.0057	0.0136	0.6731	23.689	0.167389
rs383747	IgA nephropathy	5	52613851	T/C	0.22754	0.0046	0.0171	0.7856	19.6366	0.227536
rs28528777	IgA nephropathy	4	3905915	A/G	0.12668	0.0042	0.0205	0.8396	21.4997	0.126682
rs59123177	IgA nephropathy	3	186391274	A/G	0.38025	0.0029	0.0123	0.8144	106.642	0.380249
rs62300812	IgA nephropathy	4	27267130	G/A	0.23126	-0.0076	0.0142	0.5902	23.5872	0.231261
rs146661305	IgA nephropathy	21	47479347	A/G	0.08668	-0.0107	0.0214	0.6163	20.8011	0.0866811
rs12608616	IgA nephropathy	19	5477020	A/G	0.10299	-0.0425	0.0229	0.06295	25.02	0.102986
Dual specificity protein phosphatase 15
rs1004318	IgA nephropathy	7	30958408	T/C	0.13924	0.0687	0.0246	0.00517	20.3723	0.139236
rs73000718	IgA nephropathy	6	156023273	G/A	0.06748	0.0465	0.023	0.04301	21.346	0.0674797
rs7935037	IgA nephropathy	11	45723298	G/A	0.08117	0.0214	0.0204	0.2929	20.5796	0.0811686
rs59154853	IgA nephropathy	1	108911256	C/T	0.09754	0.0086	0.0196	0.6603	20.38	0.0975357
rs72644629	IgA nephropathy	8	33263162	A/C	0.05138	-0.008	0.0273	0.7695	23.4587	0.0513754
rs9393112	IgA nephropathy	6	167869557	T/C	0.35411	-0.0101	0.0131	0.4435	21.1912	0.354109
rs588649	IgA nephropathy	12	129538179	T/C	0.95935	-0.0391	0.0267	0.1431	22.7951	0.040649
cubilin
rs57071918	IgA nephropathy	14	45018954	G/T	0.10543	0.0176	0.0207	0.3962	24.3217	0.105433
rs35158739	IgA nephropathy	2	10540199	A/G	0.37152	0.013	0.0119	0.2749	26.7816	0.371519
rs377126598	IgA nephropathy	4	111307500	C/T	0.16265	0.013	0.0171	0.4467	19.9281	0.16265
rs1318644	IgA nephropathy	10	78877613	G/A	0.19956	0.0005	0.0147	0.9746	20.3508	0.199555
rs56085911	IgA nephropathy	13	94122119	G/A	0.21457	-0.0013	0.0129	0.9177	21.5145	0.214573
rs75312162	IgA nephropathy	1	232432904	A/G	0.07344	-0.0047	0.0202	0.8154	20.2603	0.073443
rs74248292	IgA nephropathy	16	81886397	G/A	0.40565	-0.0073	0.0122	0.5504	22.7707	0.405653
rs10043543	IgA nephropathy	5	55927125	A/G	0.14658	-0.0309	0.0168	0.06586	21.6199	0.14658
WAP four-disulfide core domain protein 5
rs75757455	IgA nephropathy	4	182346450	A/G	0.08693	0.0238	0.0207	0.2491	20.9408	0.0869266
rs7032028	IgA nephropathy	9	120158583	T/C	0.33704	0.0226	0.0118	0.05556	20.1612	0.337037
rs8097223	IgA nephropathy	18	28755422	A/G	0.62752	0.0057	0.0118	0.6316	21.7148	0.372481
rs10044282	IgA nephropathy	5	97429954	A/G	0.12472	0.0022	0.017	0.8952	20.8613	0.124715
rs4590981	IgA nephropathy	12	106051522	T/C	0.17697	-0.0073	0.0157	0.6399	21.2182	0.176967
rs751464	IgA nephropathy	10	44292364	C/T	0.24357	-0.0081	0.015	0.5922	22.9074	0.243572
rs116237182	IgA nephropathy	3	66122959	A/G	0.08224	-0.015	0.0204	0.462	19.8502	0.0822411
rs10200118	IgA nephropathy	2	171332448	C/T	0.29444	-0.0199	0.0122	0.1042	21.6829	0.294438
rs2293908	IgA nephropathy	8	1627174	A/G	0.20006	-0.0277	0.0178	0.1187	23.3611	0.200065
rs74752158	IgA nephropathy	1	244196184	C/T	0.05162	-0.0284	0.0259	0.2733	20.302	0.0516172
rs34585810	IgA nephropathy	16	7284582	C/T	0.04991	-0.0299	0.0272	0.2721	22.4351	0.0499144
Fibroblast growth factor 19
rs28851929	IgA nephropathy	8	97134964	A/G	0.08668	0.0437	0.02	0.02895	23.0171	0.0866807
rs10739644	IgA nephropathy	9	126970820	A/G	0.88433	0.0233	0.0229	0.3095	20.5066	0.11567
rs17066194	IgA nephropathy	4	179404655	A/C	0.3938	0.0075	0.0122	0.5406	19.8336	0.393795
rs57290029	IgA nephropathy	5	173676827	G/T	0.17302	0.0071	0.0141	0.6156	20.1469	0.173024
rs1030431	IgA nephropathy	8	59311697	G/A	0.71958	0.0022	0.0124	0.8602	21.4864	0.280421
rs12185505	IgA nephropathy	19	16400823	A/C	0.34283	-0.0003	0.0132	0.9822	23.0534	0.342834
rs10044294	IgA nephropathy	5	82147653	C/A	0.63875	-0.0041	0.0129	0.7494	21.7671	0.361251
rs9609867	IgA nephropathy	22	34182877	A/G	0.31575	-0.005	0.0134	0.7115	26.5315	0.315746
rs6588282	IgA nephropathy	1	68121510	A/G	0.59277	-0.0052	0.012	0.6655	21.9841	0.407234
rs16880419	IgA nephropathy	8	33005939	A/C	0.28401	-0.0065	0.0144	0.6507	26.4345	0.28401
rs12964095	IgA nephropathy	18	29587480	T/C	0.09816	-0.0097	0.0176	0.5826	19.6426	0.0981594
rs7647438	IgA nephropathy	3	13809033	A/G	0.12235	-0.0502	0.0196	0.01055	25.3727	0.122349
Zinc finger protein 566
rs836992	IgA nephropathy	16	54215690	A/G	0.39898	0.0241	0.0117	0.03946	21.022	0.398981
rs17868178	IgA nephropathy	2	51804056	T/C	0.06793	0.0078	0.0217	0.7209	19.6314	0.0679334
rs1004618	IgA nephropathy	9	29350994	T/C	0.28965	0.0073	0.0121	0.5479	19.5976	0.289651
rs12187488	IgA nephropathy	5	16103233	A/C	0.29996	-0.0007	0.013	0.9568	20.4823	0.299965
rs11218292	IgA nephropathy	11	121310564	A/G	0.12709	-0.0107	0.0157	0.4955	22.7299	0.127093
rs1829538	IgA nephropathy	3	46628726	T/G	0.84983	-0.0198	0.0173	0.2515	19.8386	0.150171
rs73219849	IgA nephropathy	8	26329278	T/C	0.07518	-0.0323	0.019	0.08891	23.349	0.0751848
rs60735430	IgA nephropathy	7	62623589	T/C	0.733	-0.0759	0.207	0.7137	31.0163	0.267003
Cysteine-rich secretory protein 2
rs12292197	IgA nephropathy	11	134873327	G/A	0.10191	0.0263	0.0244	0.2816	20.6061	0.101906
rs10459130	IgA nephropathy	12	4880566	A/G	0.26559	0.0177	0.0149	0.2358	26.2368	0.265588
rs6460105	IgA nephropathy	7	63502692	C/A	0.61177	0.0096	0.0126	0.4484	24.4842	0.388233
rs553616672	IgA nephropathy	2	10138779	T/C	0.41562	0.0046	0.0122	0.7083	20.1808	0.415619
rs72783890	IgA nephropathy	5	102274540	C/A	0.36024	0.0044	0.0124	0.7219	22.5271	0.360242
rs10970642	IgA nephropathy	9	3208776	T/C	0.0731	0.0034	0.0242	0.8881	20.6971	0.0730959
rs12715983	IgA nephropathy	4	32481262	A/G	0.08385	-0.0079	0.0217	0.717	20.1519	0.0838498
rs559741092	IgA nephropathy	1	162812613	A/G	0.20403	-0.0087	0.0147	0.5537	20.7328	0.204032
rs55670241	IgA nephropathy	19	34298127	A/G	0.1098	-0.01	0.0191	0.6015	20.1805	0.109795
rs12635946	IgA nephropathy	3	112916918	T/C	0.37147	-0.0126	0.0122	0.3043	20.3699	0.371473
Interleukin-23 receptor
rs12201873	IgA nephropathy	6	143297745	A/C	0.06696	0.0325	0.0218	0.1358	22.5994	0.0669616
rs10999925	IgA nephropathy	10	73396567	T/C	0.2351	0.0153	0.0161	0.3417	20.6686	0.235101
rs4441010	IgA nephropathy	11	11269086	T/G	0.66941	0.0151	0.0141	0.2835	21.3282	0.330589
rs875063	IgA nephropathy	2	111813085	C/A	0.35313	0.0104	0.0126	0.411	20.8789	0.353128
rs28534734	IgA nephropathy	4	80905833	C/T	0.41682	0.0096	0.0117	0.412	20.2863	0.416821
rs6800526	IgA nephropathy	3	26432613	G/A	0.25153	0.0047	0.0131	0.7193	19.9131	0.251531
rs4870786	IgA nephropathy	8	123317921	C/A	0.34001	-0.0007	0.0131	0.9572	20.2176	0.340009
rs4603592	IgA nephropathy	17	2990849	T/C	0.0533	-0.0075	0.0235	0.7493	25.2136	0.0532974
rs10046261	IgA nephropathy	6	53050717	A/C	0.12567	-0.0089	0.0155	0.5653	19.9782	0.12567
rs16958398	IgA nephropathy	18	52030216	C/A	0.12657	-0.0094	0.016	0.5577	20.6257	0.126573
rs10951677	IgA nephropathy	7	42352788	G/A	0.33787	-0.0097	0.0123	0.4289	21.4926	0.337871
rs34939615	IgA nephropathy	7	52686817	C/T	0.18206	-0.0147	0.0177	0.4055	20.898	0.182065
rs35524990	IgA nephropathy	15	85258203	C/T	0.22396	-0.0222	0.0131	0.08963	20.8226	0.223956
rs11581607	IgA nephropathy	1	67707690	A/G	0.06139	-0.0278	0.0233	0.233	73.1704	0.0613937
Steroidogenic acute regulatory protein, mitochondrial
rs4638841	IgA nephropathy	2	33098175	A/G	0.2328	0.0168	0.015	0.2645	22.4361	0.232803
rs72639874	IgA nephropathy	13	95478338	G/A	0.30764	0.0134	0.0125	0.2807	22.2545	0.307639
rs1891240	IgA nephropathy	1	236694594	G/A	0.68761	-0.0026	0.0128	0.837	26.9428	0.312391
rs66649828	IgA nephropathy	16	766078	G/A	0.3337	-0.0126	0.0141	0.373	19.7629	0.3337
rs2668206	IgA nephropathy	3	165493454	C/A	0.66274	-0.0138	0.0121	0.2529	42.3012	0.337258
rs10048951	IgA nephropathy	3	114570637	A/G	0.93932	-0.0144	0.021	0.4908	22.7572	0.060678
rs10280024	IgA nephropathy	7	150564283	T/C	0.28217	-0.0158	0.0157	0.3142	19.7972	0.282171
rs115542122	IgA nephropathy	2	213048051	C/T	0.06082	-0.0231	0.0237	0.3306	24.1752	0.0608165
SHC-transforming protein 2
rs2273494	IgA nephropathy	20	61959642	A/G	0.25279	0.0219	0.0147	0.1359	20.1501	0.252787
rs5994894	IgA nephropathy	22	34686058	T/G	0.25028	0.0152	0.0134	0.2557	21.4959	0.250276
rs10871730	IgA nephropathy	18	71503821	C/A	0.23575	0.0094	0.0134	0.4862	20.4034	0.235753
rs231331	IgA nephropathy	4	2798170	A/G	0.1771	0.007	0.014	0.6181	23.3448	0.177103
rs7218475	IgA nephropathy	17	31807587	C/T	0.74444	0.006	0.0148	0.6848	22.7615	0.255561
rs77478419	IgA nephropathy	2	72082194	G/T	0.05049	0.005	0.0262	0.8472	24.4857	0.0504939
rs2467375	IgA nephropathy	11	34204217	G/A	0.67949	0.0014	0.0127	0.9099	27.1496	0.320512
rs11082078	IgA nephropathy	18	36021602	G/T	0.86352	-0.0001	0.0175	0.9938	19.8122	0.136481
rs749993	IgA nephropathy	3	1273621	C/T	0.15972	-0.0003	0.0141	0.9826	20.8892	0.159723
rs2921337	IgA nephropathy	11	70681363	A/C	0.66205	-0.0005	0.0124	0.9669	22.4021	0.337948
rs2137515	IgA nephropathy	13	65561421	T/C	0.37331	-0.0029	0.012	0.8093	20.5894	0.373307
rs4778332	IgA nephropathy	15	24040560	A/G	0.2378	-0.0068	0.015	0.6513	21.5226	0.237797
rs74914131	IgA nephropathy	5	65156435	T/G	0.06767	-0.0132	0.0251	0.5986	20.8803	0.0676673
rs55909164	IgA nephropathy	19	14799266	C/T	0.40213	-0.0222	0.0126	0.07798	20.3699	0.402133
rs12779177	IgA nephropathy	10	6340683	A/C	0.10675	-0.0585	0.0192	0.00235	20.0748	0.10675
rs71389462	IgA nephropathy	16	30326963	C/T	0.0522	-0.067	0.2414	0.7813	21.0083	0.0521974
Inositol-trisphosphate 3-kinase A
rs2177319	IgA nephropathy	22	49659604	A/G	0.32671	0.0203	0.0124	0.101	19.9466	0.326712
rs111376227	IgA nephropathy	3	197594332	G/A	0.10124	0.0153	0.0195	0.4324	19.6914	0.101239
rs1004940	IgA nephropathy	5	167836641	T/G	0.661	0.0017	0.0118	0.8826	19.698	0.339002
rs17135709	IgA nephropathy	6	2781800	T/G	0.18713	-0.0014	0.0166	0.9325	19.7558	0.187131
rs74710592	IgA nephropathy	4	81154566	C/T	0.12377	-0.0131	0.0247	0.5955	24.404	0.123769
rs112874638	IgA nephropathy	17	41181721	T/G	0.28059	-0.0161	0.0136	0.2358	20.4826	0.280594
Myomesin-2
rs7624080	IgA nephropathy	3	190586978	T/C	0.33065	0.1002	0.1134	0.3768	21.2166	0.330648
rs587499	IgA nephropathy	7	129077531	C/A	0.70742	0.015	0.0121	0.2149	20.2672	0.292581
rs5005852	IgA nephropathy	11	101256834	C/T	0.68077	0.0106	0.0134	0.43	28.4444	0.319228
rs78504660	IgA nephropathy	4	132037515	T/G	0.13689	0.0065	0.018	0.7174	23.0451	0.136893
rs76319880	IgA nephropathy	6	166586494	G/T	0.07144	-0.0009	0.0226	0.97	24.016	0.0714402
rs1267269	IgA nephropathy	7	40120135	A/G	0.94451	-0.0102	0.0247	0.679	19.5354	0.055494
rs10053012	IgA nephropathy	5	171522275	A/G	0.10117	-0.011	0.0174	0.5254	19.6405	0.101166
rs28463225	IgA nephropathy	20	23673017	C/T	0.12966	-0.0368	0.018	0.04068	21.9065	0.129662
Retinaldehyde-binding protein 1
rs187580	IgA nephropathy	5	102627355	G/T	0.21913	0.0172	0.0136	0.207	21.2035	0.219129
rs11941278	IgA nephropathy	4	83269427	C/A	0.3449	0.0167	0.0135	0.2177	19.8767	0.344903
rs6061704	IgA nephropathy	20	60235599	C/T	0.77422	0.0096	0.0142	0.4997	26.2531	0.225781
rs71523674	IgA nephropathy	8	5442024	C/A	0.05255	0.006	0.0269	0.8242	23.5995	0.0525467
rs77312011	IgA nephropathy	12	70974415	T/C	0.11625	0.0055	0.019	0.7712	20.2158	0.116246
rs117269089	IgA nephropathy	19	58399016	G/A	0.07254	0.0052	0.0215	0.8095	19.5902	0.0725372
rs11746693	IgA nephropathy	5	110982336	G/T	0.1515	-0.0027	0.0157	0.863	24.4394	0.151497
rs74084762	IgA nephropathy	14	100265196	A/G	0.21068	-0.0106	0.0191	0.5796	21.0817	0.210677
rs11735050	IgA nephropathy	4	183558574	C/T	0.33244	-0.0138	0.0119	0.2447	19.7136	0.332439
rs12127114	IgA nephropathy	1	4431977	T/C	0.06068	-0.0156	0.0236	0.5094	24.288	0.0606814
rs200734280	IgA nephropathy	22	22515469	T/C	0.15878	-0.0328	0.0197	0.09599	20.0704	0.158778
Interleukin-17 receptor A
rs7433679	IgA nephropathy	3	74540582	C/T	0.18551	0.0163	0.0167	0.33	23.626	0.185513
rs34402268	IgA nephropathy	9	33122212	A/C	0.10588	0.0001	0.0189	0.9974	21.0422	0.105876
rs17807317	IgA nephropathy	22	17680519	C/A	0.3808	-0.0088	0.0116	0.4502	44.4085	0.380798
rs5994170	IgA nephropathy	22	17615213	G/A	0.37712	-0.0156	0.012	0.1921	148.158	0.377125
rs10054435	IgA nephropathy	5	25569643	G/T	0.06025	-0.0192	0.0245	0.4334	20.2836	0.0602549
Neuroligin-4, X-linked
rs56303305	IgA nephropathy	5	94278592	C/A	0.22445	0.0178	0.0141	0.207	20.1904	0.224449
rs10054573	IgA nephropathy	5	55880631	G/A	0.19269	0.0164	0.0149	0.2709	22.7657	0.192686
rs1418813	IgA nephropathy	1	190092960	A/G	0.40237	0.0133	0.0116	0.2547	20.8051	0.402372
rs75703082	IgA nephropathy	6	41486161	A/G	0.05307	0.0042	0.0255	0.8692	26.5989	0.0530729
rs567740	IgA nephropathy	6	6553265	C/T	0.6851	0.0013	0.0127	0.9162	25.8496	0.314898
rs62349603	IgA nephropathy	5	24569348	C/T	0.06739	0.0009	0.0224	0.9695	20.1323	0.0673912
rs2470748	IgA nephropathy	8	95310024	A/G	0.80172	-0.0067	0.0144	0.6435	20.2356	0.198282
rs2534029	IgA nephropathy	1	83604763	A/G	0.21855	-0.0116	0.0153	0.4464	19.7224	0.218548
Tachykinin-4
rs35129422	IgA nephropathy	18	75490241	A/G	0.33389	0.0268	0.0118	0.02347	21.1817	0.33389
rs17572220	IgA nephropathy	4	163418497	G/A	0.07348	0.0029	0.0214	0.8935	22.4299	0.0734757
rs2002968	IgA nephropathy	1	39975615	A/G	0.28204	0.0023	0.0134	0.8635	26.3022	0.282041
rs10055338	IgA nephropathy	5	147926951	A/G	0.15799	-0.004	0.0185	0.8281	19.7181	0.157994
rs11917431	IgA nephropathy	3	49644012	T/C	0.25632	-0.0203	0.0134	0.13	25.0378	0.256318
S-phase kinase-associated protein 1
rs78252432	IgA nephropathy	18	39906155	T/C	0.08203	0.0212	0.0204	0.2992	21.6323	0.0820309
rs5747299	IgA nephropathy	22	18116033	G/A	0.24822	0.0181	0.0128	0.1573	21.5709	0.248217
rs10055585	IgA nephropathy	5	2149590	G/A	0.16736	0.0171	0.0161	0.287	19.9426	0.167364
rs2818796	IgA nephropathy	1	217129597	G/A	0.32576	0.0116	0.0122	0.3431	21.1103	0.325764
rs8140987	IgA nephropathy	22	27923399	T/C	0.07981	0.0017	0.0241	0.9439	23.3214	0.0798079
rs1274213	IgA nephropathy	11	123475615	A/G	0.08276	0.0008	0.0181	0.9636	20.4127	0.0827637
rs34207139	IgA nephropathy	17	71085118	T/C	0.14175	0.0008	0.0155	0.9588	21.2806	0.141751
rs3820897	IgA nephropathy	2	3642361	C/T	0.64138	-0.0028	0.0152	0.8536	29.4461	0.358617
rs4517302	IgA nephropathy	1	153207416	T/G	0.17165	-0.0087	0.0161	0.59	20.9841	0.171648
rs4707436	IgA nephropathy	6	88851751	A/G	0.23717	-0.0113	0.0128	0.3769	20.3816	0.237167
Actin-binding LIM protein 3
rs7608411	IgA nephropathy	2	121164027	A/G	0.13854	0.0179	0.0221	0.4179	20.9938	0.138541
rs10796055	IgA nephropathy	10	6407460	T/C	0.70741	0.0146	0.0134	0.2775	22.1434	0.292589
rs712778	IgA nephropathy	3	7468858	T/C	0.31583	0.007	0.0131	0.5895	22.3163	0.315835
rs1005594	IgA nephropathy	4	111032489	G/A	0.6858	0.0044	0.012	0.7157	19.8811	0.314199
rs12891474	IgA nephropathy	14	22144020	C/T	0.1664	0.0036	0.0137	0.7907	19.843	0.166404
rs60903907	IgA nephropathy	7	154581782	T/C	0.20651	0.0008	0.0148	0.9578	24.7039	0.206512
rs11743019	IgA nephropathy	5	169596773	G/A	0.2666	-0.0076	0.0125	0.547	21.7778	0.266599
rs61337873	IgA nephropathy	20	47199240	C/T	0.10665	-0.0136	0.019	0.4729	22.2277	0.106646
rs6883559	IgA nephropathy	5	121950651	G/A	0.35699	-0.0166	0.0124	0.1797	28.5253	0.356989
rs12614657	IgA nephropathy	2	36246511	C/T	0.1502	-0.0188	0.0163	0.2497	20.3149	0.150197
Transforming growth factor beta-2
rs56777448	IgA nephropathy	22	44490232	G/A	0.07485	0.0533	0.021	0.01126	20.9646	0.074848
rs9677256	IgA nephropathy	2	135031863	G/A	0.17704	0.0243	0.02	0.2243	23.3492	0.177044
rs2024582	IgA nephropathy	20	50013781	C/A	0.40334	0.0178	0.012	0.1365	24.0024	0.403336
rs75059956	IgA nephropathy	1	103498406	T/C	0.06506	0.0144	0.0244	0.5555	21.2949	0.0650562
rs4681647	IgA nephropathy	3	144770124	C/T	0.93548	0.0125	0.0243	0.6084	22.8142	0.064515
rs117171402	IgA nephropathy	7	70232747	G/A	0.05905	0.0106	0.0233	0.6497	27.161	0.0590531
rs7693661	IgA nephropathy	4	181165699	G/A	0.11018	0.0082	0.0168	0.6266	20.6588	0.110181
rs12446156	IgA nephropathy	16	87953023	C/A	0.23465	0.0054	0.0143	0.7066	23.3455	0.234647
rs4733455	IgA nephropathy	8	33651290	C/T	0.58703	0.0043	0.0117	0.7116	20.7043	0.41297
rs7122859	IgA nephropathy	11	128350686	T/C	0.18932	0.0038	0.0213	0.8575	22.6777	0.189321
rs2475192	IgA nephropathy	10	33300038	G/A	0.07645	0.0022	0.0225	0.923	23.5245	0.0764455
rs7973769	IgA nephropathy	12	44306028	T/G	0.80548	-0.0044	0.0152	0.7729	23.1583	0.194516
rs10056070	IgA nephropathy	5	36712044	G/A	0.74521	-0.0116	0.0132	0.3782	20.5232	0.254791
rs7217395	IgA nephropathy	17	77754569	T/C	0.33946	-0.0166	0.0122	0.1752	22.1222	0.339462
rs10863474	IgA nephropathy	1	219835486	T/C	0.70181	-0.0194	0.014	0.1655	20.7322	0.298194
rs2276072	IgA nephropathy	11	118896115	G/A	0.2271	-0.0219	0.0134	0.1019	20.8086	0.227098
Cocaine- and amphetamine-regulated transcript protein
rs62182086	IgA nephropathy	2	219206645	G/A	0.11957	0.0552	0.0165	0.00086	20.7588	0.119565
rs7610416	IgA nephropathy	3	181965932	G/T	0.17058	0.0178	0.0189	0.346	23.3531	0.170578
rs10149893	IgA nephropathy	14	69113475	G/A	0.23234	0.0118	0.0134	0.3769	21.9974	0.232338
rs10885362	IgA nephropathy	10	114388945	G/A	0.34357	0.0081	0.012	0.4967	20.143	0.343573
rs7107848	IgA nephropathy	11	12531675	G/A	0.13263	0.0067	0.0177	0.7066	22.9391	0.132628
rs3122591	IgA nephropathy	1	111810174	T/C	0.68424	0.0063	0.0125	0.6161	21.499	0.315763
rs3928207	IgA nephropathy	14	97070392	A/G	0.61146	0.006	0.0118	0.612	20.3209	0.38854
rs62486391	IgA nephropathy	8	12559315	T/C	0.03538	0.0005	0.0307	0.9872	21.2305	0.0353794
rs11676147	IgA nephropathy	2	204555946	C/A	0.16741	-0.0123	0.0152	0.4184	20.9098	0.167414
rs10494405	IgA nephropathy	1	163948473	C/T	0.1333	-0.0188	0.0166	0.257	23.0144	0.133297
rs11929588	IgA nephropathy	3	20659277	A/G	0.10625	-0.0362	0.0197	0.06606	20.5908	0.10625
Calcium-binding and coiled-coil domain-containing protein 2
rs2406284	IgA nephropathy	1	58269042	C/T	0.81384	0.0097	0.0146	0.5066	20.555	0.186156
rs9471786	IgA nephropathy	6	42114926	G/A	0.08869	0.0075	0.0198	0.7066	19.6216	0.0886866
rs12034435	IgA nephropathy	1	9424050	T/C	0.2141	0.0074	0.0156	0.6358	20.4402	0.214102
rs56284408	IgA nephropathy	15	70287211	G/A	0.23537	0.0033	0.0152	0.8301	20.5236	0.235366
rs3002005	IgA nephropathy	6	56611336	T/C	0.67519	-0.0038	0.0121	0.7506	23.6028	0.324806
rs78533710	IgA nephropathy	8	5589886	A/G	0.2114	-0.0045	0.0143	0.7524	20.0473	0.211396
rs34940180	IgA nephropathy	6	67600463	C/T	0.25586	-0.0051	0.0129	0.6961	20.4773	0.255855
rs62245853	IgA nephropathy	3	11791515	T/C	0.14195	-0.0078	0.015	0.6035	23.6463	0.141952
rs1005993	IgA nephropathy	5	77815461	G/A	0.31161	-0.01	0.013	0.44	20.5117	0.311605
rs10057787	IgA nephropathy	5	4585548	A/G	0.38735	-0.0102	0.0128	0.4257	19.6914	0.387353
rs113717727	IgA nephropathy	19	50199154	A/G	0.14013	-0.0106	0.0163	0.5166	19.6595	0.140128
rs62047361	IgA nephropathy	16	81910871	A/G	0.29079	-0.0112	0.0127	0.3772	27.1251	0.290794
rs55892843	IgA nephropathy	19	9356520	T/G	0.37352	-0.0227	0.0128	0.07575	19.544	0.373516
Cyclic AMP-dependent transcription factor ATF-6 alpha
rs78874309	IgA nephropathy	5	38266253	T/C	0.09897	0.0272	0.019	0.1525	20.7282	0.0989678
rs143303636	IgA nephropathy	6	32539733	A/G	0.09805	0.0246	0.0219	0.2618	23.3406	0.0980494
rs4233381	IgA nephropathy	1	161910720	C/T	0.93173	0.0189	0.0199	0.343	21.4279	0.068271
rs4951597	IgA nephropathy	1	212600327	C/A	0.24464	0.0168	0.0148	0.2564	20.8811	0.244639
rs9822805	IgA nephropathy	3	16597814	C/T	0.62818	0.0151	0.0124	0.2228	20.4031	0.371819
rs28576548	IgA nephropathy	22	49014627	A/G	0.73117	0.013	0.0124	0.2958	20.0121	0.268828
rs9625595	IgA nephropathy	22	29238913	T/C	0.2076	0.0086	0.0163	0.5964	21.0224	0.207595
rs9660390	IgA nephropathy	1	93745535	T/C	0.37121	0.0074	0.012	0.5353	22.2506	0.37121
rs7431380	IgA nephropathy	3	57450988	G/T	0.39672	0.0043	0.0117	0.7109	21.9399	0.396721
rs1818818	IgA nephropathy	5	162099186	T/C	0.24928	0.0023	0.0135	0.866	21.3341	0.249277
rs61763917	IgA nephropathy	1	2391074	G/T	0.37298	0.001	0.0125	0.9331	22.3212	0.372982
rs10058100	IgA nephropathy	5	76310398	C/T	0.06969	-0.0012	0.0211	0.9559	19.5745	0.0696873
rs12660618	IgA nephropathy	6	20677310	T/G	0.23392	-0.0015	0.0163	0.9289	21.0535	0.233921
rs11875725	IgA nephropathy	18	59557628	C/A	0.28086	-0.0055	0.0125	0.6612	22.284	0.28086
rs2722176	IgA nephropathy	12	104313943	C/T	0.64534	-0.0138	0.0124	0.2656	27.9445	0.354664
rs10945552	IgA nephropathy	6	158992610	G/A	0.25582	-0.0155	0.0137	0.2591	21.6908	0.255823
rs34430526	IgA nephropathy	14	89627940	C/T	0.26589	-0.0269	0.014	0.0549	20.28	0.265887
rs4577047	IgA nephropathy	15	84484166	G/T	0.09676	-0.028	0.0204	0.1685	20.0403	0.0967568
rs72824219	IgA nephropathy	5	173103455	A/G	0.03222	-0.0526	0.0272	0.05336	19.7017	0.0322168
Protein NDNF
rs2368086	IgA nephropathy	7	82226624	C/A	0.04708	0.0408	0.0296	0.1679	20.3054	0.0470776
rs4540078	IgA nephropathy	4	121949437	C/T	0.59147	0.0261	0.0118	0.02699	37.2438	0.408527
rs901625	IgA nephropathy	12	22856575	T/G	0.63073	0.0169	0.0117	0.15	23.8002	0.369272
rs6433441	IgA nephropathy	2	174706535	C/T	0.69612	0.0125	0.0126	0.3217	19.673	0.303882
rs11834561	IgA nephropathy	12	95984469	A/G	0.59387	0.0104	0.012	0.3868	20.1438	0.406128
rs56008327	IgA nephropathy	11	40720035	T/C	0.28977	-0.0005	0.0143	0.9723	22.3838	0.289768
rs198641	IgA nephropathy	12	89293742	G/A	0.79751	-0.007	0.015	0.6411	20.9776	0.202489
rs1005828	IgA nephropathy	14	57497631	G/A	0.61029	-0.0071	0.0117	0.5466	19.5921	0.389712
rs9818	IgA nephropathy	17	1838352	T/C	0.32666	-0.0084	0.0125	0.5038	19.7457	0.326661
rs17496632	IgA nephropathy	6	11236644	G/A	0.12586	-0.0113	0.0195	0.5627	19.5434	0.125859
rs4352018	IgA nephropathy	15	79290146	A/G	0.24512	-0.0183	0.0132	0.1643	20.3487	0.245122
rs11901299	IgA nephropathy	2	141189846	G/A	0.26893	-0.0191	0.0122	0.1155	21.2245	0.26893
rs73032336	IgA nephropathy	3	174736550	A/G	0.03761	-0.0209	0.0257	0.416	20.4304	0.03761
rs7162691	IgA nephropathy	15	52570733	A/G	0.16338	-0.0304	0.0158	0.05536	20.6143	0.163385
Prostate and testis expressed protein 4
rs4401799	IgA nephropathy	7	51916740	T/G	0.19051	0.0336	0.0146	0.02167	19.5933	0.190515
rs2818930	IgA nephropathy	9	14818933	G/A	0.21576	0.0198	0.0197	0.3152	20.3543	0.21576
rs4627494	IgA nephropathy	19	17703990	G/A	0.61943	0.0052	0.0137	0.7035	19.903	0.380568
rs13220729	IgA nephropathy	6	88520003	T/C	0.29349	0.0023	0.0123	0.8511	24.2828	0.293492
rs12727980	IgA nephropathy	1	200259095	T/C	0.61224	0.0021	0.0118	0.8613	19.542	0.387764
rs111712331	IgA nephropathy	1	182711084	T/G	0.34829	0.0009	0.0127	0.9448	19.5256	0.348291
rs12619270	IgA nephropathy	2	140834345	A/C	0.18273	-0.0005	0.0144	0.9725	19.7147	0.182732
rs72676633	IgA nephropathy	14	47296211	C/T	0.05229	-0.0033	0.0252	0.8949	19.918	0.0522885
rs59204979	IgA nephropathy	12	109722113	G/A	0.15159	-0.0064	0.0143	0.6539	20.4829	0.151588
rs11096949	IgA nephropathy	4	38525047	G/T	0.59446	-0.0081	0.0121	0.5064	20.1295	0.405542
rs59387834	IgA nephropathy	13	90518330	C/T	0.19455	-0.0083	0.0153	0.5878	21.6464	0.194551
rs10058280	IgA nephropathy	5	110802460	G/A	0.36454	-0.0105	0.0122	0.3915	26.1193	0.36454
rs115858993	IgA nephropathy	4	160586695	A/G	0.07137	-0.0151	0.0221	0.4935	21.0271	0.0713698
rs113974910	IgA nephropathy	5	65100769	G/A	0.04965	-0.0531	0.0276	0.05469	19.5863	0.0496522
MOB kinase activator 1A
rs1005890	IgA nephropathy	12	94277882	G/A	0.11366	0.0231	0.0195	0.2373	20.7708	0.113662
rs6924680	IgA nephropathy	6	114332918	C/T	0.68418	0.0144	0.0123	0.2421	20.8779	0.315823
rs80052608	IgA nephropathy	12	18784357	A/G	0.07278	0.0142	0.0213	0.5044	19.9053	0.0727847
rs11081378	IgA nephropathy	18	841918	G/A	0.7576	0.0065	0.0129	0.6132	21.6029	0.242397
rs11012174	IgA nephropathy	10	20869697	T/C	0.12379	-0.0001	0.0165	0.9966	21.8051	0.12379
rs72837062	IgA nephropathy	10	65271048	A/G	0.1234	-0.001	0.0151	0.9478	20.1034	0.1234
rs182501912	IgA nephropathy	6	13861503	T/C	0.06755	-0.0043	0.0253	0.8645	20.3954	0.0675549
rs74792734	IgA nephropathy	19	5966134	A/G	0.07923	-0.0058	0.0188	0.7586	20.4638	0.0792327
rs183466552	IgA nephropathy	7	2492161	C/T	0.13971	-0.0104	0.0171	0.5445	19.9922	0.139714
rs10424405	IgA nephropathy	19	54321933	G/A	0.21435	-0.0114	0.0144	0.427	31.6872	0.214346
Interferon beta
rs74471914	IgA nephropathy	11	12543215	T/G	0.17956	0.0142	0.0154	0.3588	22.6716	0.179556
rs12313348	IgA nephropathy	12	130988752	C/T	0.23362	0.0075	0.0133	0.5739	20.5174	0.233619
rs7303165	IgA nephropathy	12	116857910	G/T	0.73633	0.0072	0.0129	0.5759	21.4777	0.263669
rs1861971	IgA nephropathy	7	155234114	T/C	0.21771	0.0069	0.0133	0.6053	20.3139	0.217708
rs66462329	IgA nephropathy	8	19912060	A/G	0.27216	-0.0085	0.0129	0.5086	24.3812	0.272165
rs28411238	IgA nephropathy	15	56329944	T/G	0.0858	-0.0101	0.0176	0.5646	20.3091	0.0857967
rs10059042	IgA nephropathy	5	151027846	C/A	0.14021	-0.0102	0.0208	0.6237	19.8015	0.140211
rs11140142	IgA nephropathy	9	86148692	T/C	0.12113	-0.0142	0.0256	0.5801	20.7265	0.121133
rs7475239	IgA nephropathy	10	135052865	T/G	0.11091	-0.0198	0.0178	0.2663	21.5046	0.110911
rs677722	IgA nephropathy	11	81721086	A/C	0.08287	-0.0202	0.0184	0.271	21.07	0.0828655
rs218679	IgA nephropathy	17	6612230	C/T	0.70558	-0.0204	0.0137	0.1367	20.8001	0.294423
Pescadillo homolog
rs62525217	IgA nephropathy	8	136648515	A/C	0.07313	0.0623	0.0232	0.00734	23.147	0.0731311
rs28453229	IgA nephropathy	6	157700547	G/A	0.32837	0.0271	0.0131	0.03854	19.9955	0.328368
rs1909272	IgA nephropathy	8	89799728	C/T	0.82516	0.0096	0.0171	0.5768	20.5781	0.174841
rs8026259	IgA nephropathy	15	74216759	C/T	0.15094	0.0079	0.0147	0.5916	20.7112	0.150935
rs12531908	IgA nephropathy	7	18838616	A/G	0.59181	0.0061	0.0131	0.6385	19.6934	0.408187
rs1625326	IgA nephropathy	13	72812244	C/A	0.17877	-0.0162	0.0183	0.3741	21.3169	0.178773
rs4846586	IgA nephropathy	1	219931448	G/A	0.7016	-0.0185	0.0142	0.1929	20.7802	0.298402
rs142855181	IgA nephropathy	13	114795996	G/A	0.21418	-0.0283	0.015	0.05948	32.1489	0.214185
Signaling lymphocytic activation molecule
rs9273127	IgA nephropathy	6	32612762	A/C	0.30877	0.0486	0.0143	0.00067	20.0754	0.308773
rs9863026	IgA nephropathy	3	20984501	G/A	0.246	0.0188	0.0128	0.1397	20.2665	0.245998
rs7656737	IgA nephropathy	4	4706317	G/A	0.10809	0.0152	0.025	0.5434	20.3887	0.10809
rs1005993	IgA nephropathy	5	77815461	G/A	0.31161	-0.01	0.013	0.44	27.572	0.311605
rs11039544	IgA nephropathy	11	48173412	A/G	0.18743	-0.0105	0.0162	0.5164	21.3039	0.187432
rs11773571	IgA nephropathy	7	71037932	C/T	0.29338	-0.0174	0.0123	0.159	21.2643	0.293383
rs360160	IgA nephropathy	11	9883197	C/T	0.81285	-0.0276	0.0177	0.1191	21.5894	0.187155
rs7610881	IgA nephropathy	3	77536346	G/A	0.14751	-0.0383	0.0179	0.03268	22.031	0.147506
rs72823623	IgA nephropathy	10	110083491	A/G	0.05744	-0.0457	0.0253	0.07018	23.2133	0.0574415
rs318628	IgA nephropathy	7	34251359	T/C	0.07727	-0.0484	0.0213	0.02323	24.6736	0.0772659
Fibroblast growth factor receptor 4
rs4264713	IgA nephropathy	3	190085261	T/C	0.91076	0.0333	0.0195	0.08794	20.6755	0.089239
rs17133195	IgA nephropathy	11	99041900	T/C	0.2467	0.0133	0.0153	0.3839	25.8353	0.246697
rs77904146	IgA nephropathy	2	223710830	T/C	0.06558	0.0129	0.0204	0.5274	19.6531	0.0655771
rs71432943	IgA nephropathy	13	47518550	T/G	0.05811	0.0096	0.0223	0.6665	19.65	0.0581052
rs4950310	IgA nephropathy	1	146659964	G/A	0.95651	0.0067	0.0236	0.7751	25.741	0.043489
rs848890	IgA nephropathy	7	108966618	T/C	0.21072	0.006	0.0139	0.6664	20.9992	0.210716
rs62043714	IgA nephropathy	16	79989796	C/T	0.08631	-0.0016	0.0199	0.9379	20.5666	0.08631
rs2027032	IgA nephropathy	20	40276313	C/T	0.16979	-0.0018	0.0153	0.9071	20.3436	0.16979
rs113426457	IgA nephropathy	13	112966609	A/G	0.11238	-0.0021	0.018	0.907	26.6989	0.112385
rs10060096	IgA nephropathy	5	120078249	T/C	0.07227	-0.0023	0.0207	0.9116	20.3805	0.0722723
rs1207718	IgA nephropathy	7	96671218	C/T	0.67762	-0.0045	0.0124	0.7165	19.9623	0.32238
rs62396378	IgA nephropathy	6	38599782	C/T	0.11297	-0.0046	0.0238	0.8473	19.6749	0.112971
rs12609159	IgA nephropathy	19	13561442	T/C	0.0948	-0.0063	0.0206	0.7593	20.4265	0.0948009
rs4688000	IgA nephropathy	3	119094288	C/T	0.11081	-0.0112	0.0161	0.4866	20.2246	0.110812
rs9561825	IgA nephropathy	13	95926131	A/G	0.28269	-0.0145	0.014	0.3026	21.2709	0.282686
rs59627935	IgA nephropathy	11	119307070	C/T	0.12729	-0.0244	0.0172	0.1574	27.6313	0.127287
High affinity nerve growth factor receptor
rs4318013	IgA nephropathy	11	113877594	C/T	0.85275	0.0245	0.019	0.1983	19.9071	0.14725
rs188005719	IgA nephropathy	10	117344154	C/T	0.07497	0.0185	0.0216	0.3919	20.9096	0.0749659
rs61834633	IgA nephropathy	1	235806785	C/T	0.22485	0.0043	0.014	0.7598	20.0278	0.22485
rs10061144	IgA nephropathy	5	103438727	C/T	0.29316	0.0015	0.0129	0.9107	19.5256	0.293158
rs1619539	IgA nephropathy	12	125217962	C/T	0.59295	-0.0074	0.0118	0.5309	20.812	0.40705
rs12767967	IgA nephropathy	10	2433400	A/G	0.09902	-0.0094	0.0165	0.5671	23.5197	0.0990198
MAM domain-containing protein 2
rs71509235	IgA nephropathy	8	6941909	A/G	0.05662	0.0382	0.025	0.1272	24.01	0.0566214
rs3768321	IgA nephropathy	1	40035928	T/G	0.17872	0.029	0.0147	0.0481	19.6932	0.178719
rs7660072	IgA nephropathy	4	139510888	G/A	0.31176	0.0224	0.0122	0.06654	26.9601	0.311755
rs36080736	IgA nephropathy	2	212194775	T/C	0.17075	0.02	0.0154	0.1949	23.5225	0.170749
rs78578590	IgA nephropathy	3	58318570	C/A	0.06065	0.0171	0.0213	0.4228	20.8125	0.0606527
rs56110885	IgA nephropathy	1	68252223	T/C	0.07002	0.0126	0.0247	0.6105	24.8487	0.0700232
rs11712968	IgA nephropathy	3	16239111	T/C	0.663	0.0043	0.0121	0.7227	23.2555	0.336995
rs2412144	IgA nephropathy	11	3193475	C/A	0.72507	-0.0036	0.0153	0.8127	20.1955	0.274929
rs2837488	IgA nephropathy	21	41567358	T/C	0.39309	-0.0037	0.0118	0.7527	20.3737	0.393092
rs10062270	IgA nephropathy	5	105190749	C/T	0.88192	-0.0049	0.0155	0.7506	21.0714	0.118083
rs1550787	IgA nephropathy	16	59883333	A/G	0.82877	-0.0051	0.0149	0.7324	22.5171	0.171226
rs71477232	IgA nephropathy	11	114030651	A/G	0.04364	-0.006	0.0267	0.8233	25.2326	0.0436393
rs61920268	IgA nephropathy	12	58823758	A/G	0.05973	-0.009	0.023	0.6942	20.0564	0.0597252
rs58124292	IgA nephropathy	16	81890435	A/G	0.28368	-0.0095	0.0149	0.5222	26.5646	0.283677
rs11101155	IgA nephropathy	10	50761564	T/C	0.38578	-0.0117	0.0118	0.3204	20.737	0.385776
rs12037142	IgA nephropathy	1	84116976	C/T	0.17397	-0.0146	0.0144	0.3089	24.1169	0.17397
rs7622118	IgA nephropathy	3	33913824	A/G	0.2453	-0.0312	0.0146	0.03228	21.6696	0.245304
rs715605	IgA nephropathy	22	30640308	G/A	0.06487	-0.0432	0.0211	0.04092	21.8603	0.0648729
Interferon alpha-5
rs11711089	IgA nephropathy	3	2863963	G/T	0.34132	0.0241	0.0131	0.06552	21.6995	0.341324
rs57922772	IgA nephropathy	16	2154461	T/C	0.18759	0.0204	0.0165	0.2154	28.624	0.187589
rs10062270	IgA nephropathy	5	105190749	C/T	0.88192	-0.0049	0.0155	0.7506	23.2835	0.118083
rs11759140	IgA nephropathy	6	166684100	G/A	0.27893	-0.0077	0.0123	0.5324	23.9623	0.278932
rs10424405	IgA nephropathy	19	54321933	G/A	0.21435	-0.0114	0.0144	0.427	21.1965	0.214346
rs2144676	IgA nephropathy	20	60531444	T/C	0.27195	-0.0122	0.0124	0.3256	20.1824	0.271954
rs570618	IgA nephropathy	1	196657064	G/T	0.6907	-0.0208	0.012	0.0815	30.7283	0.309304
rs72789836	IgA nephropathy	2	33141014	C/T	0.06386	-0.0229	0.024	0.3411	20.2941	0.0638627
rs62469761	IgA nephropathy	7	107298840	C/T	0.05552	-0.0463	0.0277	0.0943	20.026	0.0555213
Tryptase gamma
rs7720357	IgA nephropathy	5	169466597	A/G	0.12996	0.0382	0.0168	0.0225	21.1075	0.129956
rs2026284	IgA nephropathy	21	44360280	T/C	0.37299	0.0171	0.0118	0.149	22.3971	0.372986
rs9395118	IgA nephropathy	6	45748484	C/A	0.60515	0.0134	0.012	0.2627	21.1817	0.394852
rs113230704	IgA nephropathy	4	132099525	G/A	0.12898	0.0114	0.0155	0.4621	19.7984	0.128983
rs6667140	IgA nephropathy	1	207570177	G/A	0.31161	0.0091	0.0121	0.4525	21.5223	0.311613
rs537699144	IgA nephropathy	15	79220758	A/G	0.134	0.0053	0.0228	0.8178	22.3876	0.134003
rs944108	IgA nephropathy	20	854681	T/C	0.32338	0.0042	0.0139	0.7624	23.5826	0.323376
rs619140	IgA nephropathy	16	9399292	T/C	0.16365	0.0018	0.0145	0.9024	20.371	0.163648
rs58780282	IgA nephropathy	8	90735704	C/T	0.12807	-0.0036	0.0215	0.8656	24.8245	0.12807
rs10062270	IgA nephropathy	5	105190749	C/T	0.88192	-0.0049	0.0155	0.7506	19.8454	0.118083
rs76575121	IgA nephropathy	12	132991914	A/G	0.08728	-0.0095	0.0208	0.6474	21.131	0.0872822
rs1875788	IgA nephropathy	8	70132848	A/G	0.24243	-0.0179	0.0155	0.2493	19.7169	0.242429
N-acetylglucosamine-1-phosphotransferase subunit gamma
rs10085596	IgA nephropathy	7	67753519	G/A	0.05515	0.025	0.0243	0.3037	21.349	0.0551496
rs61003188	IgA nephropathy	13	31105158	T/C	0.11758	0.014	0.0174	0.4216	21.9981	0.117582
rs62094194	IgA nephropathy	18	20040301	C/T	0.10929	0.0082	0.0191	0.6669	22.2245	0.109286
rs2885118	IgA nephropathy	11	112652939	T/C	0.13133	0.0042	0.0161	0.7936	22.6231	0.131327
rs2567362	IgA nephropathy	3	197222253	T/C	0.41707	0.0023	0.0131	0.861	20.0105	0.417068
rs11248874	IgA nephropathy	16	1419947	G/A	0.91854	-0.0002	0.0206	0.9916	44.0359	0.081457
rs117206136	IgA nephropathy	12	64736636	A/G	0.05655	-0.0034	0.0242	0.8881	19.9708	0.0565496
rs1278107	IgA nephropathy	3	152263002	T/C	0.12637	-0.0083	0.019	0.6613	26.1662	0.126375
rs10062555	IgA nephropathy	5	174279701	C/T	0.25763	-0.0126	0.0129	0.3285	20.0742	0.257634
rs60933810	IgA nephropathy	7	120981502	C/T	0.15925	-0.0152	0.0194	0.4343	19.53	0.159249
Ubiquinol-cytochrome-c reductase complex assembly factor 3
rs10929068	IgA nephropathy	2	235778613	A/G	0.75454	0.0398	0.015	0.00817	21.6326	0.245459
rs11065734	IgA nephropathy	12	111296320	G/A	0.36744	0.0233	0.0131	0.07472	19.7635	0.367442
rs76238682	IgA nephropathy	7	1142642	T/C	0.05463	0.0159	0.0252	0.5276	21.1191	0.0546317
rs7166393	IgA nephropathy	15	61806195	G/A	0.6246	0.0118	0.0117	0.3129	21.9024	0.375404
rs73218863	IgA nephropathy	12	93926684	T/C	0.18582	0.0062	0.0157	0.6936	20.562	0.18582
rs11203143	IgA nephropathy	10	91237203	T/C	0.10336	0.0051	0.0184	0.781	23.1223	0.103358
rs4915930	IgA nephropathy	1	64306199	T/C	0.17121	0.0013	0.0142	0.9279	19.6535	0.171208
rs192359654	IgA nephropathy	9	105126244	G/A	0.04864	-0.0049	0.0275	0.8587	20.0355	0.0486386
rs11125725	IgA nephropathy	2	57887087	A/G	0.21727	-0.0051	0.0138	0.7096	20.5409	0.217271
rs4796691	IgA nephropathy	17	39883789	G/A	0.90188	-0.0055	0.0213	0.7976	20.3771	0.098124
rs59662975	IgA nephropathy	19	50202081	A/G	0.11037	-0.0082	0.0162	0.6118	20.5755	0.110368
rs10455261	IgA nephropathy	6	73184592	T/G	0.24165	-0.01	0.0142	0.4835	21.4849	0.241647
rs10062555	IgA nephropathy	5	174279701	C/T	0.25763	-0.0126	0.0129	0.3285	22.2582	0.257634
rs13229659	IgA nephropathy	7	16036332	G/A	0.4142	-0.0129	0.0121	0.2857	21.608	0.414202
rs150215008	IgA nephropathy	8	101007007	T/C	0.04357	-0.0304	0.0273	0.2661	21.3675	0.0435696
Kv channel-interacting protein 1
rs2492623	IgA nephropathy	9	29937752	T/C	0.34431	0.0191	0.0121	0.1138	20.9892	0.344313
rs1486410	IgA nephropathy	12	116094969	C/T	0.41524	0.0099	0.0118	0.403	22.2932	0.415242
rs12066778	IgA nephropathy	1	219087937	T/C	0.08462	0.0068	0.0222	0.7575	26.4158	0.0846168
rs9342196	IgA nephropathy	6	90124635	T/C	0.14391	0.0055	0.0148	0.7092	19.8039	0.143915
rs10062606	IgA nephropathy	5	29263000	G/A	0.36745	0.0014	0.0119	0.9054	19.5623	0.367446
rs75401694	IgA nephropathy	16	4218055	T/C	0.08711	0.0012	0.022	0.958	20.5353	0.0871131
rs11725837	IgA nephropathy	4	19757367	A/G	0.18144	-0.0022	0.014	0.877	25.7751	0.181445
rs113403308	IgA nephropathy	16	88824377	C/A	0.06371	-0.0038	0.0235	0.8729	20.5044	0.0637087
rs2275457	IgA nephropathy	1	9427869	A/G	0.79862	-0.0047	0.015	0.7538	22.3926	0.201376
rs11225287	IgA nephropathy	11	102379805	T/C	0.09901	-0.0072	0.0202	0.7215	22.8743	0.0990106
rs2395900	IgA nephropathy	8	130484031	C/T	0.12113	-0.0084	0.0184	0.6491	23.2751	0.121129
rs570618	IgA nephropathy	1	196657064	G/T	0.6907	-0.0208	0.012	0.0815	19.9675	0.309304
rs62205381	IgA nephropathy	20	41340369	A/G	0.19617	-0.0217	0.0151	0.1506	22.5699	0.196175
rs9274056	IgA nephropathy	6	32630085	C/T	0.29036	-0.0395	0.0124	0.00141	26.3983	0.290356
rs552303462	IgA nephropathy	7	57545537	A/G	0.21723	-0.2813	0.225	0.2111	21.4571	0.217226
Pterin-4-alpha-carbinolamine dehydratase
rs62231563	IgA nephropathy	3	4644672	G/A	0.15506	0.0276	0.0236	0.2435	22.858	0.155065
rs10063005	IgA nephropathy	5	34576037	C/T	0.3199	0.0191	0.0131	0.1461	27.04	0.319905
rs12197200	IgA nephropathy	6	163583121	A/G	0.12835	0.0158	0.0167	0.3438	20.0694	0.128353
rs2630336	IgA nephropathy	10	72648422	T/G	0.37439	0.0018	0.0121	0.8796	39.1602	0.374391
rs62143198	IgA nephropathy	19	54320939	A/G	0.18472	-0.0085	0.0144	0.5555	36.3932	0.184721
rs4903669	IgA nephropathy	14	78409945	T/C	0.40691	-0.0094	0.0117	0.4214	19.5968	0.406914
rs13420164	IgA nephropathy	2	119072879	A/G	0.22287	-0.0191	0.0139	0.1686	21.6917	0.222866
rs11789587	IgA nephropathy	9	3088740	T/C	0.30981	-0.0193	0.0118	0.1021	20.473	0.309813
Osteocalcin
rs10063881	IgA nephropathy	5	80278715	G/A	0.06155	0.0221	0.0208	0.288	20.796	0.0615458
rs201757145	IgA nephropathy	8	89162129	A/G	0.08298	0.0208	0.0254	0.4128	21.1325	0.0829848
rs9271374	IgA nephropathy	6	32587041	A/G	0.77071	0.0136	0.0147	0.3532	43.4172	0.229294
rs1335117	IgA nephropathy	13	88296854	C/A	0.41336	0.0127	0.0136	0.3504	21.6583	0.413364
rs1149317	IgA nephropathy	6	105757381	C/T	0.12025	0.0098	0.0251	0.6944	21.4266	0.120248
rs4130618	IgA nephropathy	11	91536763	A/G	0.32151	0.0012	0.0123	0.9208	24.2908	0.321514
rs7099859	IgA nephropathy	10	56690137	A/G	0.26905	-0.0144	0.0124	0.2449	19.9466	0.269051
rs78577037	IgA nephropathy	2	192371152	T/G	0.06254	-0.0151	0.0265	0.5682	20.2744	0.0625428
rs75424224	IgA nephropathy	12	91108547	A/G	0.05882	-0.0322	0.0256	0.2083	21.224	0.0588234
rs12120402	IgA nephropathy	1	161478246	T/C	0.06857	-0.0373	0.0262	0.1544	22.9964	0.0685704
Glutamate receptor 4
rs6815218	IgA nephropathy	4	189628999	C/T	0.09987	0.0373	0.0246	0.1297	24.0731	0.0998733
rs12259217	IgA nephropathy	10	29492356	C/A	0.16496	0.0368	0.0165	0.02624	24.9431	0.164958
rs72910958	IgA nephropathy	3	65990104	T/C	0.09452	0.0271	0.0202	0.1786	20.0056	0.0945154
rs2178720	IgA nephropathy	16	7269847	T/C	0.2625	0.0103	0.0134	0.442	27.1055	0.262496
rs28361034	IgA nephropathy	6	31974723	G/A	0.83095	0.0046	0.2249	0.9835	156.164	0.16905
rs948070	IgA nephropathy	11	124021555	A/G	0.39825	0.0014	0.0121	0.9046	22.757	0.398247
rs74967175	IgA nephropathy	13	44164965	T/C	0.08085	-0.0071	0.0218	0.7439	20.2972	0.0808484
rs28615984	IgA nephropathy	4	6547409	C/T	0.10341	-0.0072	0.0199	0.7172	20.8851	0.103406
rs10064888	IgA nephropathy	5	173146887	C/T	0.65375	-0.0085	0.0118	0.4728	20.6833	0.346253
rs78298585	IgA nephropathy	13	33531286	T/C	0.06932	-0.0124	0.0223	0.5773	26.1258	0.0693233
rs4543935	IgA nephropathy	11	26683813	A/G	0.17192	-0.0226	0.0155	0.146	22.9344	0.171917
rs12441903	IgA nephropathy	15	101492989	G/A	0.19977	-0.0229	0.0181	0.2045	20.133	0.199766
rs34233897	IgA nephropathy	6	107318707	A/G	0.05044	-0.0462	0.0249	0.06316	21.0671	0.0504442
rs143133357	IgA nephropathy	6	32625820	C/T	0.22648	-0.3449	0.2103	0.101	39.2915	0.226478
Transmembrane protein 8B
rs11803379	IgA nephropathy	1	240172337	T/C	0.22384	0.0113	0.0151	0.4541	20.9471	0.223838
rs2256566	IgA nephropathy	2	18795941	A/G	0.75016	0.0051	0.0153	0.7376	22.0707	0.249839
rs284004	IgA nephropathy	16	77028440	C/T	0.78057	-0.0005	0.0164	0.975	21.0135	0.219426
rs10064888	IgA nephropathy	5	173146887	C/T	0.65375	-0.0085	0.0118	0.4728	20.4748	0.346253
rs141597370	IgA nephropathy	7	57954771	C/A	0.05705	-0.0284	0.0266	0.2856	20.1304	0.0570481
rs58289504	IgA nephropathy	7	131381770	A/C	0.12855	-0.031	0.0202	0.1236	22.4653	0.128554
rs115431525	IgA nephropathy	1	224356074	T/C	0.03863	-0.0556	0.0273	0.04195	19.568	0.0386254
Potassium voltage-gated channel subfamily E regulatory beta subunit 5
rs12283371	IgA nephropathy	11	11639915	T/C	0.35224	0.0306	0.012	0.01078	43.1177	0.35224
rs1571997	IgA nephropathy	6	12874309	A/G	0.5986	0.0117	0.0116	0.3152	19.741	0.401397
rs1006496	IgA nephropathy	12	126030139	A/G	0.33246	0.011	0.0119	0.3531	20.4598	0.332458
rs7024944	IgA nephropathy	9	4311574	G/A	0.3408	0.0067	0.0129	0.6042	20.8885	0.340799
rs78505581	IgA nephropathy	10	21683431	T/C	0.10704	0.003	0.0195	0.8772	24.4433	0.107039
rs116793616	IgA nephropathy	4	179558277	C/T	0.07755	0.0023	0.0245	0.9247	20.3982	0.0775485
rs6068769	IgA nephropathy	20	52690970	G/T	0.057	-0.0104	0.0236	0.6611	19.9025	0.0570032
rs4296510	IgA nephropathy	21	20160588	A/G	0.11176	-0.016	0.0237	0.4983	24.1388	0.111762
Tapasin
rs79586148	IgA nephropathy	6	33491003	A/G	0.04573	0.0349	0.0271	0.1985	34.6344	0.0457255
rs17284624	IgA nephropathy	12	86507746	A/G	0.09514	0.0252	0.019	0.1853	20.8786	0.0951446
rs6077933	IgA nephropathy	20	10830568	A/G	0.17571	0.0072	0.0147	0.6231	21.7385	0.175708
rs543899	IgA nephropathy	5	17981307	T/C	0.85355	0.0044	0.0155	0.7746	26.5621	0.14645
rs9406138	IgA nephropathy	6	8428853	G/A	0.22721	-0.0002	0.0156	0.9885	20.9567	0.227213
rs7581293	IgA nephropathy	2	82788806	C/T	0.32183	-0.0027	0.0123	0.8289	19.8059	0.321835
rs6007020	IgA nephropathy	22	45790132	C/T	0.37947	-0.0055	0.0122	0.6481	20.8274	0.379472
rs10065177	IgA nephropathy	5	981019	C/T	0.68602	-0.0139	0.0135	0.3043	25.6097	0.313975
rs12757671	IgA nephropathy	1	21609651	T/G	0.11768	-0.0214	0.0174	0.2202	19.7037	0.117683
rs147896931	IgA nephropathy	10	44217481	G/A	0.04842	-0.0319	0.0229	0.1625	19.9817	0.0484161
rs4087469	IgA nephropathy	13	54556708	G/A	0.12834	-0.0429	0.0188	0.02258	22.3046	0.128345
UDP-glucuronic acid decarboxylase 1
rs577534074	IgA nephropathy	1	24030199	T/C	0.05304	0.0194	0.0287	0.4979	20.5241	0.0530441
rs77664685	IgA nephropathy	1	237558355	T/C	0.07026	0.0186	0.0228	0.4158	21.4025	0.0702607
rs8180104	IgA nephropathy	3	150244772	G/T	0.89899	0.0137	0.0195	0.4827	21.3367	0.101006
rs28642316	IgA nephropathy	15	91669778	T/C	0.12591	0.0122	0.0186	0.5128	19.9273	0.125912
rs56195751	IgA nephropathy	2	232747782	C/T	0.09096	0.0118	0.0206	0.5665	20.0612	0.090956
rs12585669	IgA nephropathy	13	71235912	C/T	0.12465	0.01	0.0263	0.703	19.8488	0.12465
rs117679020	IgA nephropathy	17	76121558	A/G	0.06678	0.0077	0.0248	0.757	21.6941	0.0667754
rs11906233	IgA nephropathy	20	50397185	A/G	0.14152	0.0045	0.0189	0.8137	20.0686	0.141518
rs11656833	IgA nephropathy	17	12658576	T/C	0.85586	0.0028	0.0176	0.874	20.0297	0.144145
rs12613626	IgA nephropathy	2	235728825	T/C	0.8062	-0.0019	0.0144	0.8927	23.5464	0.193805
rs34081294	IgA nephropathy	7	39841368	C/T	0.30494	-0.0021	0.0138	0.8809	20.4488	0.304942
rs75643213	IgA nephropathy	5	140601626	T/C	0.05566	-0.0047	0.0256	0.8546	26.3163	0.055663
rs56673472	IgA nephropathy	14	23257040	C/T	0.34043	-0.0093	0.0133	0.483	21.7064	0.340432
rs10065177	IgA nephropathy	5	981019	C/T	0.68602	-0.0139	0.0135	0.3043	20.7056	0.313975
rs12865809	IgA nephropathy	13	75648890	C/T	0.13072	-0.0192	0.02	0.3375	19.5849	0.130724
Kell blood group glycoprotein
rs72749485	IgA nephropathy	5	18121733	A/G	0.05235	0.0634	0.0276	0.02186	21.7245	0.0523518
rs116310899	IgA nephropathy	20	17309140	T/C	0.09149	0.0525	0.024	0.02857	19.5968	0.0914909
rs10065242	IgA nephropathy	5	65879032	G/A	0.06948	0.0381	0.0235	0.1046	20.1622	0.0694774
rs77608512	IgA nephropathy	3	181966444	T/G	0.17039	0.0203	0.019	0.2857	20.2835	0.170386
rs12726819	IgA nephropathy	1	174093992	T/C	0.08929	0.0126	0.0212	0.5513	20.6808	0.0892895
rs184194769	IgA nephropathy	17	19864338	C/T	0.09564	0.0033	0.0214	0.8756	22.1489	0.09564
rs4243668	IgA nephropathy	14	83947896	G/A	0.40559	-0.0043	0.0119	0.7165	20.9288	0.405589
rs7300231	IgA nephropathy	12	20606325	A/G	0.14115	-0.0109	0.0149	0.4644	24.6865	0.14115
rs4472969	IgA nephropathy	11	117700323	G/A	0.78368	-0.0143	0.0161	0.3723	22.2401	0.21632
rs78044548	IgA nephropathy	17	74019680	T/C	0.04971	-0.017	0.0232	0.464	20.6774	0.0497089
rs72675409	IgA nephropathy	4	117745977	C/T	0.18042	-0.0272	0.0146	0.06342	21.1303	0.180417
rs7111334	IgA nephropathy	11	75637567	T/C	0.12284	-0.0302	0.0219	0.1666	21.7641	0.12284
rs13072491	IgA nephropathy	3	35387092	A/G	0.08715	-0.0339	0.0212	0.1093	21.0472	0.0871503
Coiled-coil domain-containing protein 80
rs4787167	IgA nephropathy	16	8302974	T/G	0.08689	0.0258	0.0213	0.2253	20.462	0.0868884
rs3897379	IgA nephropathy	1	219759733	G/A	0.83852	0.0168	0.0148	0.2546	20.2357	0.161485
rs9819059	IgA nephropathy	3	11891529	T/C	0.39884	0.0153	0.0119	0.198	20.5948	0.398844
rs10065356	IgA nephropathy	5	7329834	T/C	0.04757	0.0093	0.0249	0.7083	20.7176	0.047573
rs2978022	IgA nephropathy	8	134547068	C/A	0.66768	0.0069	0.0125	0.5805	22.7789	0.332325
rs2686782	IgA nephropathy	7	48070212	C/T	0.85028	0.0029	0.0221	0.8938	22.1896	0.149717
rs12451138	IgA nephropathy	17	76153271	A/G	0.10951	0.0005	0.0215	0.9798	20.6557	0.109508
rs62585304	IgA nephropathy	9	130714384	A/G	0.04394	-0.0002	0.0274	0.9939	26.591	0.0439362
rs11747752	IgA nephropathy	5	153546023	T/C	0.19996	-0.011	0.0129	0.395	21.0152	0.19996
rs11084300	IgA nephropathy	19	54311090	T/C	0.67492	-0.0153	0.0128	0.2327	24.6714	0.325084
rs2002067	IgA nephropathy	2	121965134	A/G	0.09315	-0.0154	0.0244	0.5282	19.6521	0.0931471
rs55714927	IgA nephropathy	17	7080316	T/C	0.23278	-0.0207	0.0147	0.16	24.1218	0.232778
rs1152111	IgA nephropathy	3	55694738	T/C	0.94898	-0.0226	0.0249	0.3642	19.568	0.051018
rs4258908	IgA nephropathy	3	33868945	T/C	0.22877	-0.0321	0.0151	0.03312	22.1131	0.228774
Dual specificity mitogen-activated protein kinase kinase 1
rs7318364	IgA nephropathy	13	24772892	T/C	0.19091	0.011	0.015	0.4649	20.9184	0.190913
rs7917012	IgA nephropathy	10	55470478	G/A	0.17988	0.0107	0.0157	0.4951	19.8262	0.179881
rs6686013	IgA nephropathy	1	220879254	T/G	0.08145	0.0063	0.02	0.7534	20.1058	0.0814511
rs79949970	IgA nephropathy	14	35653139	G/A	0.04536	0.0016	0.0277	0.9528	22.3306	0.0453573
rs1341399	IgA nephropathy	13	100341178	A/G	0.80562	-0.0035	0.0147	0.8141	20.6981	0.194384
rs61320258	IgA nephropathy	14	20446569	T/C	0.234	-0.0078	0.0132	0.5534	19.67	0.234001
rs10065377	IgA nephropathy	5	180493399	C/T	0.84148	-0.0083	0.0157	0.5987	19.5646	0.158522
rs62143197	IgA nephropathy	19	54320716	A/G	0.18562	-0.009	0.0144	0.5316	366.279	0.185617
rs71478724	IgA nephropathy	11	112082775	G/A	0.19891	-0.0129	0.0128	0.3135	19.8041	0.198909
rs71634909	IgA nephropathy	1	161724826	A/G	0.096	-0.02	0.0241	0.4078	19.968	0.0960034
CMRF35-like molecule 6
rs6431605	IgA nephropathy	2	239501475	G/T	0.20325	0.0295	0.0149	0.04706	21.3906	0.203251
rs114897617	IgA nephropathy	2	125595782	A/G	0.05098	0.0259	0.0262	0.3237	19.6364	0.0509751
rs1426614	IgA nephropathy	10	90027112	C/T	0.36729	0.0122	0.0122	0.3158	26.8404	0.367295
rs2900388	IgA nephropathy	9	107731194	T/C	0.72544	0.0114	0.0127	0.3711	19.8169	0.274561
rs76970536	IgA nephropathy	11	126250680	A/G	0.11929	0.0067	0.0224	0.7646	25.4703	0.119292
rs10066874	IgA nephropathy	5	57532362	G/A	0.21409	0.0052	0.0155	0.7383	20.4918	0.21409
rs12369685	IgA nephropathy	12	89928905	G/A	0.19561	0.0035	0.0137	0.7965	171.583	0.195612
rs12616639	IgA nephropathy	2	62529925	G/A	0.67157	0.0014	0.0119	0.9037	27.2902	0.328433
rs72733434	IgA nephropathy	15	40686687	G/A	0.09693	0.0002	0.0168	0.99	21.5006	0.0969255
rs28607531	IgA nephropathy	1	13784966	A/C	0.38615	-0.0006	0.0122	0.9616	23.4107	0.386154
rs7017890	IgA nephropathy	8	19515618	A/C	0.81246	-0.0018	0.0137	0.8969	21.4549	0.187544
rs10125165	IgA nephropathy	9	33093991	G/A	0.20954	-0.0036	0.0169	0.8296	23.04	0.209541
rs61355528	IgA nephropathy	19	57256199	G/A	0.11665	-0.007	0.0171	0.6833	20.6522	0.116649
rs9539564	IgA nephropathy	13	63308515	T/C	0.64754	-0.0092	0.0148	0.533	21.7492	0.352459
rs72789815	IgA nephropathy	5	122648571	A/G	0.14152	-0.013	0.0178	0.465	21.4425	0.141522
rs10956063	IgA nephropathy	8	122976795	C/A	0.16458	-0.0133	0.0163	0.4141	22.1502	0.164577
rs10151043	IgA nephropathy	14	53876614	T/C	0.87365	-0.0212	0.0156	0.1727	21.0371	0.126353
rs79423018	IgA nephropathy	2	231346805	A/C	0.08403	-0.025	0.0201	0.2131	20.0844	0.084027
rs114181249	IgA nephropathy	4	167172273	G/A	0.10101	-0.0253	0.0223	0.256	24.6586	0.101007
rs113916172	IgA nephropathy	3	60507171	A/G	0.1129	-0.0269	0.0211	0.2024	20.898	0.112901
Killer cell immunoglobulin-like receptor 3DS1
rs17499060	IgA nephropathy	20	56203102	C/T	0.02334	0.1927	0.255	0.4498	20.0453	0.0233424
rs12311795	IgA nephropathy	12	23051623	C/T	0.07936	0.0351	0.0234	0.133	20.5933	0.0793556
rs61671562	IgA nephropathy	4	7108433	G/A	0.14247	0.0319	0.0169	0.05885	19.7837	0.142473
rs10820170	IgA nephropathy	9	105167436	A/G	0.1434	0.0305	0.0174	0.08035	21.6039	0.143403
rs72673751	IgA nephropathy	8	106578940	C/T	0.21214	0.0158	0.0148	0.2865	21.3438	0.212138
rs11609385	IgA nephropathy	12	111308007	T/C	0.26752	0.0142	0.0128	0.2681	19.7566	0.267522
rs12218115	IgA nephropathy	10	13791188	T/C	0.24414	0.0132	0.0142	0.3508	21.5448	0.244139
rs362848	IgA nephropathy	6	146682485	G/A	0.14466	0.0036	0.0203	0.8607	19.6333	0.144661
rs911565	IgA nephropathy	6	4476353	C/T	0.71815	-0.0038	0.013	0.7699	19.7034	0.281852
rs9869590	IgA nephropathy	3	108603475	T/C	0.31099	-0.0085	0.0125	0.4937	21.3206	0.310991
rs9523799	IgA nephropathy	13	93394800	T/C	0.39035	-0.0096	0.0155	0.5348	19.8478	0.390348
rs62575808	IgA nephropathy	9	104251600	A/G	0.09411	-0.0106	0.0191	0.5786	21.1645	0.094106
rs581152	IgA nephropathy	3	16370675	T/C	0.64539	-0.0152	0.0124	0.2211	24.1767	0.354613
rs11726138	IgA nephropathy	4	114013640	G/T	0.2425	-0.0179	0.0127	0.1593	19.6725	0.242496
rs7962778	IgA nephropathy	12	53388283	C/T	0.91215	-0.0209	0.0239	0.3818	21.746	0.087849
rs10067002	IgA nephropathy	5	1016842	A/G	0.87142	-0.0233	0.0197	0.2369	20.6043	0.128583
Prefoldin subunit 5
rs369710121	IgA nephropathy	10	47739909	T/C	0.13417	0.1076	0.284	0.7049	19.9843	0.134172
rs2669333	IgA nephropathy	13	63574196	C/T	0.71336	0.0257	0.0122	0.03463	23.0326	0.286642
rs2038280	IgA nephropathy	14	39983128	G/T	0.15739	0.0133	0.0152	0.3816	19.6983	0.157386
rs10067210	IgA nephropathy	5	109602501	T/G	0.21663	0.0091	0.0192	0.6368	19.885	0.216634
rs7523079	IgA nephropathy	1	19962874	C/T	0.22236	0.009	0.0139	0.5193	20.6306	0.222355
rs159132	IgA nephropathy	20	53649084	G/A	0.93335	0.0014	0.0209	0.9463	20.2701	0.066651
rs58678953	IgA nephropathy	4	41238623	C/A	0.21637	-0.0049	0.014	0.7237	21.2359	0.216366
rs1885259	IgA nephropathy	20	36061623	T/C	0.25139	-0.0055	0.0141	0.6962	19.8949	0.251391
rs10418046	IgA nephropathy	19	54327869	G/T	0.21422	-0.0097	0.0143	0.4978	53.6297	0.21422
rs111332570	IgA nephropathy	9	95849815	G/T	0.18648	-0.013	0.0148	0.3801	21.2339	0.186483
rs35648419	IgA nephropathy	4	87550304	T/C	0.32402	-0.013	0.0123	0.2923	21.2295	0.324015
rs67579904	IgA nephropathy	3	31964708	A/G	0.08395	-0.0201	0.0191	0.2929	24.663	0.083947
Casein kinase II 2-alpha':2-beta heterotetramer
rs61779763	IgA nephropathy	1	40157554	T/G	0.10358	0.0462	0.0199	0.02033	19.7349	0.103577
rs72681453	IgA nephropathy	8	101783532	G/A	0.05845	0.0265	0.0223	0.2346	23.4091	0.0584531
rs511950	IgA nephropathy	11	125442677	A/G	0.15724	0.014	0.0161	0.3855	23.8425	0.157243
rs583096	IgA nephropathy	5	146057393	T/C	0.87353	0.0074	0.018	0.6784	20.4561	0.126469
rs2727226	IgA nephropathy	8	145976785	C/T	0.13547	-0.0051	0.017	0.7644	19.6839	0.135474
rs8181024	IgA nephropathy	8	138276987	A/C	0.28954	-0.0095	0.0124	0.4415	21.6119	0.289545
rs12744400	IgA nephropathy	1	223109885	C/A	0.24012	-0.0201	0.0144	0.1616	22.5854	0.240118
rs2915866	IgA nephropathy	5	141544204	A/C	0.70502	-0.0239	0.0135	0.07679	19.9288	0.29498
rs10067511	IgA nephropathy	5	109590072	G/A	0.10997	-0.0259	0.0243	0.2882	21.5983	0.109972
Beta-mannosidase
rs61886366	IgA nephropathy	11	69845897	T/G	0.08039	0.0315	0.0197	0.1101	20.7484	0.0803912
rs34081101	IgA nephropathy	8	54658981	T/C	0.04612	0.0248	0.0279	0.3737	22.1747	0.0461212
rs918323	IgA nephropathy	8	282497	C/A	0.0955	0.0203	0.0211	0.3373	23.2439	0.0954964
rs1866282	IgA nephropathy	8	4679752	T/C	0.85494	0.0189	0.0209	0.3663	20.0761	0.145062
rs1425243	IgA nephropathy	11	107133635	A/C	0.63465	0.0158	0.0121	0.1933	21.5717	0.365352
rs3796983	IgA nephropathy	4	104001975	C/A	0.16795	0.0149	0.0147	0.3089	38.5313	0.167945
rs78522833	IgA nephropathy	19	1673756	T/C	0.0771	0.0093	0.0214	0.6626	20.928	0.0770993
rs2299014	IgA nephropathy	5	131903399	C/A	0.35988	0.0045	0.0117	0.7002	22.1276	0.359878
rs227370	IgA nephropathy	4	103612043	C/T	0.69456	0.0043	0.0123	0.728	509.157	0.305442
rs11041275	IgA nephropathy	11	7264248	G/A	0.13331	0.0038	0.0166	0.8198	21.4529	0.133314
rs3785225	IgA nephropathy	16	7694754	A/G	0.29269	0.0037	0.0126	0.7717	24.4823	0.29269
rs4267398	IgA nephropathy	18	33767749	A/G	0.30279	-0.004	0.0124	0.7452	20.652	0.302794
rs10418046	IgA nephropathy	19	54327869	G/T	0.21422	-0.0097	0.0143	0.4978	51.5302	0.21422
rs7188856	IgA nephropathy	16	5075633	A/G	0.33399	-0.0127	0.0122	0.2963	28.9527	0.333988
rs11785371	IgA nephropathy	8	30720934	C/T	0.04785	-0.0347	0.0263	0.1859	23.1612	0.0478508
Cyclin-dependent kinase 2:Cyclin-A2 complex
rs7760433	IgA nephropathy	6	170060387	A/G	0.10229	0.0257	0.0246	0.2957	25.2997	0.102289
rs1830463	IgA nephropathy	4	104887449	T/G	0.67694	0.0072	0.0121	0.5517	19.843	0.323056
rs2067546	IgA nephropathy	4	189545559	C/T	0.37318	0.007	0.0124	0.5702	22.0626	0.373179
rs6440877	IgA nephropathy	3	153121917	A/C	0.61134	0.0059	0.0118	0.6188	19.6371	0.388657
rs1932766	IgA nephropathy	1	35198042	T/C	0.22036	0.0013	0.0138	0.9239	19.9124	0.220355
rs79240685	IgA nephropathy	9	24875432	G/A	0.14686	-0.0041	0.0175	0.8129	20.2621	0.146857
rs11898303	IgA nephropathy	2	34279496	A/C	0.28884	-0.0054	0.0131	0.6823	20.25	0.288839
rs62143196	IgA nephropathy	19	54320636	G/A	0.18637	-0.0075	0.0144	0.6015	43.9016	0.186366
rs9445442	IgA nephropathy	6	65654898	G/A	0.83889	-0.0075	0.0178	0.6717	21.7049	0.161107
rs9911402	IgA nephropathy	17	14282450	G/A	0.2731	-0.0098	0.012	0.4145	19.6172	0.273102
rs7702857	IgA nephropathy	5	30827510	A/G	0.06354	-0.0296	0.0232	0.2027	19.6479	0.0635361
Stathmin-2
rs79949970	IgA nephropathy	14	35653139	G/A	0.04536	0.0016	0.0277	0.9528	22.6124	0.0453573
rs71461063	IgA nephropathy	12	17800303	T/C	0.11262	-0.0074	0.019	0.6954	19.7555	0.112621
rs62143206	IgA nephropathy	19	54326212	T/G	0.18372	-0.009	0.0143	0.5285	635.223	0.183718
rs116299806	IgA nephropathy	4	185202633	C/T	0.05782	-0.0118	0.0238	0.6199	20.7076	0.0578225
rs13276307	IgA nephropathy	8	144646352	T/C	0.30721	-0.0167	0.0134	0.213	23.4513	0.30721
rs11637979	IgA nephropathy	15	61814393	A/C	0.05199	-0.0283	0.0248	0.2542	19.715	0.0519912
rs10068819	IgA nephropathy	5	166561526	G/A	0.15329	-0.0299	0.0205	0.1443	19.7507	0.153293
rs4140560	IgA nephropathy	20	7913981	G/A	0.13948	-0.0423	0.0182	0.02012	20.4144	0.139485
Retinoid-binding protein 7
rs3134928	IgA nephropathy	6	32193564	T/C	0.2647	0.0566	0.0138	4e-05	21.7457	0.264699
rs72726024	IgA nephropathy	9	38020824	T/G	0.08131	0.0236	0.0193	0.2215	22.9131	0.0813053
rs62374553	IgA nephropathy	5	116275528	A/G	0.0455	0.0196	0.0254	0.4409	19.9221	0.0454998
rs2890358	IgA nephropathy	1	10027540	A/G	0.78383	-0.0024	0.016	0.8816	24.0837	0.216173
rs62143206	IgA nephropathy	19	54326212	T/G	0.18372	-0.009	0.0143	0.5285	775.14	0.183718
rs116299806	IgA nephropathy	4	185202633	C/T	0.05782	-0.0118	0.0238	0.6199	23.2888	0.0578225
rs10891042	IgA nephropathy	11	109843953	T/C	0.27892	-0.0119	0.0125	0.3424	19.852	0.278916
rs1265265	IgA nephropathy	6	4474026	C/T	0.94237	-0.0119	0.0276	0.6669	19.5287	0.057629
rs13276307	IgA nephropathy	8	144646352	T/C	0.30721	-0.0167	0.0134	0.213	19.999	0.30721
rs7533007	IgA nephropathy	1	216733843	T/C	0.77362	-0.0244	0.0157	0.119	20.1155	0.226384
rs10068819	IgA nephropathy	5	166561526	G/A	0.15329	-0.0299	0.0205	0.1443	21.7408	0.153293
Fibroblast growth factor receptor 2
rs10068844	IgA nephropathy	5	173163263	A/G	0.1801	0.0148	0.0161	0.3573	20.2887	0.180096
rs38493	IgA nephropathy	7	30623542	A/G	0.72494	0.0112	0.0139	0.4191	24.2706	0.27506
rs2187430	IgA nephropathy	18	45866936	A/G	0.81609	0.0108	0.0158	0.4972	19.5359	0.183912
rs72546309	IgA nephropathy	15	77940335	T/C	0.11321	0.009	0.0226	0.6905	23.2023	0.113212
[truncated: 33,718 more rows]

## Sheet: Additional file 4
Additional file 4: Causal association between ETFDH inhibitors and plasma proteins.
[truncated: 594 more rows]

[truncated: 1 more sheets: Additional file 5]
